# Supplementary material for: Genome-wide identification and expression profiling of the C2H2-type zinc finger protein genes in the silkworm Bombyx mori
Source: PeerJ. 2019 Jul 5;7:e7222. doi: 10.7717/peerj.7222 (PMC6613534; doi:10.7717/peerj.7222)
Supplement: Supplemental Information 4 — We list all the C2H2-type zinc finger protein genes that were identified in this paper. [file peerj-07-7222-s004.xlsx]

## Sheet: Bombyx mori
Name	Gene_ID	Chromosome	Microarray ID	Best BLAST hits in NCBI	Score	Subject title
BmZNF1	BGIBMGA002080	chr1	sw02081	XP_012551471.1	2013	protein tramtrack, beta isoform isoform X5 [Bombyx mori]
BmZNF2	BGIBMGA002047	chr1	sw00098	XP_004932855.1	1190	Krueppel-like factor luna [Bombyx mori]
BmZNF3	BGIBMGA002090	chr1	sw12336	XP_021208002.1	1169	zinc finger protein 135 isoform X1 [Bombyx mori]
BmZNF4	BGIBMGA002091	chr1	sw05609	XP_004932797.1	3054	transcriptional repressor CTCF [Bombyx mori]
BmZNF5	BGIBMGA000604	chr1	sw16606	XP_004929939.2	1361	zinc finger protein OZF [Bombyx mori]
BmZNF6	BGIBMGA000605	chr1		XP_004929939.2	522	zinc finger protein OZF [Bombyx mori]
BmZNF7	BGIBMGA000607	chr1	sw11206	XP_021206108.1	1527	transcriptional repressor scratch 2 isoform X2 [Bombyx mori]
BmZNF8	BGIBMGA000521	chr1	sw09878	XP_004929895.1	2636	zinc finger protein 271 isoform X1 [Bombyx mori]
BmZNF9	BGIBMGA012283	chr1	sw05259	XP_004933203.1	5319	uncharacterized protein LOC101741127 [Bombyx mori]
BmZNF10	BGIBMGA012275	chr1	sw14700	XP_004933145.1	2284	zinc finger protein 266 isoform X1 [Bombyx mori]
BmZNF11	BGIBMGA003283	chr2	sw06268	XP_004925007.1	2932	zinc finger protein 791 [Bombyx mori]
BmZNF12	BGIBMGA003217	chr2	sw09078	XP_004925035.2	2784	zinc finger protein 26 [Bombyx mori]
BmZNF13	BGIBMGA003226	chr2	sw20191	XP_004924997.1	2972	zinc finger protein 85 [Bombyx mori]
BmZNF14	BGIBMGA003260	chr2	sw09507	XP_004924992.1	2490	zinc finger protein OZF isoform X1 [Bombyx mori]
BmZNF15	BGIBMGA009785	chr2	sw02077	XP_021208322.1	750	zinc finger protein Xfin isoform X1 [Bombyx mori]
BmZNF16	BGIBMGA001375	chr2	sw04676	XP_012546324.1	2002	atf2 isoform X1 [Bombyx mori]
BmZNF17	BGIBMGA007341	chr3	sw09819	XP_012543980.1	3188	zinc finger with UFM1-specific peptidase domain protein [Bombyx mori]
BmZNF18	BMgn014858	chr3		XP_012543989.1	2751	zinc finger protein 141 isoform X2 [Bombyx mori]
BmZNF19	BGIBMGA007439	chr3	sw15370	XP_012543975.1	1711	zinc finger protein 184 isoform X2 [Bombyx mori]
BmZNF20	BGIBMGA008808	chr3	sw12833	XP_004927088.1	1546	protein bowel [Bombyx mori]
BmZNF21	BGIBMGA008843	chr3	sw04146	XP_012550570.2	979	LOW QUALITY PROTEIN: protein sister of odd and bowel, partial [Bombyx mori]
BmZNF22	BGIBMGA008844	chr3		XP_021194501.1	688	protein sister of odd and bowel [Helicoverpa armigera]
BmZNF23	BGIBMGA009038	chr3		OWR46500.1	392	hypothetical protein KGM_208431 [Danaus plexippus plexippus]
BmZNF24	BMgn008873	chr3		XP_021207290.1	3036	uncharacterized protein LOC101739753 [Bombyx mori]
BmZNF25	BGIBMGA009009	chr3	sw18667	XP_021207375.1	1629	zinc finger protein 431 isoform X8 [Bombyx mori]
BmZNF26	BGIBMGA008996	chr3	sw21981	XP_012550681.1	3608	PR domain zinc finger protein 16 isoform X3 [Bombyx mori]
BmZNF27	BGIBMGA008897	chr3	sw22304	XP_004931755.1	3610	zinc finger protein 426 isoform X1 [Bombyx mori]
BmZNF28	BGIBMGA008948	chr3	sw20450	XP_012550665.1	2666	uncharacterized protein LOC101745004 [Bombyx mori]
BmZNF29	BGIBMGA006027	chr4	sw09205	XP_021205567.1	4024	zinc finger protein ush isoform X1 [Bombyx mori]
BmZNF30	BGIBMGA006120	chr4	sw12607	XP_004929171.1	1635	Krueppel-like factor 10 [Bombyx mori]
BmZNF31	BGIBMGA006132	chr4	sw14475	XP_004929344.1	1474	zinc finger protein Gfi-1b isoform X1 [Bombyx mori]
BmZNF32	BGIBMGA006133	chr4	sw08248	XP_012548449.1	647	zinc finger protein Gfi-1b isoform X2 [Bombyx mori]
BmZNF33	BGIBMGA005980	chr4	sw06106	XP_004929225.1	9203	zinc finger protein Xfin isoform X1 [Bombyx mori]
BmZNF34	BGIBMGA006230	chr4	sw07658	XP_004929308.1	1969	zinc finger protein SNAI2 [Bombyx mori]
BmZNF35	BGIBMGA002946	chr4	sw13510	KOB70391.1	3712	putative spalt-like protein [Operophtera brumata]
BmZNF36	BGIBMGA002948	chr4	sw18021	XP_004931024.1	1433	protein abrupt [Bombyx mori]
BmZNF37	BGIBMGA003190	chr4		XP_004930986.1	759	zinc finger protein 629 [Bombyx mori]
BmZNF38	BGIBMGA003160	chr4	sw05990	NP_001171332.1	1834	Kruppel homolog 1 [Bombyx mori]
BmZNF39	BMgn003050	chr4		XP_021206785.1	1217	transcription factor Sp3 isoform X4 [Bombyx mori]
BmZNF40	BMgn003094	chr4		XP_012550031.1	2390	zinc finger protein chinmo [Bombyx mori]
BmZNF41	BGIBMGA003087	chr4	sw08644	XP_012550080.1	3139	zinc finger protein 271 [Bombyx mori]
BmZNF42	BGIBMGA003766	chr4	sw12060	XP_021203425.1	1914	protein abrupt isoform X2 [Bombyx mori]
BmZNF43	BGIBMGA002571	chr5	sw14630	XP_021207731.1	1759	gastrula zinc finger protein XlCGF52.1 isoform X2 [Bombyx mori]
BmZNF44	BGIBMGA002717	chr5	sw06411	XP_004932406.1	1516	zinc finger protein 184 [Bombyx mori]
BmZNF45	BGIBMGA002702	chr5	sw08421	XP_012551057.1	3033	ken and barbie protein isoform X1 [Bombyx mori]
BmZNF46	BGIBMGA003721	chr5	sw06077	XP_004930192.1	2337	zinc finger protein 660 isoform X1 [Bombyx mori]
BmZNF47	BMgn015129	chr5		XP_004930173.1	3352	zinc finger protein 532-like [Bombyx mori]
BmZNF48	BGIBMGA003705	chr5	sw00770	XP_021206277.1	3407	zinc finger protein 521 isoform X1 [Bombyx mori]
BmZNF49	BGIBMGA003672	chr5	sw02942	XP_021206249.1	7698	LOW QUALITY PROTEIN: uncharacterized protein LOC101737452 [Bombyx mori]
BmZNF50	BMgn015148	chr5		XP_004930113.1	2086	zinc finger protein 280B-like [Bombyx mori]
BmZNF51	BGIBMGA013636	chr6	sw06234	XP_004925269.1	2891	oocyte zinc finger protein XlCOF6 [Bombyx mori]
BmZNF52	BGIBMGA013626	chr6	sw11736	XP_012545088.2	3145	endothelial zinc finger protein induced by tumor necrosis factor alpha-like [Bombyx mori]
BmZNF53	BGIBMGA013591	chr6	sw05598	XP_004925294.2	2507	oocyte zinc finger protein XlCOF28 [Bombyx mori]
BmZNF54	BGIBMGA013621	chr6	sw12303	XP_004925292.2	3137	zinc finger protein 492 [Bombyx mori]
BmZNF55	BGIBMGA006466	chr6	sw20963	XP_004930555.1	1782	juxtaposed with another zinc finger protein 1 isoform X1 [Bombyx mori]
BmZNF56	BGIBMGA006492	chr6	sw12807	KOB78822.1	850	Fruitless [Operophtera brumata]
BmZNF57	BGIBMGA006494	chr6		KOB78824.1	372	Fruitless, isoform B [Operophtera brumata]
BmZNF58	BGIBMGA002207	chr6	sw09854	XP_021204098.1	917	oocyte zinc finger protein XlCOF6 isoform X2 [Bombyx mori]
BmZNF59	BGIBMGA010021	chr7	sw02299	XP_004923293.1	3750	uncharacterized protein LOC101743063 [Bombyx mori]
BmZNF60	BMgn015303	chr7		XP_004923299.1	1204	E3 ubiquitin-protein ligase TRAIP-like isoform X2 [Bombyx mori]
BmZNF61	BGIBMGA008604	chr7	sw15283	XP_004927106.1	841	polycomb group RING finger protein 3 [Bombyx mori]
BmZNF62	BGIBMGA008687	chr7	sw04173	XP_021203418.1	1396	protein bric-a-brac 1 isoform X1 [Bombyx mori]
BmZNF63	BGIBMGA014137	chr8	sw13928	XP_004925192.1	3008	zinc finger protein 287 [Bombyx mori]
BmZNF64	BGIBMGA005268	chr8	sw13653	XP_012544096.1	3905	zinc finger protein 432 [Bombyx mori]
BmZNF65	BGIBMGA005450	chr8	sw03680	XP_012551028.1	2740	zinc finger protein 628 [Bombyx mori]
BmZNF66	BMgn005305	chr8		XP_004932226.1	7875	putative uncharacterized protein DDB_G0282133 [Bombyx mori]
BmZNF67	BGIBMGA009945	chr8	sw08711	XP_021204266.1	4184	zinc finger protein 569-like isoform X1 [Bombyx mori]
BmZNF68	BMgn009907	chr8		NP_001036976.1	2413	broad-complex isoform Z4 [Bombyx mori]
BmZNF69	BGIBMGA008071	chr9	sw01764	XP_021208955.1	7232	uncharacterized protein LOC101744971 [Bombyx mori]
BmZNF70	BGIBMGA007997	chr9	sw11425	XP_004922934.1	1382	zinc finger protein Elbow [Bombyx mori]
BmZNF71	BGIBMGA008080	chr9	sw14107	XP_021208967.1	2050	LOW QUALITY PROTEIN: zinc finger protein Noc [Bombyx mori]
BmZNF72	BGIBMGA012553	chr9	sw20989	XP_012545044.2	5397	uncharacterized protein LOC101738796 [Bombyx mori]
BmZNF73	BGIBMGA012518	chr9	sw04651	XP_021202275.1	2045	zinc finger protein 629 isoform X1 [Bombyx mori]
BmZNF74	BGIBMGA012517	chr9	sw09289	XP_021202277.1	2957	zinc finger and BTB domain-containing protein 17 isoform X3 [Bombyx mori]
BmZNF75	BGIBMGA002377	chr9	sw06373	XP_004931265.1	2005	zinc finger and BTB domain-containing protein 17 isoform X2 [Bombyx mori]
BmZNF76	BGIBMGA002551	chr9	sw11409	XP_012550200.1	4159	zinc finger protein 1 isoform X2 [Bombyx mori]
BmZNF77	BGIBMGA006664	chr10	sw12318	XP_021206432.1	4399	zinc finger protein 433 isoform X1 [Bombyx mori]
BmZNF78	BGIBMGA006678	chr10	sw02909	XP_012549502.1	4546	LOW QUALITY PROTEIN: protein tiptop [Bombyx mori]
BmZNF79	BGIBMGA006736	chr10	sw10835	XP_012549419.1	1483	uncharacterized protein LOC101738354 isoform X2 [Bombyx mori]
BmZNF80	BGIBMGA006942	chr10	sw03550	XP_004923221.1	1812	transcription factor Sp5 [Bombyx mori]
BmZNF81	BGIBMGA006943	chr10	sw10956	XP_021209150.1	1922	transcription factor Sp9 isoform X2 [Bombyx mori]
BmZNF82	BGIBMGA006957	chr10	sw03842	OWR54245.1	2939	zinc finger protein 850 [Danaus plexippus plexippus]
BmZNF83	BGIBMGA001719	chr11		XP_021205721.1	546	zinc finger protein 888-like [Bombyx mori]
BmZNF84	BGIBMGA001720	chr11	sw07636	XP_004922156.1	2266	zinc finger protein Gfi-1b [Bombyx mori]
BmZNF85	BGIBMGA001706	chr11	sw02196	XP_004922157.2	2325	zinc finger protein 879 isoform X2 [Bombyx mori]
BmZNF86	BGIBMGA001722	chr11	sw04067	XP_004922158.2	2879	oocyte zinc finger protein XlCOF6 [Bombyx mori]
BmZNF87	BGIBMGA001704	chr11		XP_012548078.1	2407	uncharacterized protein LOC101740309 isoform X2 [Bombyx mori]
BmZNF88	BGIBMGA001723	chr11	sw18675	XP_004922161.1	1559	zinc finger protein 483 [Bombyx mori]
BmZNF89	BGIBMGA001690	chr11	sw15637	XP_004922173.1	2514	uncharacterized protein LOC101742376 [Bombyx mori]
BmZNF90	BMgn015709	chr11		XP_022831066.1	2735	zinc finger protein 729-like [Spodoptera litura]
BmZNF91	BGIBMGA001689	chr11	sw01634	XP_021205734.1	2758	zinc finger protein 808-like [Bombyx mori]
BmZNF92	BGIBMGA001736	chr11	sw14441	XP_021204894.1	2681	zinc finger protein 2 homolog [Bombyx mori]
BmZNF93	BGIBMGA001738	chr11	sw03555	XP_004922180.1	2227	zinc finger protein 235 [Bombyx mori]
BmZNF94	BGIBMGA001741	chr11	sw01559	XP_004922183.2	1612	zinc finger protein 568 [Bombyx mori]
BmZNF95	BGIBMGA001685	chr11		XP_021204935.1	1663	zinc finger protein 600-like [Bombyx mori]
BmZNF96	BMgn015712	chr11		XP_004922185.1	2028	zinc finger protein 28-like [Bombyx mori]
BmZNF97	BGIBMGA001684	chr11		XP_004922185.1	1945	zinc finger protein 28-like [Bombyx mori]
BmZNF98	BGIBMGA001743	chr11	sw02164	XP_004922303.2	1713	zinc finger protein 271 isoform X1 [Bombyx mori]
BmZNF99	BGIBMGA001744	chr11	sw04431	XP_012548033.2	3361	zinc finger protein 2 [Bombyx mori]
BmZNF100	BMgn015716	chr11		PRD21830.1	177	zinc finger protein [Nephila clavipes]
BmZNF101	BMgn015717	chr11		XP_012548663.1	1827	zinc finger protein 28 [Bombyx mori]
BmZNF102	BGIBMGA001682	chr11		XP_012548663.1	1044	zinc finger protein 28 [Bombyx mori]
BmZNF103	BGIBMGA001681	chr11		XP_012548967.1	1662	zinc finger protein 239-like [Bombyx mori]
BmZNF104	BGIBMGA001680	chr11		XP_004922194.1	1619	zinc finger protein 583-like [Bombyx mori]
BmZNF105	BGIBMGA001670	chr11	sw14031	XP_004922208.3	6148	cytoplasmic FMR1-interacting protein [Bombyx mori]
BmZNF106	BGIBMGA001775	chr11	sw19904	XP_012548992.1	2021	zinc finger protein 28 [Bombyx mori]
BmZNF107	BGIBMGA001663	chr11	sw20357	XP_012547805.1	928	zinc finger protein 28 isoform X1 [Bombyx mori]
BmZNF108	BGIBMGA001777	chr11	sw03497	XP_012547746.1	2801	zinc finger protein 708 isoform X1 [Bombyx mori]
BmZNF109	BGIBMGA001661	chr11	sw06571	XP_012547779.1	881	zinc finger protein 62 [Bombyx mori]
BmZNF110	BMgn001660	chr11		XP_004922219.1	2898	zinc finger protein 436 isoform X1 [Bombyx mori]
BmZNF111	BGIBMGA001778	chr11		XP_004922221.1	1016	zinc finger protein 454 [Bombyx mori]
BmZNF112	BGIBMGA001658	chr11	sw07043	XP_021205185.1	1314	uncharacterized protein LOC101741752 isoform X5 [Bombyx mori]
BmZNF113	BGIBMGA001657	chr11	sw02137	XP_023954530.1	2617	piggyBac transposable element-derived protein 4-like [Bicyclus anynana]
BmZNF114	BGIBMGA001779	chr11	sw05042	XP_004922225.1	1099	zinc finger protein 91 isoform X3 [Bombyx mori]
BmZNF115	BGIBMGA001656	chr11	sw14178	XP_021205260.1	1744	zinc finger protein 845 [Bombyx mori]
BmZNF116	BGIBMGA001785	chr11		XP_004922226.3	397	uncharacterized protein LOC101738426 [Bombyx mori]
BmZNF117	BGIBMGA001787	chr11	sw00205	XP_004922228.1	2772	uncharacterized protein LOC101738779 [Bombyx mori]
BmZNF118	BGIBMGA001804	chr11	sw19063	XP_021205459.1	7378	zinc finger protein Xfin isoform X2 [Bombyx mori]
BmZNF119	BGIBMGA001632	chr11	sw06337	XP_012548986.1	2310	GDNF-inducible zinc finger protein 1 isoform X2 [Bombyx mori]
BmZNF120	BGIBMGA001624	chr11	sw05323	XP_004922355.1	4830	gastrula zinc finger protein xFG20-1 [Bombyx mori]
BmZNF121	BGIBMGA001621	chr11	sw00362	XP_012548435.1	1440	myoneurin isoform X1 [Bombyx mori]
BmZNF122	BGIBMGA001615	chr11	sw19759	XP_004922362.3	752	zinc finger protein 57 [Bombyx mori]
BmZNF123	BGIBMGA001614	chr11	sw00983	XP_021205657.1	1430	uncharacterized protein LOC101735822 [Bombyx mori]
BmZNF124	BMgn015744	chr11		XP_004922279.1	922	PR domain zinc finger protein 5-like [Bombyx mori]
BmZNF125	BGIBMGA001612	chr11		XP_004922279.1	922	PR domain zinc finger protein 5-like [Bombyx mori]
BmZNF126	BGIBMGA011905	chr11	sw14053	XP_004924192.2	1721	zinc finger protein 287 [Bombyx mori]
BmZNF127	BGIBMGA011906	chr11	sw09049	XP_004924192.2	1159	zinc finger protein 287 [Bombyx mori]
BmZNF128	BGIBMGA011989	chr11	sw21054	XP_012544162.1	1661	zinc finger protein 773 [Bombyx mori]
BmZNF129	BGIBMGA011610	chr11	sw05430	XP_021207169.1	3226	zinc finger protein 774 isoform X1 [Bombyx mori]
BmZNF130	BGIBMGA012021	chr11	sw00108	XP_021208069.1	14848	zinc finger homeobox protein 3 isoform X2 [Bombyx mori]
BmZNF131	BGIBMGA012022	chr11	sw11608	XP_004932958.2	1099	zinc finger homeobox protein 3 isoform X1 [Bombyx mori]
BmZNF132	BGIBMGA012052	chr11	sw15841	XP_012551576.1	3552	zinc finger protein 502 isoform X2 [Bombyx mori]
BmZNF133	BGIBMGA010428	chr12	sw10788	XP_021205844.1	777	zinc finger protein 177 [Bombyx mori]
BmZNF134	BGIBMGA010420	chr12	sw20611	XP_012548671.1	1769	zinc finger and BTB domain-containing protein 24 [Bombyx mori]
BmZNF135	BGIBMGA010360	chr12	sw01969	XP_021205765.1	1446	galectin-9 isoform X3 [Bombyx mori]
BmZNF136	BGIBMGA010340	chr12		XP_021203911.1	1970	gastrula zinc finger protein XlCGF52.1 [Bombyx mori]
BmZNF137	BGIBMGA010321	chr12	sw03350	XP_004926570.2	797	zinc finger protein 62 homolog [Bombyx mori]
BmZNF138	BGIBMGA010317	chr12	sw06109	XP_004926559.1	1814	gastrula zinc finger protein XlCGF57.1 [Bombyx mori]
BmZNF139	BGIBMGA000848	chr13	sw08379	PCG77092.1	3793	hypothetical protein B5V51_8103, partial [Heliothis virescens]
BmZNF140	BGIBMGA000905	chr13	sw12051	XP_021204898.1	1441	protein krueppel [Bombyx mori]
BmZNF141	BGIBMGA000988	chr13	sw05436	XP_021204666.1	3095	protein ovo isoform X1 [Bombyx mori]
BmZNF142	BGIBMGA001139	chr13	sw03026	XP_004927794.1	2543	DNA-binding protein Ikaros [Bombyx mori]
BmZNF143	BGIBMGA001069	chr13	sw05306	XP_004927995.2	4619	uncharacterized protein LOC101736849 isoform X1 [Bombyx mori]
BmZNF144	BGIBMGA009252	chr14		XP_004922194.1	989	zinc finger protein 583-like [Bombyx mori]
BmZNF145	BGIBMGA007616	chr15	sw02100	XP_004928701.1	1968	zinc finger protein 664-like [Bombyx mori]
BmZNF146	BMgn016127	chr15		XP_004928649.1	2443	zinc finger protein 62 homolog [Bombyx mori]
BmZNF147	BGIBMGA007659	chr15	sw08394	XP_004928649.1	2472	zinc finger protein 62 homolog [Bombyx mori]
BmZNF148	BMgn016147	chr15		XP_004928601.1	2214	zinc finger protein OZF isoform X1 [Bombyx mori]
BmZNF149	BGIBMGA007867	chr15	sw12313	XP_012547981.1	2938	zinc finger protein 665 isoform X1 [Bombyx mori]
BmZNF150	BGIBMGA007864	chr15	sw12065	XP_004928576.1	2171	zinc finger protein GLI1 [Bombyx mori]
BmZNF151	BMgn016170	chr15		XP_004928561.1	2374	zinc finger protein 436 [Bombyx mori]
BmZNF152	BGIBMGA007704	chr15	sw12246	XP_004928561.1	633	zinc finger protein 436 [Bombyx mori]
BmZNF153	BGIBMGA007843	chr15	sw20138	XP_012548042.1	2088	zinc finger protein 431-like [Bombyx mori]
BmZNF154	BGIBMGA007797	chr15	sw00911	XP_012547772.1	3033	asparagine-rich zinc finger protein AZF1 [Bombyx mori]
BmZNF155	BGIBMGA007756	chr15	sw15735	XP_012547854.1	3691	uncharacterized protein LOC101742598 isoform X1 [Bombyx mori]
BmZNF156	BMgn007760	chr15		XP_004928471.1	3545	uncharacterized protein LOC101742164 [Bombyx mori]
BmZNF157	BGIBMGA007595	chr15	sw10764	XP_004924712.2	1089	pair-rule protein odd-paired [Bombyx mori]
BmZNF158	BGIBMGA007530	chr15	sw11412	XP_004924638.1	2883	protein tramtrack, beta isoform isoform X2 [Bombyx mori]
BmZNF159	BGIBMGA007531	chr15		XP_004924639.1	738	protein tramtrack, alpha isoform isoform X3 [Bombyx mori]
BmZNF160	BGIBMGA003341	chr15	sw18896	XP_004923018.1	2169	zinc finger protein 16 isoform X1 [Bombyx mori]
BmZNF161	BGIBMGA003334	chr15	sw12894	XP_004923024.1	3128	protein hunchback-like [Bombyx mori]
BmZNF162	BGIBMGA003310	chr15	sw13029	XP_012552847.1	8517	zinc finger protein 729 [Bombyx mori]
BmZNF163	BMgn016262	chr15		XP_004924462.1	2441	transcription factor Ken 1 [Bombyx mori]
BmZNF164	BGIBMGA002168	chr15	sw11145	XP_004924462.1	2441	transcription factor Ken 1 [Bombyx mori]
BmZNF165	BGIBMGA002189	chr15	sw00101	XP_012544365.1	1816	zinc finger protein 98 [Bombyx mori]
BmZNF166	BGIBMGA012850	chr16	sw17253	XP_004928898.1	2108	gastrula zinc finger protein XlCGF57.1-like [Bombyx mori]
BmZNF167	BGIBMGA012937	chr16		XP_012548198.1	1715	zinc finger protein 677 [Bombyx mori]
BmZNF168	BMgn013125	chr16		XP_004926884.1	4283	zinc finger protein 431 [Bombyx mori]
BmZNF169	BGIBMGA013124	chr16		XP_004926909.1	454	myoneurin-like [Bombyx mori]
BmZNF170	BGIBMGA013122	chr16	sw02620	XP_012546425.1	1396	zinc finger protein 84 isoform X1 [Bombyx mori]
BmZNF171	BGIBMGA005546	chr17		XP_021203862.1	2346	zinc finger protein 345-like isoform X1 [Bombyx mori]
BmZNF172	BGIBMGA005571	chr17	sw04386	XP_004922039.1	881	zinc finger protein 1 homolog [Bombyx mori]
BmZNF173	BGIBMGA005573	chr17	sw06245	XP_012545822.1	560	zinc finger protein 484 isoform X2 [Bombyx mori]
BmZNF174	BGIBMGA005574	chr17		XP_012545822.1	452	zinc finger protein 484 isoform X2 [Bombyx mori]
BmZNF175	BGIBMGA005575	chr17	sw12459	XP_012545822.1	812	zinc finger protein 484 isoform X2 [Bombyx mori]
BmZNF176	BGIBMGA005627	chr17	sw09560	XP_021203612.1	2492	zinc finger protein 684 isoform X1 [Bombyx mori]
BmZNF177	BGIBMGA005626	chr17	sw19768	XP_021203581.1	2358	transcriptional regulator CRZ2 isoform X1 [Bombyx mori]
BmZNF178	BGIBMGA005601	chr17	sw13533	XP_004921935.1	4425	E3 ubiquitin-protein ligase ZNF598 isoform X1 [Bombyx mori]
BmZNF179	BMgn007023	chr17		XP_012551284.1	2072	zinc finger protein 836-like isoform X1 [Bombyx mori]
BmZNF180	BGIBMGA007078	chr17	sw06024	XP_004932497.2	1854	zinc finger protein 583 isoform X1 [Bombyx mori]
BmZNF181	BGIBMGA007089	chr17	sw16280	XP_004932520.1	5895	zinc finger protein 816 isoform X2 [Bombyx mori]
BmZNF182	BGIBMGA003913	chr17	sw13930	XP_004926675.1	1646	zinc finger protein 267 isoform X3 [Bombyx mori]
BmZNF183	BGIBMGA008260	chr18	sw13354	XP_013192479.1	1870	PREDICTED: protein charlatan [Amyelois transitella]
BmZNF184	BGIBMGA008263	chr18	sw13003	XP_004925943.1	1658	zinc finger protein 77 isoform X1 [Bombyx mori]
BmZNF185	BMgn016445	chr18		XP_004925944.1	2829	zinc finger protein OZF [Bombyx mori]
BmZNF186	BGIBMGA008250	chr18	sw15858	XP_004925944.1	2655	zinc finger protein OZF [Bombyx mori]
BmZNF187	BGIBMGA008265	chr18	sw15859	XP_004925945.1	2296	zinc finger protein 431-like [Bombyx mori]
BmZNF188	BGIBMGA008282	chr18	sw07972	XP_021203504.1	3934	zinc finger protein 665 [Bombyx mori]
BmZNF189	BGIBMGA008429	chr18	sw14296	XP_004928170.1	1552	zinc finger protein OZF isoform X1 [Bombyx mori]
BmZNF190	BMgn016468	chr18		XP_021205052.1	2684	zinc finger protein OZF-like [Bombyx mori]
BmZNF191	BGIBMGA008374	chr18	sw05886	XP_004928201.1	1761	B-cell lymphoma/leukemia 11A [Bombyx mori]
BmZNF192	BGIBMGA008453	chr18	sw00410	XP_004928391.2	2753	zinc finger protein 677 isoform X1 [Bombyx mori]
BmZNF193	BMgn016553	chr19		XP_004926207.3	1484	uncharacterized protein LOC101745668 [Bombyx mori]
BmZNF194	BGIBMGA004180	chr19	sw15333	XP_012544192.1	3058	optineurin isoform X3 [Bombyx mori]
BmZNF195	BMgn016637	chr19		XP_012544950.1	1769	zinc finger protein 81 isoform X1 [Bombyx mori]
BmZNF196	BGIBMGA004432	chr20	sw09051	XP_012551078.1	2640	oocyte zinc finger protein XlCOF6 isoform X2 [Bombyx mori]
BmZNF197	BGIBMGA004431	chr20	sw03661	XP_004922599.2	1692	zinc finger protein 808 [Bombyx mori]
BmZNF198	BGIBMGA004430	chr20	sw13109	XP_004922518.1	3138	oocyte zinc finger protein XlCOF6 [Bombyx mori]
BmZNF199	BGIBMGA004389	chr20	sw14931	XP_004922556.1	3901	zinc finger protein 484 [Bombyx mori]
BmZNF200	BGIBMGA004382	chr20	sw13087	XP_004922569.1	3166	uncharacterized protein LOC101738067 [Bombyx mori]
BmZNF201	BMgn016672	chr20		XP_004922570.1	2537	zinc finger protein 660-like [Bombyx mori]
BmZNF202	BMgn016677	chr20		XP_012550932.1	2688	zinc finger and BTB domain-containing protein 24 [Bombyx mori]
BmZNF203	BGIBMGA004361	chr20	sw07820	XP_012550932.1	2688	zinc finger and BTB domain-containing protein 24 [Bombyx mori]
BmZNF204	BGIBMGA004355	chr20	sw00398	XP_012550903.2	6502	LOW QUALITY PROTEIN: ras-responsive element-binding protein 1 [Bombyx mori]
BmZNF205	BGIBMGA004284	chr20	sw13190	XP_004925335.1	6243	uncharacterized protein LOC101739729 [Bombyx mori]
BmZNF206	BGIBMGA014176	chr20	sw05685	XP_021203638.1	1500	zinc finger protein 354C-like isoform X1 [Bombyx mori]
BmZNF207	BGIBMGA001422	chr21	sw00778	XP_004929687.1	1445	Krueppel-like factor 14 [Bombyx mori]
BmZNF208	BGIBMGA001408	chr21	sw05457	XP_004929786.2	3721	zinc finger protein basonuclin-2 [Bombyx mori]
BmZNF209	BGIBMGA001602	chr21	sw13850	XP_004929733.1	2183	histone H4 transcription factor isoform X1 [Bombyx mori]
BmZNF210	BMgn007188	chr21		XP_004925048.1	3698	zinc finger protein 3 homolog [Bombyx mori]
BmZNF211	BGIBMGA007177	chr21	sw02010	XP_012544929.1	1263	zinc finger protein 2 homolog isoform X1 [Bombyx mori]
BmZNF212	BGIBMGA007176	chr21	sw06641	XP_021202917.1	1227	myoneurin isoform X2 [Bombyx mori]
BmZNF213	BGIBMGA012741	chr22	sw15634	XP_012545601.1	2549	uncharacterized protein LOC101744504 [Bombyx mori]
BmZNF214	BGIBMGA000316	chr22	sw06549	XP_004931900.1	2485	broad-complex core protein isoforms 1/2/3/4/5 [Bombyx mori]
BmZNF215	BGIBMGA000319	chr22	sw03214	XP_021207484.1	5687	PR domain zinc finger protein 1 isoform X2 [Bombyx mori]
BmZNF216	BGIBMGA000376	chr22	sw05870	XP_004932018.1	1454	zinc finger protein 182 [Bombyx mori]
BmZNF217	BMgn000356	chr22		XP_012550810.1	533	zinc finger protein 729 isoform X2 [Bombyx mori]
BmZNF218	BGIBMGA000362	chr22	sw00777	XP_004931872.1	2701	myoneurin isoform X1 [Bombyx mori]
BmZNF219	BGIBMGA010850	chr22	sw07599	XP_004924336.2	3571	uncharacterized protein LOC101736836 isoform X1 [Bombyx mori]
BmZNF220	BGIBMGA010886	chr22	sw12128	XP_004924322.1	1544	zinc finger protein SNAI1 [Bombyx mori]
BmZNF221	BGIBMGA011498	chr23	sw13937	XP_022827977.1	1581	E3 SUMO-protein ligase EGR2 isoform X2 [Spodoptera litura]
BmZNF222	BGIBMGA011248	chr23	sw18345	XP_004930736.1	3739	zinc finger protein 394 isoform X1 [Bombyx mori]
BmZNF223	BGIBMGA011247	chr23	sw03756	XP_004930829.2	2576	zinc finger protein 1 [Bombyx mori]
BmZNF224	BGIBMGA011233	chr23	sw20950	XP_012549866.2	3045	zinc finger protein 845 [Bombyx mori]
BmZNF225	BMgn011195	chr23		XP_004930769.1	4109	tigger transposable element-derived protein 4 [Bombyx mori]
BmZNF226	BGIBMGA011392	chr23	sw07669	XP_004930770.1	1742	zinc finger protein 525 [Bombyx mori]
BmZNF227	BGIBMGA011179	chr23	sw08208	NP_001188362.1	1431	pleiohomeotic [Bombyx mori]
BmZNF228	BGIBMGA011419	chr23	sw11439	XP_004930797.1	848	putative zinc finger and SCAN domain-containing protein 5D [Bombyx mori]
BmZNF229	BGIBMGA011150	chr23	sw11550	XP_021203523.1	631	THAP domain-containing protein 1 [Bombyx mori]
BmZNF230	BGIBMGA011111	chr23	sw22005	XP_021203532.1	2604	zinc finger protein OZF isoform X3 [Bombyx mori]
BmZNF231	BMgn008173	chr24		XP_004923725.1	4152	zinc finger protein 208 [Bombyx mori]
BmZNF232	BGIBMGA008148	chr24	sw11783	XP_004923726.1	4509	PR domain zinc finger protein 5 [Bombyx mori]
BmZNF233	BGIBMGA008140	chr24	sw04508	XP_012543792.1	4521	zinc finger protein 35 isoform X1 [Bombyx mori]
BmZNF234	BGIBMGA008184	chr24		XP_021202016.1	2450	zinc finger protein 62 homolog [Bombyx mori]
BmZNF235	BMgn017048	chr24		XP_004924906.1	2308	zinc finger protein 28-like [Bombyx mori]
BmZNF236	BGIBMGA000087	chr24	sw16323	XP_021209099.1	1130	uncharacterized protein LOC101739492 [Bombyx mori]
BmZNF237	BGIBMGA000085	chr24		XP_021209100.1	4248	zinc finger protein 59-like [Bombyx mori]
BmZNF238	BGIBMGA000133	chr24	sw20252	XP_004923144.1	1223	zinc finger protein 343 isoform X1 [Bombyx mori]
BmZNF239	BGIBMGA000147	chr24	sw07932	XP_021209109.1	1463	zinc finger protein 837 [Bombyx mori]
BmZNF240	BGIBMGA000148	chr24	sw05352	PCG79657.1	482	hypothetical protein B5V51_14670 [Heliothis virescens]
BmZNF241	BGIBMGA009591	chr24	sw14225	XP_021203783.1	440	LOW QUALITY PROTEIN: gastrula zinc finger protein XlCGF49.1 [Bombyx mori]
BmZNF242	BMgn009615	chr24		XP_004926346.1	2553	uncharacterized protein LOC101745670 isoform X2 [Bombyx mori]
BmZNF243	BGIBMGA008773	chr24	sw04416	XP_021204013.1	2302	zinc finger protein 320 [Bombyx mori]
BmZNF244	BGIBMGA008771	chr24	sw14268	XP_012546305.1	1927	gastrula zinc finger protein XlCGF46.1 [Bombyx mori]
BmZNF245	BGIBMGA008769	chr24	sw21132	XP_004926716.1	2689	zinc finger protein 596 [Bombyx mori]
BmZNF246	BGIBMGA008767	chr24	sw05171	XP_004926718.1	1754	zinc finger protein 708 [Bombyx mori]
BmZNF247	BMgn008759	chr24		XP_021204016.1	1977	zinc finger protein 62 homolog [Bombyx mori]
BmZNF248	BGIBMGA008758	chr24	sw02351	XP_004926691.1	2989	zinc finger protein 260 [Bombyx mori]
BmZNF249	BGIBMGA008757	chr24	sw22428	XP_012546303.1	2192	zinc finger protein 62 isoform X1 [Bombyx mori]
BmZNF250	BGIBMGA008756	chr24	sw12341	XP_021204019.1	2796	zinc finger protein 37 homolog [Bombyx mori]
BmZNF251	BGIBMGA008755	chr24	sw09847	XP_021204020.1	2996	zinc finger protein 99 isoform X1 [Bombyx mori]
BmZNF252	BGIBMGA008782	chr24	sw02275	XP_012546289.1	3195	PR domain zinc finger protein 5 [Bombyx mori]
BmZNF253	BGIBMGA008783	chr24	sw20816	XP_004926697.1	3948	protein suppressor of hairy wing isoform X2 [Bombyx mori]
BmZNF254	BGIBMGA008784	chr24	sw05335	XP_004926698.1	3271	zinc finger protein 425 isoform X1 [Bombyx mori]
BmZNF255	BGIBMGA008753	chr24	sw19719	XP_004926699.1	1918	zinc finger protein 226 isoform X1 [Bombyx mori]
BmZNF256	BGIBMGA008752	chr24	sw22207	XP_004926731.1	2624	zinc finger protein 570 isoform X1 [Bombyx mori]
BmZNF257	BGIBMGA008751	chr24	sw22610	XP_021204010.1	1644	zinc finger protein 652 isoform X4 [Bombyx mori]
BmZNF258	BGIBMGA008750	chr24	sw08858	XP_021204009.1	3890	PR domain zinc finger protein 5 isoform X2 [Bombyx mori]
BmZNF259	BGIBMGA008785	chr24	sw15845	XP_004926701.1	2666	zinc finger protein 260 isoform X1 [Bombyx mori]
BmZNF260	BGIBMGA008786	chr24	sw11798	XP_012546291.1	2533	zinc finger protein 26 isoform X1 [Bombyx mori]
BmZNF261	BGIBMGA008787	chr24	sw11797	XP_004926734.1	2651	zinc finger protein 26 [Bombyx mori]
BmZNF262	BGIBMGA008748	chr24	sw18761	XP_004926703.1	523	uncharacterized protein LOC101746477 isoform X1 [Bombyx mori]
BmZNF263	BGIBMGA008789	chr24	sw06220	XP_012546288.1	1343	zinc finger protein 136 isoform X4 [Bombyx mori]
BmZNF264	BGIBMGA008790	chr24	sw01724	XP_004926705.2	1026	zinc finger protein 233 isoform X3 [Bombyx mori]
BmZNF265	BGIBMGA008791	chr24	sw21173	XP_021204024.1	756	zinc finger protein 569 isoform X1 [Bombyx mori]
BmZNF266	BGIBMGA008747	chr24		XP_021204027.1	1682	myoneurin isoform X7 [Bombyx mori]
BmZNF267	BGIBMGA008746	chr24	sw05801	XP_012546274.1	1978	zinc finger protein 568 isoform X4 [Bombyx mori]
BmZNF268	BGIBMGA008745	chr24	sw01974	XP_012546273.1	2058	zinc finger protein 260 isoform X3 [Bombyx mori]
BmZNF269	BGIBMGA008744	chr24	sw08630	XP_012546278.1	1368	zinc finger imprinted 3 [Bombyx mori]
BmZNF270	BGIBMGA008743	chr24	sw13239	XP_012546271.1	2251	zinc finger protein 678 isoform X1 [Bombyx mori]
BmZNF271	BGIBMGA008742	chr24	sw06538	XP_022818931.1	1594	zinc finger protein 271-like isoform X2 [Spodoptera litura]
BmZNF272	BGIBMGA008794	chr24	sw09559	XP_012546304.1	2604	zinc finger protein 567 [Bombyx mori]
BmZNF273	BGIBMGA008740	chr24	sw01586	XP_004926708.1	2877	zinc finger protein 260 isoform X2 [Bombyx mori]
BmZNF274	BGIBMGA008795	chr24	sw18384	KOB66448.1	3571	putative zinc finger protein 91 [Operophtera brumata]
BmZNF275	BGIBMGA008796	chr24	sw14412	XP_021204018.1	2949	zinc finger protein 62 homolog [Bombyx mori]
BmZNF276	BGIBMGA008797	chr24		XP_004933896.2	598	zinc finger protein 81 [Bombyx mori]
BmZNF277	BGIBMGA008798	chr24	sw07491	XP_004933893.2	1842	zinc finger protein 225 [Bombyx mori]
BmZNF278	BGIBMGA008799	chr24		XP_004926742.1	212	oocyte zinc finger protein XlCOF26 [Bombyx mori]
BmZNF279	BGIBMGA008800	chr24	sw10738	XP_004926742.1	1590	oocyte zinc finger protein XlCOF26 [Bombyx mori]
BmZNF280	BGIBMGA003834	chr24	sw19525	XP_012546073.1	1746	zinc finger protein OZF [Bombyx mori]
BmZNF281	BMgn012187	chr24		XP_012545006.1	1030	oocyte zinc finger protein XlCOF26 isoform X2 [Bombyx mori]
BmZNF282	BMgn017099	chr24		XP_021202947.1	2243	zinc finger protein 91 [Bombyx mori]
BmZNF283	BGIBMGA012183	chr24	sw12243	XP_021202947.1	4393	zinc finger protein 91 [Bombyx mori]
BmZNF284	BGIBMGA012174	chr24	sw04418	XP_021202954.1	1128	uncharacterized zinc finger protein CG2678 [Bombyx mori]
BmZNF285	BGIBMGA012175	chr24		XP_021202955.1	493	zinc finger protein 236-like isoform X1 [Bombyx mori]
BmZNF286	BGIBMGA012176	chr24	sw06469	XP_012544950.1	1769	zinc finger protein 81 isoform X1 [Bombyx mori]
BmZNF287	BGIBMGA000792	chr25	sw03845	XP_012545475.2	3880	LOW QUALITY PROTEIN: zinc finger protein 433-like [Bombyx mori]
BmZNF288	BGIBMGA005001	chr25		XP_012544466.1	404	uncharacterized protein LOC105841398 isoform X2 [Bombyx mori]
BmZNF289	BGIBMGA004914	chr25	sw22519	XP_021202534.1	915	gastrula zinc finger protein XlCGF57.1 [Bombyx mori]
BmZNF290	BMgn004915	chr25		XP_021202577.1	1959	zinc finger protein 383 isoform X4 [Bombyx mori]
BmZNF291	BGIBMGA004948	chr25	sw01689	XP_004924495.1	1590	PR domain zinc finger protein 5 [Bombyx mori]
BmZNF292	BMgn004953	chr25		XP_004924491.1	2793	zinc finger protein 28 [Bombyx mori]
BmZNF293	BGIBMGA005016	chr25	sw11246	XP_004921920.2	2278	zinc finger protein 774 [Bombyx mori]
BmZNF294	BGIBMGA005135	chr25	sw01846	XP_021202678.1	1999	zinc finger C2HC domain-containing protein 1C isoform X2 [Bombyx mori]
BmZNF295	BGIBMGA010721	chr26	sw06441	XP_004933057.1	2333	zinc finger protein 391 isoform X2 [Bombyx mori]
BmZNF296	BGIBMGA010720	chr26	sw01744	XP_004933058.1	2561	zinc finger protein 391 isoform X1 [Bombyx mori]
BmZNF297	BMgn017224	chr26		XP_004933061.1	1894	zinc finger protein 808 [Bombyx mori]
BmZNF298	BGIBMGA010719	chr26	sw13066	XP_004933061.1	1813	zinc finger protein 808 [Bombyx mori]
BmZNF299	BMgn017225	chr26		XP_012551655.1	1812	RB-associated KRAB zinc finger protein [Bombyx mori]
BmZNF300	BGIBMGA010718	chr26	sw10055	XP_012551655.1	2454	RB-associated KRAB zinc finger protein [Bombyx mori]
BmZNF301	BMgn017227	chr26		XP_021208122.1	1930	zinc finger and SCAN domain-containing protein 12-like [Bombyx mori]
BmZNF302	BMgn017230	chr26		XP_004933067.1	2006	gastrula zinc finger protein XlCGF17.1-like [Bombyx mori]
BmZNF303	BGIBMGA010714	chr26		XP_004933067.1	2006	gastrula zinc finger protein XlCGF17.1-like [Bombyx mori]
BmZNF304	BGIBMGA002238	chr26	sw02064	XP_004922137.1	1628	zinc finger protein 184 [Bombyx mori]
BmZNF305	BGIBMGA002234	chr26	sw15107	XP_021204191.1	2132	protein glass [Bombyx mori]
BmZNF306	BGIBMGA013385	chr27	sw14970	XP_021201924.1	1910	zinc finger protein Xfin [Bombyx mori]
BmZNF307	BGIBMGA013384	chr27	sw01122	KPI99583.1	385	Zinc finger protein 362 [Papilio xuthus]
BmZNF308	BGIBMGA004545	chr27	sw01287	XP_023939007.1	4708	transcriptional activator cubitus interruptus isoform X1 [Bicyclus anynana]
BmZNF309	BGIBMGA004594	chr27	sw05331	XP_004923502.1	2630	zinc finger protein 484 [Bombyx mori]
BmZNF310	BGIBMGA004593	chr27	sw17775	XP_004923522.1	1981	fez family zinc finger protein 2 [Bombyx mori]
BmZNF311	BGIBMGA004584	chr27	sw09849	XP_004923495.1	2774	zinc finger protein GLI2 [Bombyx mori]
BmZNF312	BGIBMGA004569	chr27	sw09990	XP_004923492.1	1237	zinc finger protein 675 isoform X1 [Bombyx mori]
BmZNF313	BGIBMGA014538	UNKNOW	sw10367	XP_004933782.1	1066	myoneurin-like [Bombyx mori]
BmZNF314	BGIBMGA014623	UNKNOW		XP_004933994.1	1879	zinc finger protein 778-like [Bombyx mori]
BmZNF315	BGIBMGA014614	UNKNOW	sw07491	XP_004933893.2	1842	zinc finger protein 225 [Bombyx mori]
BmZNF316	BGIBMGA014612	UNKNOW	sw10735	XP_021208747.1	2151	zinc finger protein 614 [Bombyx mori]
BmZNF317	BGIBMGA002351	UNKNOW	sw07023	XP_004927685.1	4416	zinc finger protein Xfin [Bombyx mori]
BmZNF318	BGIBMGA009541	UNKNOW	sw07850	XP_004927300.2	1851	protein odd-skipped [Bombyx mori]
BmZNF319	BGIBMGA014451	UNKNOW	sw12886	XP_004933769.1	1620	zinc finger protein 100 isoform X1 [Bombyx mori]
BmZNF320	BGIBMGA014613	UNKNOW	sw10737	XP_004933894.2	1691	zinc finger protein OZF [Bombyx mori]
BmZNF321	BGIBMGA002752	UNKNOW	sw10495	PCG69585.1	1267	hypothetical protein B5V51_3944 [Heliothis virescens]
BmZNF322	BGIBMGA014611	UNKNOW		XP_004933896.2	598	zinc finger protein 81 [Bombyx mori]
BmZNF323	BGIBMGA000834	UNKNOW	sw10711	XP_004934349.2	1369	zinc finger protein Xfin [Bombyx mori]
BmZNF324	BGIBMGA010686	UNKNOW	sw18725	XP_021204375.1	3490	zinc finger protein 616 [Bombyx mori]
BmZNF325	BGIBMGA004640	UNKNOW	sw07931	XP_022830334.1	633	protein tramtrack, alpha isoform-like isoform X3 [Spodoptera litura]
BmZNF326	BMgn017369	UNKNOW		XP_021204365.1	1557	gastrula zinc finger protein XlCGF17.1 isoform X1 [Bombyx mori]
BmZNF327	BMgn017573	UNKNOW		XP_004934255.1	1473	gastrula zinc finger protein XlCGF57.1-like [Bombyx mori]

## Sheet: Danaus plexippus
Name	Gene_ID
DpZNF1	DPOGS203320
DpZNF2	DPOGS203386
DpZNF3	DPOGS203329
DpZNF4	DPOGS203330
DpZNF5	DPOGS201360
DpZNF6	DPOGS201361
DpZNF7	DPOGS209680
DpZNF8	DPOGS211326
DpZNF9	DPOGS212559
DpZNF10	DPOGS203942
DpZNF11	DPOGS214559
DpZNF12	DPOGS212895
DpZNF13	DPOGS205470
DpZNF14	DPOGS210200
DpZNF15	DPOGS214036
DpZNF16	DPOGS203627
DpZNF17	DPOGS208434
DpZNF18	DPOGS208437
DpZNF19	DPOGS208431
DpZNF20	DPOGS207385
DpZNF21	DPOGS203341
DpZNF22	DPOGS200421
DpZNF23	DPOGS200422
DpZNF24	DPOGS200439
DpZNF25	DPOGS209733
DpZNF26	DPOGS201552
DpZNF27	DPOGS201573
DpZNF28	DPOGS211808
DpZNF29	DPOGS214262
DpZNF30	DPOGS214187
DpZNF31	DPOGS215846
DpZNF32	DPOGS215848
DpZNF33	DPOGS211207
DpZNF34	DPOGS211127
DpZNF35	DPOGS210903
DpZNF36	DPOGS201417
DpZNF37	DPOGS213083
DpZNF38	DPOGS204608
DpZNF39	DPOGS201452
DpZNF40	DPOGS203814
DpZNF41	DPOGS203802
DpZNF42	DPOGS215612
DpZNF43	DPOGS210630
DpZNF44	DPOGS204141
DpZNF45	DPOGS204102
DpZNF46	DPOGS204136
DpZNF47	DPOGS208300
DpZNF48	DPOGS211011
DpZNF49	DPOGS214855
DpZNF50	DPOGS207675
DpZNF51	DPOGS211707
DpZNF52	DPOGS206321
DpZNF53	DPOGS206322
DpZNF54	DPOGS206446
DpZNF55	DPOGS207860
DpZNF56	DPOGS209787
DpZNF57	DPOGS201222
DpZNF58	DPOGS201265
DpZNF59	DPOGS209014
DpZNF60	DPOGS202608
DpZNF61	DPOGS202607
DpZNF62	DPOGS210243
DpZNF63	DPOGS210231
DpZNF64	DPOGS209605
DpZNF65	DPOGS209613
DpZNF66	DPOGS213022
DpZNF67	DPOGS213025
DpZNF68	DPOGS202114
DpZNF69	DPOGS200507
DpZNF70	DPOGS200510
DpZNF71	DPOGS200508
DpZNF72	DPOGS209281
DpZNF73	DPOGS204915
DpZNF74	DPOGS205425
DpZNF75	DPOGS212072
DpZNF76	DPOGS204913
DpZNF77	DPOGS212955
DpZNF78	DPOGS203435
DpZNF79	DPOGS203101
DpZNF80	DPOGS215115
DpZNF81	DPOGS215116
DpZNF82	DPOGS202816
DpZNF83	DPOGS209864
DpZNF84	DPOGS205427
DpZNF85	DPOGS213651
DpZNF86	DPOGS206177
DpZNF87	DPOGS208106
DpZNF88	DPOGS214614
DpZNF89	DPOGS213283
DpZNF90	DPOGS202395
DpZNF91	DPOGS204904
DpZNF92	DPOGS202396
DpZNF93	DPOGS205032
DpZNF94	DPOGS205017
DpZNF95	DPOGS205034
DpZNF96	DPOGS210642
DpZNF97	DPOGS210641
DpZNF98	DPOGS200780
DpZNF99	DPOGS200154
DpZNF100	DPOGS204602
DpZNF101	DPOGS204599
DpZNF102	DPOGS206205
DpZNF103	DPOGS206214
DpZNF104	DPOGS212967
DpZNF105	DPOGS207288
DpZNF106	DPOGS214819
DpZNF107	DPOGS202752
DpZNF108	DPOGS202441
DpZNF109	DPOGS200484
DpZNF110	DPOGS208489
DpZNF111	DPOGS208485
DpZNF112	DPOGS213686
DpZNF113	DPOGS211954
DpZNF114	DPOGS211934
DpZNF115	DPOGS205627
DpZNF116	DPOGS215954
DpZNF117	DPOGS215306
DpZNF118	DPOGS208797
DpZNF119	DPOGS213107
DpZNF120	DPOGS213104
DpZNF121	DPOGS204389
DpZNF122	DPOGS216089
DpZNF123	DPOGS208659
DpZNF124	DPOGS203071
DpZNF125	DPOGS204256
DpZNF126	DPOGS204257
DpZNF127	DPOGS208692
DpZNF128	DPOGS208685
DpZNF129	DPOGS202167
DpZNF130	DPOGS211463
DpZNF131	DPOGS211440
DpZNF132	DPOGS207044
DpZNF133	DPOGS207012
DpZNF134	DPOGS212696
DpZNF135	DPOGS200297
DpZNF136	DPOGS200326
DpZNF137	DPOGS200305
DpZNF138	DPOGS200304
DpZNF139	DPOGS214776
DpZNF140	DPOGS206522
DpZNF141	DPOGS205904
DpZNF142	DPOGS204382
DpZNF143	DPOGS203772
DpZNF144	DPOGS205625
DpZNF145	DPOGS215796
DpZNF146	DPOGS204711
DpZNF147	DPOGS204724
DpZNF148	DPOGS210396
DpZNF149	DPOGS202570
DpZNF150	DPOGS208522
DpZNF151	DPOGS208517
DpZNF152	DPOGS212670
DpZNF153	DPOGS213413
DpZNF154	DPOGS214448
DpZNF155	DPOGS213479
DpZNF156	DPOGS202711
DpZNF157	DPOGS202578
DpZNF158	DPOGS216159
DpZNF159	DPOGS202502
DpZNF160	DPOGS205405
DpZNF161	DPOGS209702
DpZNF162	DPOGS210075
DpZNF163	DPOGS207965
DpZNF164	DPOGS207967
DpZNF165	DPOGS207933
DpZNF166	DPOGS215562
DpZNF167	DPOGS215601
DpZNF168	DPOGS205830
DpZNF169	DPOGS205844
DpZNF170	DPOGS203153
DpZNF171	DPOGS214415
DpZNF172	DPOGS214461
DpZNF173	DPOGS214400
DpZNF174	DPOGS214425
DpZNF175	DPOGS203091
DpZNF176	DPOGS203092
DpZNF177	DPOGS200468
DpZNF178	DPOGS204925
DpZNF179	DPOGS203095
DpZNF180	DPOGS203099
DpZNF181	DPOGS215067
DpZNF182	DPOGS215761
DpZNF183	DPOGS205146
DpZNF184	DPOGS205149
DpZNF185	DPOGS203342
DpZNF186	DPOGS200043
DpZNF187	DPOGS213631
DpZNF188	DPOGS205535
DpZNF189	DPOGS205502
DpZNF190	DPOGS212370
DpZNF191	DPOGS212371
DpZNF192	DPOGS205372
DpZNF193	DPOGS205371
DpZNF194	DPOGS205191
DpZNF195	DPOGS205190
DpZNF196	DPOGS205248
DpZNF197	DPOGS205192
DpZNF198	DPOGS205247
DpZNF199	DPOGS205195
DpZNF200	DPOGS205244
DpZNF201	DPOGS205196
DpZNF202	DPOGS205243
DpZNF203	DPOGS205197
DpZNF204	DPOGS205198
DpZNF205	DPOGS214613
DpZNF206	DPOGS203885
DpZNF207	DPOGS204622
DpZNF208	DPOGS211825
DpZNF209	DPOGS211815
DpZNF210	DPOGS201620
DpZNF211	DPOGS215016
DpZNF212	DPOGS215019
DpZNF213	DPOGS215018
DpZNF214	DPOGS214983
DpZNF215	DPOGS215020
DpZNF216	DPOGS215017
DpZNF217	DPOGS207999
DpZNF218	DPOGS206570
DpZNF219	DPOGS215021
DpZNF220	DPOGS212848
DpZNF221	DPOGS212849
DpZNF222	DPOGS202335
DpZNF223	DPOGS202265
DpZNF224	DPOGS211295
DpZNF225	DPOGS214728
DpZNF226	DPOGS210028
DpZNF227	DPOGS210021
DpZNF228	DPOGS207220
DpZNF229	DPOGS203244
DpZNF230	DPOGS213224
DpZNF231	DPOGS213231
DpZNF232	DPOGS208604
DpZNF233	DPOGS216199
DpZNF234	DPOGS200074
DpZNF235	DPOGS200072
DpZNF236	DPOGS213643
DpZNF237	DPOGS213652
DpZNF238	DPOGS212699
DpZNF239	DPOGS205201
DpZNF240	DPOGS205199
DpZNF241	DPOGS205200
DpZNF242	DPOGS215005
DpZNF243	DPOGS208435
DpZNF244	DPOGS209338
DpZNF245	DPOGS210422
DpZNF246	DPOGS215704
DpZNF247	DPOGS215557
DpZNF248	DPOGS212369
DpZNF249	DPOGS205369
DpZNF250	DPOGS212514
DpZNF251	DPOGS205368
DpZNF252	DPOGS205370
DpZNF253	DPOGS212720
DpZNF254	DPOGS209176
DpZNF255	DPOGS214489
DpZNF256	DPOGS205035
DpZNF257	DPOGS211420
DpZNF258	DPOGS215087
DpZNF259	DPOGS212719
DpZNF260	DPOGS205148
DpZNF261	DPOGS213246
DpZNF262	DPOGS206047
DpZNF263	DPOGS205367
DpZNF264	DPOGS204268
DpZNF265	DPOGS204603
DpZNF266	DPOGS207138
DpZNF267	DPOGS201302
DpZNF268	DPOGS209522
DpZNF269	DPOGS207750
DpZNF270	DPOGS202179
DpZNF271	DPOGS210911
DpZNF272	DPOGS207222
DpZNF273	DPOGS208099
DpZNF274	DPOGS202983
DpZNF275	DPOGS210888
DpZNF276	DPOGS203801
DpZNF277	DPOGS207436
DpZNF278	DPOGS207435
DpZNF279	DPOGS210495
DpZNF280	DPOGS204457
DpZNF281	DPOGS215356
DpZNF282	DPOGS208640
DpZNF283	DPOGS207437
DpZNF284	DPOGS202383
DpZNF285	DPOGS210640
DpZNF286	DPOGS202384
DpZNF287	DPOGS208078
DpZNF288	DPOGS204023
DpZNF289	DPOGS204476
DpZNF290	DPOGS202592

## Sheet: Drosophila melanogaster
FlyBase_Annotation_ID
CG14938
CG5245
CG8474
CG8573
CG12299
CG11902
CG18476
CG4360
CG32575
CG11247
CG6654
CG2202
CG32772
CG7987
CG11352
CG3281
CG15269
CG7204
CG18262
CG42702
CG8367
CG15436
CG2711
CG11924
CG4158
CG10959
CG17385
CG4881
CG30443
CG9233
CG7672
CG3941
CG8591
CG3032
CG45074
CG1832
CG2712
CG10274
CG10669
CG2889
CG6464
CG3407
CG2129
CG2678
CG42726
CG7372
CG3956
CG7386
CG3758
CG9609
CG8301
CG1322
CG10269
CG33133
CG17958
CG31670
CG4707
CG31224
CG18011
CG14711
CG6254
CG10147
CG17328
CG3743
CG17181
CG12605
CG10021
CG10270
CG3242
CG10654
CG3998
CG7938
CG4424
CG1602
CG8388
CG10366
CG1130
CG8484
CG2052
CG30431
CG8643
CG11695
CG2120
CG1454
CG9650
CG34100
CG14655
CG12296
CG1605
CG42277
CG3065
CG31632
CG7734
CG17359
CG44002
CG6689
CG1449
CG2125
CG5249
CG17803
CG8944
CG5683
CG3850
CG9215
CG10348
CG32120
CG10462
CG7963
CG9768
CG3340
CG13296
CG1603
CG7928
CG45477
CG3851
CG6813
CG17568
CG16779
CG1663
CG32767
CG5557
CG4936
CG10309
CG12212
CG17612
CG1233
CG30020
CG4854
CG15073
CG14710
CG4413
CG1529
CG7368
CG17743
CG31365
CG7847
CG9786
CG12071
CG3445
CG6930
CG11762
CG4730
CG7101
CG14667
CG2762
CG42741
CG2932
CG12630
CG4427
CG17801
CG15336
CG4148
CG2116
CG18764
CG4677
CG11696
CG33473
CG4282
CG12942
CG1133
CG1792
CG11456
CG17806
CG17829
CG11398
CG6791
CG17802
CG13906
CG31388
CG10543
CG10267
CG8159
CG10321
CG3847
CG7691
CG18265
CG8145
CG10016
CG13123
CG9793
CG7357
CG4496
CG6792
CG9797
CG1374
CG1343
CG4694
CG12052
CG10979
CG6808
CG4374
CG5669
CG12391
CG2199
CG11798
CG12653
CG4318
CG12701
CG31441
CG12809
CG6215
CG11971
CG1024
CG7752
CG11966
CG13287
CG12769
CG8478
CG1856
CG17172
CG31666
CG12029
CG17361
CG6765
CG12236
CG12744
CG6824
CG12219
CG44025
CG43860
CG12054
CG10431
CG11491
CG32121
CG8089
CG5575
CG14962
CG6384
CG4491
CG32904
CG4820
CG9890
CG4220
CG1647
CG15446
CG11414
CG13617
CG14307
CG43347
CG4903
CG15710
CG16910
CG42675

## Sheet: Homo sapiens
ID
CCDS74322.1|Hs109|chr19
CCDS42541.1|Hs109|chr19
CCDS59368.1|Hs109|chr19
CCDS74350.1|Hs109|chr19
CCDS59379.1|Hs109|chr19
CCDS46162.1|Hs109|chr19
CCDS46170.1|Hs109|chr19
CCDS45012.1|Hs109|chr12
CCDS12499.1|Hs109|chr19
CCDS12500.1|Hs109|chr19
CCDS74353.1|Hs109|chr19
CCDS47357.2|Hs109|chr5
CCDS54955.1|Hs109|chr5
CCDS46991.1|Hs109|chr4
CCDS11180.1|Hs109|chr17
CCDS54240.1|Hs109|chr19
CCDS82391.1|Hs109|chr19
CCDS12859.1|Hs109|chr19
CCDS33090.1|Hs109|chr19
CCDS33097.1|Hs109|chr19
CCDS54314.1|Hs109|chr19
CCDS75846.1|Hs109|chr9
CCDS46212.1|Hs109|chr19
CCDS82341.1|Hs109|chr19
CCDS46169.1|Hs109|chr19
CCDS12498.1|Hs109|chr19
CCDS2717.1|Hs109|chr3
CCDS42447.1|Hs109|chr18
CCDS77201.1|Hs109|chr18
CCDS82388.1|Hs109|chr19
CCDS46161.1|Hs109|chr19
CCDS12503.1|Hs109|chr19
CCDS4624.1|Hs109|chr6
CCDS31940.1|Hs109|chr12
CCDS42241.1|Hs109|chr17
CCDS59369.1|Hs109|chr19
CCDS77297.1|Hs109|chr19
CCDS12548.1|Hs109|chr19
CCDS5527.1|Hs109|chr7
CCDS75606.1|Hs109|chr7
CCDS59367.1|Hs109|chr19
CCDS75605.1|Hs109|chr7
CCDS12413.2|Hs109|chr19
CCDS74321.1|Hs109|chr19
CCDS86799.1|Hs109|chr19
CCDS46102.1|Hs109|chr19
CCDS46167.1|Hs109|chr19
CCDS45463.1|Hs109|chr16
CCDS14279.1|Hs109|chrX
CCDS6437.1|Hs109|chr8
CCDS46077.1|Hs109|chr19
CCDS74472.1|Hs109|chr19
CCDS74471.1|Hs109|chr19
CCDS12970.2|Hs109|chr19
CCDS54329.1|Hs109|chr19
CCDS54260.1|Hs109|chr19
CCDS46101.1|Hs109|chr19
CCDS12508.1|Hs109|chr19
CCDS56092.1|Hs109|chr19
CCDS59381.1|Hs109|chr19
CCDS42558.1|Hs109|chr19
CCDS10329.2|Hs109|chr15
CCDS74388.1|Hs109|chr19
CCDS86801.1|Hs109|chr19
CCDS75076.1|Hs109|chr4
CCDS12636.1|Hs109|chr19
CCDS31182.1|Hs109|chr10
CCDS44372.1|Hs109|chr10
CCDS60514.1|Hs109|chr10
CCDS31938.1|Hs109|chr12
CCDS75075.1|Hs109|chr4
CCDS73088.1|Hs109|chr10
CCDS53850.1|Hs109|chr12
CCDS73089.1|Hs109|chr10
CCDS35235.1|Hs109|chrX
CCDS45550.1|Hs109|chr16
CCDS35236.1|Hs109|chrX
CCDS12846.1|Hs109|chr19
CCDS82387.1|Hs109|chr19
CCDS59418.1|Hs109|chr19
CCDS73928.1|Hs109|chr16
CCDS12412.1|Hs109|chr19
CCDS35067.1|Hs109|chr9
CCDS75077.1|Hs109|chr4
CCDS46045.1|Hs109|chr19
CCDS46044.1|Hs109|chr19
CCDS35066.1|Hs109|chr9
CCDS59136.1|Hs109|chr9
CCDS7198.1|Hs109|chr10
CCDS42536.1|Hs109|chr19
CCDS82409.1|Hs109|chr19
CCDS42642.1|Hs109|chr19
CCDS82410.1|Hs109|chr19
CCDS12947.1|Hs109|chr19
CCDS33093.2|Hs109|chr19
CCDS12848.1|Hs109|chr19
CCDS13174.1|Hs109|chr20
CCDS4440.1|Hs109|chr5
CCDS6755.1|Hs109|chr9
CCDS12495.1|Hs109|chr19
CCDS65096.1|Hs109|chr9
CCDS74349.1|Hs109|chr19
CCDS10702.1|Hs109|chr16
CCDS46166.1|Hs109|chr19
CCDS6754.1|Hs109|chr9
CCDS46165.1|Hs109|chr19
CCDS86737.1|Hs109|chr19
CCDS11179.2|Hs109|chr17
CCDS33122.1|Hs109|chr19
CCDS33116.3|Hs109|chr19
CCDS12854.1|Hs109|chr19
CCDS63235.1|Hs109|chr20
CCDS12980.1|Hs109|chr19
CCDS47539.1|Hs109|chr7
CCDS32973.1|Hs109|chr19
CCDS54259.1|Hs109|chr19
CCDS33006.1|Hs109|chr19
CCDS74704.1|Hs109|chr20
CCDS13134.1|Hs109|chr20
CCDS63234.1|Hs109|chr20
CCDS63233.1|Hs109|chr20
CCDS12959.2|Hs109|chr19
CCDS32977.1|Hs109|chr19
CCDS74703.1|Hs109|chr20
CCDS77773.1|Hs109|chr3
CCDS12497.1|Hs109|chr19
CCDS2715.1|Hs109|chr3
CCDS42537.1|Hs109|chr19
CCDS12856.1|Hs109|chr19
CCDS33048.1|Hs109|chr19
CCDS11067.1|Hs109|chr17
CCDS33091.1|Hs109|chr19
CCDS47931.1|Hs109|chr8
CCDS62706.1|Hs109|chr19
CCDS47538.1|Hs109|chr7
CCDS42574.1|Hs109|chr19
CCDS46100.1|Hs109|chr19
CCDS34957.1|Hs109|chr8
CCDS33026.2|Hs109|chr19
CCDS46079.1|Hs109|chr19
CCDS64999.1|Hs109|chr8
CCDS12632.1|Hs109|chr19
CCDS32980.1|Hs109|chr19
CCDS46028.1|Hs109|chr19
CCDS76895.1|Hs109|chr16
CCDS6435.1|Hs109|chr8
CCDS64996.1|Hs109|chr8
CCDS86756.1|Hs109|chr19
CCDS12966.1|Hs109|chr19
CCDS34773.1|Hs109|chr7
CCDS54258.1|Hs109|chr19
CCDS10900.1|Hs109|chr16
CCDS74462.1|Hs109|chr19
CCDS12506.1|Hs109|chr19
CCDS233.1|Hs109|chr1
CCDS75563.1|Hs109|chr7
CCDS12273.1|Hs109|chr19
CCDS59372.1|Hs109|chr19
CCDS12972.1|Hs109|chr19
CCDS5337.1|Hs109|chr7
CCDS12950.1|Hs109|chr19
CCDS12637.1|Hs109|chr19
CCDS62707.1|Hs109|chr19
CCDS42636.1|Hs109|chr19
CCDS62708.1|Hs109|chr19
CCDS82405.1|Hs109|chr19
CCDS54276.1|Hs109|chr19
CCDS12505.1|Hs109|chr19
CCDS12977.1|Hs109|chr19
CCDS12639.1|Hs109|chr19
CCDS12491.1|Hs109|chr19
CCDS56105.1|Hs109|chr19
CCDS42495.1|Hs109|chr19
CCDS77365.1|Hs109|chr19
CCDS77335.1|Hs109|chr19
CCDS33077.1|Hs109|chr19
CCDS42496.1|Hs109|chr19
CCDS46164.1|Hs109|chr19
CCDS32330.1|Hs109|chr15
CCDS12944.1|Hs109|chr19
CCDS32915.1|Hs109|chr19
CCDS74289.1|Hs109|chr19
CCDS12837.1|Hs109|chr19
CCDS32981.1|Hs109|chr19
CCDS77240.1|Hs109|chr19
CCDS35075.1|Hs109|chr9
CCDS46031.1|Hs109|chr19
CCDS33003.1|Hs109|chr19
CCDS45983.1|Hs109|chr19
CCDS86757.1|Hs109|chr19
CCDS54939.1|Hs109|chr5
CCDS74692.1|Hs109|chr20
CCDS33046.1|Hs109|chr19
CCDS4311.2|Hs109|chr5
CCDS54940.1|Hs109|chr5
CCDS47352.1|Hs109|chr5
CCDS10701.1|Hs109|chr16
CCDS58681.1|Hs109|chr19
CCDS54003.1|Hs109|chr16
CCDS2718.2|Hs109|chr3
CCDS13028.1|Hs109|chr20
CCDS82339.1|Hs109|chr19
CCDS12945.1|Hs109|chr19
CCDS82338.1|Hs109|chr19
CCDS82337.1|Hs109|chr19
CCDS32440.1|Hs109|chr16
CCDS12502.1|Hs109|chr19
CCDS74437.1|Hs109|chr19
CCDS82393.1|Hs109|chr19
CCDS77346.1|Hs109|chr19
CCDS83401.1|Hs109|chr9
CCDS74693.1|Hs109|chr20
CCDS42505.1|Hs109|chr19
CCDS12850.2|Hs109|chr19
CCDS59329.1|Hs109|chr19
CCDS6354.1|Hs109|chr8
CCDS12096.1|Hs109|chr19
CCDS82413.1|Hs109|chr19
CCDS33130.1|Hs109|chr19
CCDS12213.1|Hs109|chr19
CCDS12973.1|Hs109|chr19
CCDS75971.1|Hs109|chrX
CCDS2719.1|Hs109|chr3
CCDS75904.1|Hs109|chr9
CCDS7195.1|Hs109|chr10
CCDS46032.1|Hs109|chr19
CCDS6787.1|Hs109|chr9
CCDS65109.1|Hs109|chr9
CCDS43677.1|Hs109|chr7
CCDS33096.1|Hs109|chr19
CCDS43933.1|Hs109|chrX
CCDS65110.1|Hs109|chr9
CCDS32991.1|Hs109|chr19
CCDS12955.1|Hs109|chr19
CCDS62623.1|Hs109|chr19
CCDS47745.1|Hs109|chr7
CCDS4439.1|Hs109|chr5
CCDS12414.2|Hs109|chr19
CCDS74324.1|Hs109|chr19
CCDS81756.1|Hs109|chr12
CCDS35237.2|Hs109|chrX
CCDS31939.1|Hs109|chr12
CCDS69664.1|Hs109|chr9
CCDS74323.1|Hs109|chr19
CCDS55282.1|Hs109|chr8
CCDS34972.1|Hs109|chr8
CCDS6871.1|Hs109|chr9
CCDS54239.1|Hs109|chr19
CCDS32983.1|Hs109|chr19
CCDS61814.1|Hs109|chr16
CCDS4438.1|Hs109|chr5
CCDS32979.1|Hs109|chr19
CCDS86735.1|Hs109|chr19
CCDS12988.1|Hs109|chr19
CCDS12860.1|Hs109|chr19
CCDS54313.1|Hs109|chr19
CCDS69562.1|Hs109|chr8
CCDS47944.1|Hs109|chr8
CCDS47945.1|Hs109|chr8
CCDS10679.1|Hs109|chr16
CCDS54213.1|Hs109|chr19
CCDS75609.1|Hs109|chr7
CCDS10493.2|Hs109|chr16
CCDS47596.1|Hs109|chr7
CCDS12210.1|Hs109|chr19
CCDS12409.1|Hs109|chr19
CCDS46208.1|Hs109|chr19
CCDS4441.1|Hs109|chr5
CCDS55406.1|Hs109|chrX
CCDS48099.1|Hs109|chrX
CCDS75608.1|Hs109|chr7
CCDS12968.1|Hs109|chr19
CCDS12943.1|Hs109|chr19
CCDS34646.1|Hs109|chr7
CCDS12501.1|Hs109|chr19
CCDS10681.2|Hs109|chr16
CCDS59370.1|Hs109|chr19
CCDS46207.1|Hs109|chr19
CCDS32918.1|Hs109|chr19
CCDS45988.1|Hs109|chr19
CCDS33002.1|Hs109|chr19
CCDS42183.1|Hs109|chr16
CCDS43307.1|Hs109|chr5
CCDS56110.1|Hs109|chr19
CCDS12964.1|Hs109|chr19
CCDS13812.1|Hs109|chr22
CCDS74468.1|Hs109|chr19
CCDS58686.1|Hs109|chr19
CCDS61813.1|Hs109|chr16
CCDS12946.1|Hs109|chr19
CCDS3716.1|Hs109|chr4
CCDS54223.1|Hs109|chr19
CCDS12954.1|Hs109|chr19
CCDS12440.2|Hs109|chr19
CCDS42535.1|Hs109|chr19
CCDS12214.1|Hs109|chr19
CCDS2716.1|Hs109|chr3
CCDS58688.1|Hs109|chr19
CCDS12492.1|Hs109|chr19
CCDS54238.1|Hs109|chr19
CCDS33127.1|Hs109|chr19
CCDS12861.1|Hs109|chr19
CCDS42539.1|Hs109|chr19
CCDS14278.1|Hs109|chrX
CCDS58687.1|Hs109|chr19
CCDS12957.1|Hs109|chr19
CCDS45984.2|Hs109|chr19
CCDS74736.1|Hs109|chr20
CCDS33480.1|Hs109|chr20
CCDS12956.1|Hs109|chr19
CCDS12596.1|Hs109|chr19
CCDS86959.1|Hs109|chr20
CCDS6709.2|Hs109|chr9
CCDS32978.1|Hs109|chr19
CCDS46030.1|Hs109|chr19
CCDS9283.1|Hs109|chr12
CCDS12316.1|Hs109|chr19
CCDS74279.1|Hs109|chr19
CCDS82356.1|Hs109|chr19
CCDS12215.1|Hs109|chr19
CCDS73868.1|Hs109|chr16
CCDS42639.1|Hs109|chr19
CCDS43593.1|Hs109|chr7
CCDS74387.1|Hs109|chr19
CCDS12211.1|Hs109|chr19
CCDS46211.1|Hs109|chr19
CCDS74469.1|Hs109|chr19
CCDS12965.1|Hs109|chr19
CCDS12844.1|Hs109|chr19
CCDS45945.1|Hs109|chr19
CCDS42637.1|Hs109|chr19
CCDS42485.1|Hs109|chr19
CCDS12504.1|Hs109|chr19
CCDS82297.1|Hs109|chr19
CCDS41300.1|Hs109|chr1
CCDS45852.1|Hs109|chr18
CCDS54328.1|Hs109|chr19
CCDS54327.1|Hs109|chr19
CCDS33089.1|Hs109|chr19
CCDS75188.1|Hs109|chr4
CCDS54326.1|Hs109|chr19
CCDS54325.1|Hs109|chr19
CCDS42504.1|Hs109|chr19
CCDS5528.2|Hs109|chr7
CCDS45989.1|Hs109|chr19
CCDS62531.1|Hs109|chr19
CCDS74355.1|Hs109|chr19
CCDS59394.1|Hs109|chr19
CCDS46172.1|Hs109|chr19
CCDS10686.1|Hs109|chr16
CCDS31418.1|Hs109|chr11
CCDS33005.1|Hs109|chr19
CCDS33095.1|Hs109|chr19
CCDS35106.1|Hs109|chr9
CCDS73997.1|Hs109|chr17
CCDS11172.1|Hs109|chr17
CCDS32462.1|Hs109|chr16
CCDS46097.1|Hs109|chr19
CCDS86729.1|Hs109|chr19
CCDS34644.1|Hs109|chr7
CCDS55576.1|Hs109|chr1
CCDS42538.1|Hs109|chr19
CCDS4645.1|Hs109|chr6
CCDS33132.2|Hs109|chr19
CCDS165.1|Hs109|chr1
CCDS12952.1|Hs109|chr19
CCDS72712.1|Hs109|chr1
CCDS56106.1|Hs109|chr19
CCDS42532.1|Hs109|chr19
CCDS32902.1|Hs109|chr19
CCDS77228.1|Hs109|chr19
CCDS42638.1|Hs109|chr19
CCDS46784.1|Hs109|chr3
CCDS61930.1|Hs109|chr16
CCDS34357.1|Hs109|chr6
CCDS75079.1|Hs109|chr4
CCDS54312.1|Hs109|chr19
CCDS43678.1|Hs109|chr7
CCDS12855.1|Hs109|chr19
CCDS12493.1|Hs109|chr19
CCDS32445.1|Hs109|chr16
CCDS75078.1|Hs109|chr4
CCDS1638.1|Hs109|chr1
CCDS81979.1|Hs109|chr16
CCDS43429.1|Hs109|chr6
CCDS47738.1|Hs109|chr7
CCDS32797.1|Hs109|chr18
CCDS44202.1|Hs109|chr1
CCDS12847.1|Hs109|chr19
CCDS86707.1|Hs109|chr19
CCDS42557.1|Hs109|chr19
CCDS7205.2|Hs109|chr10
CCDS33121.1|Hs109|chr19
CCDS12271.1|Hs109|chr19
CCDS10901.1|Hs109|chr16
CCDS59380.1|Hs109|chr19
CCDS5951.2|Hs109|chr8
CCDS59371.1|Hs109|chr19
CCDS2720.2|Hs109|chr3
CCDS31183.1|Hs109|chr10
CCDS82013.1|Hs109|chr16
CCDS10914.2|Hs109|chr16
CCDS73550.1|Hs109|chr12
CCDS12633.1|Hs109|chr19
CCDS12961.1|Hs109|chr19
CCDS58523.1|Hs109|chr17
CCDS5667.1|Hs109|chr7
CCDS46990.1|Hs109|chr4
CCDS4443.1|Hs109|chr5
CCDS56108.1|Hs109|chr19
CCDS30952.1|Hs109|chr1
CCDS41502.1|Hs109|chr10
CCDS77435.1|Hs109|chr2
CCDS33094.1|Hs109|chr19
CCDS46209.1|Hs109|chr19
CCDS54324.1|Hs109|chr19
CCDS9282.1|Hs109|chr12
CCDS42640.1|Hs109|chr19
CCDS42713.1|Hs109|chr2
CCDS62957.1|Hs109|chr2
CCDS46163.1|Hs109|chr19
CCDS12208.1|Hs109|chr19
CCDS46043.1|Hs109|chr19
CCDS32990.2|Hs109|chr19
CCDS77368.1|Hs109|chr19
CCDS33134.1|Hs109|chr19
CCDS32806.1|Hs109|chr18
CCDS42712.1|Hs109|chr2
CCDS5899.1|Hs109|chr7
CCDS77434.1|Hs109|chr2
CCDS10499.1|Hs109|chr16
CCDS33125.1|Hs109|chr19
CCDS43590.1|Hs109|chr7
CCDS12634.1|Hs109|chr19
CCDS35074.1|Hs109|chr9
CCDS2713.1|Hs109|chr3
CCDS58668.1|Hs109|chr19
CCDS12266.2|Hs109|chr19
CCDS12272.1|Hs109|chr19
CCDS43619.1|Hs109|chr7
CCDS82404.1|Hs109|chr19
CCDS12496.1|Hs109|chr19
CCDS12949.1|Hs109|chr19
CCDS82406.1|Hs109|chr19
CCDS82408.1|Hs109|chr19
CCDS12975.1|Hs109|chr19
CCDS54669.1|Hs109|chr3
CCDS3205.1|Hs109|chr3
CCDS82286.1|Hs109|chr19
CCDS82274.1|Hs109|chr19
CCDS82335.1|Hs109|chr19
CCDS33102.1|Hs109|chr19
CCDS82407.1|Hs109|chr19
CCDS58685.1|Hs109|chr19
CCDS58684.1|Hs109|chr19
CCDS33135.1|Hs109|chr19
CCDS12098.1|Hs109|chr19
CCDS46210.1|Hs109|chr19
CCDS54214.1|Hs109|chr19
CCDS59177.1|Hs109|chrX
CCDS12948.1|Hs109|chr19
CCDS33931.1|Hs109|chr4
CCDS12216.2|Hs109|chr19
CCDS6434.1|Hs109|chr8
CCDS33133.1|Hs109|chr19
CCDS54256.1|Hs109|chr19
CCDS58659.1|Hs109|chr19
CCDS33004.1|Hs109|chr19
CCDS45981.1|Hs109|chr19
CCDS32916.1|Hs109|chr19
CCDS10358.1|Hs109|chr15
CCDS42982.1|Hs109|chr22
CCDS33138.1|Hs109|chr19
CCDS12851.1|Hs109|chr19
CCDS42559.1|Hs109|chr19
CCDS12981.1|Hs109|chr19
CCDS54670.1|Hs109|chr3
CCDS42462.1|Hs109|chr19
CCDS54309.1|Hs109|chr19
CCDS12212.1|Hs109|chr19
CCDS42534.1|Hs109|chr19
CCDS44048.2|Hs109|chr1
CCDS41236.2|Hs109|chr1
CCDS9257.1|Hs109|chr12
CCDS12962.2|Hs109|chr19
CCDS42533.1|Hs109|chr19
CCDS12843.1|Hs109|chr19
CCDS59238.1|Hs109|chr12
CCDS46160.1|Hs109|chr19
CCDS45460.1|Hs109|chr16
CCDS4015.1|Hs109|chr5
CCDS12099.1|Hs109|chr19
CCDS32890.2|Hs109|chr19
CCDS12638.1|Hs109|chr19
CCDS74348.1|Hs109|chr19
CCDS74389.1|Hs109|chr19
CCDS12842.2|Hs109|chr19
CCDS41604.1|Hs109|chr11
CCDS55736.1|Hs109|chr11
CCDS54257.1|Hs109|chr19
CCDS12217.1|Hs109|chr19
CCDS6399.1|Hs109|chr8
CCDS42932.1|Hs109|chr21
CCDS63370.1|Hs109|chr21
CCDS44521.1|Hs109|chr11
CCDS55737.1|Hs109|chr11
CCDS4647.1|Hs109|chr6
CCDS44522.1|Hs109|chr11
CCDS55390.1|Hs109|chrX
CCDS46216.1|Hs109|chr19
CCDS56093.1|Hs109|chr19
CCDS476.1|Hs109|chr1
CCDS74280.1|Hs109|chr19
CCDS45956.1|Hs109|chr19
CCDS56408.1|Hs109|chr6
CCDS46171.1|Hs109|chr19
CCDS4617.1|Hs109|chr6
CCDS30960.1|Hs109|chr1
CCDS77167.1|Hs109|chr18
CCDS55595.1|Hs109|chr1
CCDS452.2|Hs109|chr1
CCDS74351.1|Hs109|chr19
CCDS33092.1|Hs109|chr19
CCDS46029.1|Hs109|chr19
CCDS74207.1|Hs109|chr18
CCDS4650.1|Hs109|chr6
CCDS13676.1|Hs109|chr21
CCDS12270.1|Hs109|chr19
CCDS7206.1|Hs109|chr10
CCDS75187.1|Hs109|chr4
CCDS54311.1|Hs109|chr19
CCDS10494.2|Hs109|chr16
CCDS30686.1|Hs109|chr1
CCDS14211.1|Hs109|chrX
CCDS46027.1|Hs109|chr19
CCDS83461.1|Hs109|chrX
CCDS42531.1|Hs109|chr19
CCDS5681.1|Hs109|chr7
CCDS48200.1|Hs109|chrY
CCDS86814.1|Hs109|chr19
CCDS454.1|Hs109|chr1
CCDS12845.1|Hs109|chr19
CCDS74346.1|Hs109|chr19
CCDS46099.1|Hs109|chr19
CCDS42427.1|Hs109|chr18
CCDS55112.1|Hs109|chr7
CCDS12979.1|Hs109|chr19
CCDS46801.1|Hs109|chr3
CCDS44344.1|Hs109|chr1
CCDS42502.1|Hs109|chr19
CCDS46803.1|Hs109|chr3
CCDS7923.1|Hs109|chr11
CCDS48201.1|Hs109|chrY
CCDS2708.1|Hs109|chr3
CCDS34335.1|Hs109|chr6
CCDS46802.1|Hs109|chr3
CCDS46807.1|Hs109|chr3
CCDS12494.1|Hs109|chr19
CCDS46061.1|Hs109|chr19
CCDS6398.1|Hs109|chr8
CCDS14774.1|Hs109|chrY
CCDS7194.1|Hs109|chr10
CCDS54310.1|Hs109|chr19
CCDS34509.1|Hs109|chr6
CCDS34336.1|Hs109|chr6
CCDS43675.1|Hs109|chr7
CCDS12598.1|Hs109|chr19
CCDS12974.1|Hs109|chr19
CCDS10042.1|Hs109|chr15
CCDS75640.1|Hs109|chr7
CCDS33047.1|Hs109|chr19
CCDS8443.1|Hs109|chr11
CCDS42634.1|Hs109|chr19
CCDS2011.1|Hs109|chr2
CCDS35344.1|Hs109|chrX
CCDS86705.1|Hs109|chr19
CCDS3207.1|Hs109|chr3
CCDS45986.1|Hs109|chr19
CCDS44345.1|Hs109|chr1
CCDS5671.2|Hs109|chr7
CCDS83481.1|Hs109|chrX
CCDS69349.1|Hs109|chr7
CCDS10095.2|Hs109|chr15
CCDS34698.1|Hs109|chr7
CCDS10685.1|Hs109|chr16
CCDS55276.1|Hs109|chr8
CCDS5666.1|Hs109|chr7
CCDS35500.2|Hs109|chr19
CCDS75415.1|Hs109|chr6
CCDS55275.1|Hs109|chr8
CCDS54001.1|Hs109|chr16
CCDS10683.1|Hs109|chr16
CCDS45483.1|Hs109|chr16
CCDS55113.1|Hs109|chr7
CCDS47924.1|Hs109|chr8
CCDS3375.1|Hs109|chr4
CCDS44817.1|Hs109|chr12
CCDS14649.1|Hs109|chrX
CCDS31088.1|Hs109|chr1
CCDS43768.2|Hs109|chr8
CCDS2943.1|Hs109|chr3
CCDS13151.1|Hs109|chr20
CCDS47739.1|Hs109|chr7
CCDS54330.1|Hs109|chr19
CCDS73810.1|Hs109|chr16
CCDS32677.1|Hs109|chr17
CCDS13439.1|Hs109|chr20
CCDS31087.1|Hs109|chr1
CCDS75414.1|Hs109|chr6
CCDS54963.1|Hs109|chr6
CCDS12635.1|Hs109|chr19
CCDS12268.1|Hs109|chr19
CCDS12927.1|Hs109|chr19
CCDS54671.1|Hs109|chr3
CCDS13227.1|Hs109|chr20
CCDS84.1|Hs109|chr1
CCDS7211.1|Hs109|chr10
CCDS32370.1|Hs109|chr16
CCDS74719.1|Hs109|chr20
CCDS5894.1|Hs109|chr7
CCDS12928.1|Hs109|chr19
CCDS10503.1|Hs109|chr16
CCDS224.1|Hs109|chr1
CCDS78119.1|Hs109|chr6
CCDS10747.1|Hs109|chr16
CCDS59001.1|Hs109|chr6
CCDS86536.1|Hs109|chr16
CCDS10841.1|Hs109|chr16
CCDS8485.1|Hs109|chr11
CCDS13441.1|Hs109|chr20
CCDS66920.1|Hs109|chr16
CCDS34693.1|Hs109|chr7
CCDS44772.1|Hs109|chr11
CCDS42503.1|Hs109|chr19
CCDS66921.1|Hs109|chr16
CCDS58776.1|Hs109|chr20
CCDS35313.1|Hs109|chrX
CCDS81278.1|Hs109|chr1
CCDS68162.1|Hs109|chr20
CCDS58825.1|Hs109|chr3
CCDS8484.1|Hs109|chr11
CCDS44771.1|Hs109|chr11
CCDS13442.1|Hs109|chr20
CCDS13440.1|Hs109|chr20
CCDS55114.1|Hs109|chr7
CCDS46042.1|Hs109|chr19
CCDS74332.1|Hs109|chr19
CCDS45019.1|Hs109|chr13
CCDS4649.1|Hs109|chr6
CCDS68161.1|Hs109|chr20
CCDS86803.1|Hs109|chr19
CCDS48188.2|Hs109|chrX
CCDS32971.1|Hs109|chr19
CCDS47592.1|Hs109|chr7
CCDS74330.1|Hs109|chr19
CCDS31089.1|Hs109|chr1
CCDS74924.1|Hs109|chr3
CCDS14376.1|Hs109|chrX
CCDS86802.1|Hs109|chr19
CCDS4643.1|Hs109|chr6
CCDS58777.1|Hs109|chr20
CCDS33740.1|Hs109|chr3
CCDS43146.1|Hs109|chr3
CCDS77271.1|Hs109|chr19
CCDS32984.1|Hs109|chr19
CCDS46805.2|Hs109|chr3
CCDS32410.1|Hs109|chr16
CCDS12013.1|Hs109|chr18
CCDS13459.1|Hs109|chr20
CCDS58781.1|Hs109|chr20
CCDS2693.1|Hs109|chr3
CCDS73057.1|Hs109|chr1
CCDS58780.1|Hs109|chr20
CCDS43145.1|Hs109|chr3
CCDS33044.1|Hs109|chr19
CCDS2979.1|Hs109|chr3
CCDS46062.1|Hs109|chr19
CCDS34639.2|Hs109|chr7
CCDS32383.1|Hs109|chr16
CCDS10501.1|Hs109|chr16
CCDS78236.1|Hs109|chr7
CCDS74254.1|Hs109|chr19
CCDS12097.1|Hs109|chr19
CCDS60721.1|Hs109|chr11
CCDS68164.1|Hs109|chr20
CCDS74476.1|Hs109|chr19
CCDS60720.1|Hs109|chr11
CCDS33045.1|Hs109|chr19
CCDS7799.2|Hs109|chr11
CCDS75435.1|Hs109|chr6
CCDS74475.1|Hs109|chr19
CCDS74474.1|Hs109|chr19
CCDS58782.1|Hs109|chr20
CCDS4801.1|Hs109|chr6
CCDS46098.1|Hs109|chr19
CCDS74473.1|Hs109|chr19
CCDS47932.1|Hs109|chr8
CCDS47393.1|Hs109|chr6
CCDS30676.1|Hs109|chr1
CCDS30773.1|Hs109|chr1
CCDS377.1|Hs109|chr1
CCDS6146.1|Hs109|chr8
CCDS13438.1|Hs109|chr20
CCDS8367.1|Hs109|chr11
CCDS55157.1|Hs109|chr7
CCDS4646.1|Hs109|chr6
CCDS42817.1|Hs109|chr2
CCDS34741.2|Hs109|chr7
CCDS31732.1|Hs109|chr12
CCDS33131.1|Hs109|chr19
CCDS12963.1|Hs109|chr19
CCDS82043.1|Hs109|chr17
CCDS6957.1|Hs109|chr9
CCDS11068.1|Hs109|chr17
CCDS56407.1|Hs109|chr6
CCDS8557.1|Hs109|chr12
CCDS1862.1|Hs109|chr2
CCDS12269.2|Hs109|chr19
CCDS9568.1|Hs109|chr14
CCDS55503.1|Hs109|chrX
CCDS12623.1|Hs109|chr19
CCDS10495.1|Hs109|chr16
CCDS12267.1|Hs109|chr19
CCDS13894.1|Hs109|chr22
CCDS14648.1|Hs109|chrX
CCDS9949.1|Hs109|chr14
CCDS42144.1|Hs109|chr16
CCDS9950.1|Hs109|chr14
CCDS11837.1|Hs109|chr18
CCDS5895.1|Hs109|chr7
CCDS76814.1|Hs109|chr16
CCDS59048.1|Hs109|chr7
CCDS74234.1|Hs109|chr18
CCDS5669.1|Hs109|chr7
CCDS53507.1|Hs109|chr10
CCDS53506.1|Hs109|chr10
CCDS6421.1|Hs109|chr8
CCDS44370.1|Hs109|chr10
CCDS10505.1|Hs109|chr16
CCDS7169.1|Hs109|chr10
CCDS53505.1|Hs109|chr10
CCDS13006.1|Hs109|chr20
CCDS54403.1|Hs109|chr2
CCDS47655.1|Hs109|chr7
CCDS2186.1|Hs109|chr2
CCDS13389.1|Hs109|chr20
CCDS4644.1|Hs109|chr6
CCDS13789.1|Hs109|chr22
CCDS43436.2|Hs109|chr6
CCDS32505.1|Hs109|chr16
CCDS82630.1|Hs109|chr20
CCDS2897.1|Hs109|chr3
CCDS54029.1|Hs109|chr16
CCDS47901.1|Hs109|chr8
CCDS46203.1|Hs109|chr19
CCDS11912.1|Hs109|chr18
CCDS76957.1|Hs109|chr17
CCDS32568.1|Hs109|chr17
CCDS13443.1|Hs109|chr20
CCDS7775.1|Hs109|chr11
CCDS69520.1|Hs109|chr8
CCDS2981.1|Hs109|chr3
CCDS56109.1|Hs109|chr19
CCDS45395.1|Hs109|chr16
CCDS42112.1|Hs109|chr16
CCDS10497.1|Hs109|chr16
CCDS54626.1|Hs109|chr3
CCDS56519.1|Hs109|chr7
CCDS58779.1|Hs109|chr20
CCDS42230.1|Hs109|chr17
CCDS42229.1|Hs109|chr17
CCDS86845.1|Hs109|chr2
CCDS6165.1|Hs109|chr8
CCDS14663.1|Hs109|chrX
CCDS55931.1|Hs109|chr14
CCDS43085.1|Hs109|chr3
CCDS86811.1|Hs109|chr19
CCDS55930.1|Hs109|chr14
CCDS9495.1|Hs109|chr13
CCDS3136.1|Hs109|chr3
CCDS9821.1|Hs109|chr14
CCDS56114.1|Hs109|chr2
CCDS83494.1|Hs109|chrX
CCDS45985.1|Hs109|chr19
CCDS1751.1|Hs109|chr2
CCDS64661.1|Hs109|chr7
CCDS13895.1|Hs109|chr22
CCDS61902.1|Hs109|chr16
CCDS34645.2|Hs109|chr7
CCDS6206.1|Hs109|chr8
CCDS42143.1|Hs109|chr16
CCDS53487.1|Hs109|chr1
CCDS44124.1|Hs109|chr1
CCDS463.1|Hs109|chr1
CCDS31127.1|Hs109|chr1
CCDS44348.1|Hs109|chr1
CCDS64660.1|Hs109|chr7
CCDS12932.1|Hs109|chr19
CCDS30603.1|Hs109|chr1
CCDS8940.1|Hs109|chr12
CCDS43160.1|Hs109|chr3
CCDS5465.1|Hs109|chr7
CCDS53807.1|Hs109|chr12
CCDS73414.1|Hs109|chr11
CCDS9115.1|Hs109|chr12
CCDS53806.1|Hs109|chr12
CCDS54653.1|Hs109|chr3
CCDS5897.1|Hs109|chr7
CCDS55180.1|Hs109|chr7
CCDS12713.1|Hs109|chr19
CCDS54652.1|Hs109|chr3
CCDS87562.1|Hs109|chr7
CCDS12930.1|Hs109|chr19
CCDS151.1|Hs109|chr1
CCDS6397.2|Hs109|chr8
CCDS55929.1|Hs109|chr14
CCDS3289.1|Hs109|chr3
CCDS150.1|Hs109|chr1
CCDS47259.1|Hs109|chr5
CCDS12958.1|Hs109|chr19
CCDS12653.1|Hs109|chr19
CCDS43157.1|Hs109|chr3
CCDS1631.1|Hs109|chr1
CCDS76656.1|Hs109|chr14
CCDS43487.1|Hs109|chr6
CCDS12984.1|Hs109|chr19
CCDS9494.2|Hs109|chr13
CCDS6847.1|Hs109|chr9
CCDS11969.1|Hs109|chr18
CCDS32045.1|Hs109|chr14
CCDS82247.1|Hs109|chr18
CCDS82403.1|Hs109|chr19
CCDS12941.1|Hs109|chr19
CCDS58188.1|Hs109|chr11
CCDS13197.1|Hs109|chr20
CCDS73809.1|Hs109|chr16
CCDS43510.1|Hs109|chr6
CCDS48049.1|Hs109|chr9
CCDS9957.1|Hs109|chr14
CCDS53787.1|Hs109|chr12
CCDS53788.1|Hs109|chr12
CCDS8763.1|Hs109|chr12
CCDS13132.1|Hs109|chr20
CCDS33123.1|Hs109|chr19
CCDS34505.1|Hs109|chr6
CCDS66562.1|Hs109|chr13
CCDS43426.1|Hs109|chr6
CCDS279.2|Hs109|chr1
CCDS86309.1|Hs109|chr12
CCDS46691.1|Hs109|chr22
CCDS9448.1|Hs109|chr13
CCDS5054.2|Hs109|chr6
CCDS48023.1|Hs109|chr9
CCDS3849.1|Hs109|chr4
CCDS44917.1|Hs109|chr12
CCDS5825.1|Hs109|chr7
CCDS13423.1|Hs109|chr20
CCDS12507.1|Hs109|chr19
CCDS5202.1|Hs109|chr6
CCDS33283.1|Hs109|chr2
CCDS8414.1|Hs109|chr11
CCDS32687.1|Hs109|chr17
CCDS82169.1|Hs109|chr17
CCDS44409.1|Hs109|chr10
CCDS45982.1|Hs109|chr19
CCDS12343.1|Hs109|chr19
CCDS12285.1|Hs109|chr19
CCDS6770.2|Hs109|chr9
CCDS7267.1|Hs109|chr10
CCDS12625.1|Hs109|chr19
CCDS76126.1|Hs109|chr1
CCDS9449.1|Hs109|chr13
CCDS75596.1|Hs109|chr7
CCDS5896.1|Hs109|chr7
CCDS47457.1|Hs109|chr6
CCDS58634.1|Hs109|chr18
CCDS12261.1|Hs109|chr19
CCDS13896.1|Hs109|chr22
CCDS2395.1|Hs109|chr2
CCDS12929.1|Hs109|chr19
CCDS47878.2|Hs109|chr8
CCDS11349.1|Hs109|chr17
CCDS58540.1|Hs109|chr17
CCDS3444.1|Hs109|chr4
CCDS13143.1|Hs109|chr20
CCDS55750.1|Hs109|chr11
CCDS3036.1|Hs109|chr3
CCDS11107.1|Hs109|chr17
CCDS6633.1|Hs109|chr9
CCDS55751.1|Hs109|chr11
CCDS11346.1|Hs109|chr17
CCDS58778.1|Hs109|chr20
CCDS31553.1|Hs109|chr11
CCDS3227.1|Hs109|chr3
CCDS34072.1|Hs109|chr4
CCDS77968.1|Hs109|chr4
CCDS5795.1|Hs109|chr7
CCDS12075.1|Hs109|chr19
CCDS12931.1|Hs109|chr19
CCDS33322.1|Hs109|chr2
CCDS58544.1|Hs109|chr17
CCDS10025.1|Hs109|chr15
CCDS42248.1|Hs109|chr17
CCDS10504.1|Hs109|chr16
CCDS6451.1|Hs109|chr9
CCDS56528.1|Hs109|chr8
CCDS6033.1|Hs109|chr8
CCDS47860.1|Hs109|chr8
CCDS4206.1|Hs109|chr5
CCDS78233.1|Hs109|chr7
CCDS582.1|Hs109|chr1
CCDS14373.1|Hs109|chrX
CCDS992.1|Hs109|chr1
CCDS76856.1|Hs109|chr16
CCDS13678.1|Hs109|chr21
CCDS54333.1|Hs109|chr2
CCDS46975.1|Hs109|chr3
CCDS14202.1|Hs109|chrX
CCDS1668.1|Hs109|chr2
CCDS1622.1|Hs109|chr1
CCDS12119.1|Hs109|chr19
CCDS5231.1|Hs109|chr6
CCDS59440.1|Hs109|chr2
CCDS59438.1|Hs109|chr2
CCDS9657.1|Hs109|chr14
CCDS43712.1|Hs109|chr8
CCDS59426.1|Hs109|chr19
CCDS12939.1|Hs109|chr19
CCDS43784.1|Hs109|chr9
CCDS4727.1|Hs109|chr6
CCDS46133.2|Hs109|chr19
CCDS2373.1|Hs109|chr2
CCDS8112.1|Hs109|chr11
CCDS46452.1|Hs109|chr2
CCDS10908.1|Hs109|chr16
CCDS55194.1|Hs109|chr8
CCDS7060.1|Hs109|chr10
CCDS46507.1|Hs109|chr2
CCDS2254.1|Hs109|chr2
CCDS6846.1|Hs109|chr9
CCDS32830.1|Hs109|chr18
CCDS82333.1|Hs109|chr19
CCDS508.1|Hs109|chr1
CCDS45885.1|Hs109|chr18
CCDS1694.1|Hs109|chr2
CCDS11520.1|Hs109|chr17
CCDS3509.1|Hs109|chr4
CCDS448.1|Hs109|chr1
CCDS10986.1|Hs109|chr16
CCDS47902.1|Hs109|chr8
CCDS6934.1|Hs109|chr9
CCDS32985.1|Hs109|chr19
CCDS46453.1|Hs109|chr2
CCDS75597.1|Hs109|chr7
CCDS45554.1|Hs109|chr16
CCDS31737.1|Hs109|chr12
CCDS73475.1|Hs109|chr12
CCDS44897.1|Hs109|chr12
CCDS1925.2|Hs109|chr2
CCDS59055.1|Hs109|chr7
CCDS3031.1|Hs109|chr3
CCDS10511.1|Hs109|chr16
CCDS44278.1|Hs109|chr1
CCDS5372.1|Hs109|chr7
CCDS85967.1|Hs109|chr1
CCDS43555.1|Hs109|chr7
CCDS1081.1|Hs109|chr1
CCDS13548.1|Hs109|chr20
CCDS58030.1|Hs109|chr1
CCDS11521.2|Hs109|chr17
CCDS11351.1|Hs109|chr17
CCDS58539.1|Hs109|chr17
CCDS60384.1|Hs109|chr1
CCDS45174.1|Hs109|chr14
CCDS1402.1|Hs109|chr1
CCDS47905.1|Hs109|chr8
CCDS6294.1|Hs109|chr8
CCDS1861.1|Hs109|chr2
CCDS11348.1|Hs109|chr17
CCDS44898.1|Hs109|chr12
CCDS8857.1|Hs109|chr12
CCDS42151.1|Hs109|chr16
CCDS42934.1|Hs109|chr21
CCDS54035.1|Hs109|chr16
CCDS10684.1|Hs109|chr16
CCDS44776.1|Hs109|chr11
CCDS73415.1|Hs109|chr11
CCDS12009.1|Hs109|chr18
CCDS77199.1|Hs109|chr18
CCDS11913.1|Hs109|chr18
CCDS44896.1|Hs109|chr12
CCDS6482.2|Hs109|chr9
CCDS5373.1|Hs109|chr7
CCDS6718.1|Hs109|chr9
CCDS82308.1|Hs109|chr19
CCDS32502.1|Hs109|chr16
CCDS82629.1|Hs109|chr20
CCDS12969.1|Hs109|chr19
CCDS12421.2|Hs109|chr19
CCDS5203.1|Hs109|chr6
CCDS59429.1|Hs109|chr2
CCDS47908.1|Hs109|chr8
CCDS86225.1|Hs109|chr11
CCDS59428.1|Hs109|chr2
CCDS12471.1|Hs109|chr19
CCDS1758.1|Hs109|chr2
CCDS45126.1|Hs109|chr14
CCDS58215.1|Hs109|chr12
CCDS87110.1|Hs109|chr3
CCDS12982.1|Hs109|chr19
CCDS9765.1|Hs109|chr14
CCDS44842.1|Hs109|chr12
CCDS78005.1|Hs109|chr5
CCDS44841.1|Hs109|chr12
CCDS48008.1|Hs109|chr9
CCDS47773.1|Hs109|chr8
CCDS68163.1|Hs109|chr20
CCDS42516.1|Hs109|chr19
CCDS83403.1|Hs109|chr9
CCDS76133.1|Hs109|chr1
CCDS83402.1|Hs109|chr9
CCDS4867.1|Hs109|chr6
CCDS45544.1|Hs109|chr16
CCDS75455.1|Hs109|chr6
CCDS73771.1|Hs109|chr15
CCDS41574.1|Hs109|chr10
CCDS8034.1|Hs109|chr11
CCDS10324.1|Hs109|chr15
CCDS58857.1|Hs109|chr3
CCDS31839.1|Hs109|chr12
CCDS11347.1|Hs109|chr17
CCDS42894.1|Hs109|chr20
CCDS32317.1|Hs109|chr15
CCDS6867.1|Hs109|chr9
CCDS86706.1|Hs109|chr19
CCDS30664.1|Hs109|chr1
CCDS43243.1|Hs109|chr4
CCDS58543.1|Hs109|chr17
CCDS44104.1|Hs109|chr1
CCDS5416.1|Hs109|chr7
CCDS4775.1|Hs109|chr6
CCDS46215.1|Hs109|chr19
CCDS43313.1|Hs109|chr5
CCDS54191.1|Hs109|chr18
CCDS64920.1|Hs109|chr8
CCDS13538.1|Hs109|chr20
CCDS12971.1|Hs109|chr19
CCDS46214.1|Hs109|chr19
CCDS8879.1|Hs109|chr12
CCDS44911.1|Hs109|chr12
CCDS32097.1|Hs109|chr14
CCDS731.1|Hs109|chr1
CCDS76563.1|Hs109|chr12
CCDS7677.1|Hs109|chr10
CCDS44910.1|Hs109|chr12
CCDS58238.1|Hs109|chr12
CCDS55907.1|Hs109|chr14
CCDS35348.1|Hs109|chrX
CCDS12205.1|Hs109|chr19
CCDS5755.2|Hs109|chr7
CCDS53490.1|Hs109|chr10
CCDS33960.1|Hs109|chr4
CCDS9477.1|Hs109|chr13
CCDS9478.1|Hs109|chr13
CCDS53504.1|Hs109|chr10
CCDS44369.1|Hs109|chr10
CCDS7168.1|Hs109|chr10
CCDS74065.1|Hs109|chr17
CCDS44906.1|Hs109|chr12
CCDS4130.1|Hs109|chr5
CCDS54211.1|Hs109|chr19
CCDS54474.1|Hs109|chr20
CCDS33490.1|Hs109|chr20
CCDS4780.1|Hs109|chr6
CCDS45471.1|Hs109|chr16
CCDS32481.1|Hs109|chr16
CCDS13537.1|Hs109|chr20
CCDS73120.1|Hs109|chr10
CCDS9393.1|Hs109|chr13
CCDS32494.1|Hs109|chr16
CCDS46464.1|Hs109|chr2
CCDS56006.1|Hs109|chr16

## Sheet: mouse
ID
CCDS24601.1|Mm106|chr11
CCDS40543.2|Mm106|chr9
CCDS21076.1|Mm106|chr7
CCDS56892.1|Mm106|chr13
CCDS52175.1|Mm106|chr7
CCDS28434.1|Mm106|chr17
CCDS39918.1|Mm106|chr7
CCDS26617.1|Mm106|chr13
CCDS39874.1|Mm106|chr7
CCDS39931.1|Mm106|chr7
CCDS50337.1|Mm106|chr18
CCDS56793.1|Mm106|chr11
CCDS29097.1|Mm106|chr18
CCDS39291.1|Mm106|chr5
CCDS84823.1|Mm106|chr4
CCDS39922.1|Mm106|chr7
CCDS36696.1|Mm106|chr13
CCDS21873.1|Mm106|chr7
CCDS39853.1|Mm106|chr7
CCDS26302.1|Mm106|chr13
CCDS49297.1|Mm106|chr13
CCDS21032.1|Mm106|chr7
CCDS59589.1|Mm106|chr13
CCDS37463.1|Mm106|chr17
CCDS21399.1|Mm106|chr7
CCDS26493.2|Mm106|chr13
CCDS28439.1|Mm106|chr17
CCDS51373.1|Mm106|chr4
CCDS57313.1|Mm106|chr4
CCDS18175.1|Mm106|chr4
CCDS36148.1|Mm106|chr11
CCDS40887.1|Mm106|chrX
CCDS21030.1|Mm106|chr7
CCDS50833.1|Mm106|chr2
CCDS38363.1|Mm106|chr2
CCDS50823.1|Mm106|chr2
CCDS50739.1|Mm106|chr2
CCDS79206.1|Mm106|chr13
CCDS22877.1|Mm106|chr9
CCDS49298.1|Mm106|chr13
CCDS19837.1|Mm106|chr5
CCDS49299.1|Mm106|chr13
CCDS71702.1|Mm106|chr5
CCDS36716.2|Mm106|chr13
CCDS59588.1|Mm106|chr13
CCDS39928.1|Mm106|chr7
CCDS50004.1|Mm106|chr17
CCDS50005.1|Mm106|chr17
CCDS21029.1|Mm106|chr7
CCDS84463.1|Mm106|chr19
CCDS51979.1|Mm106|chr7
CCDS19835.1|Mm106|chr5
CCDS20944.2|Mm106|chr7
CCDS80674.1|Mm106|chr7
CCDS83738.1|Mm106|chr10
CCDS24966.1|Mm106|chr11
CCDS39825.1|Mm106|chr7
CCDS28440.1|Mm106|chr17
CCDS36009.2|Mm106|chr10
CCDS39852.1|Mm106|chr7
CCDS37124.1|Mm106|chr15
CCDS79203.1|Mm106|chr13
CCDS36710.1|Mm106|chr13
CCDS71209.1|Mm106|chr2
CCDS57054.1|Mm106|chr17
CCDS79898.1|Mm106|chr3
CCDS51372.1|Mm106|chr4
CCDS18804.1|Mm106|chr4
CCDS50826.1|Mm106|chr2
CCDS50830.1|Mm106|chr2
CCDS57193.1|Mm106|chr2
CCDS57197.1|Mm106|chr2
CCDS24830.1|Mm106|chr11
CCDS38368.1|Mm106|chr2
CCDS50831.1|Mm106|chr2
CCDS20809.1|Mm106|chr7
CCDS49305.1|Mm106|chr13
CCDS19838.2|Mm106|chr5
CCDS21881.1|Mm106|chr7
CCDS78872.1|Mm106|chr10
CCDS37473.1|Mm106|chr17
CCDS57531.1|Mm106|chr7
CCDS85546.1|Mm106|chr8
CCDS21078.1|Mm106|chr7
CCDS51370.1|Mm106|chr4
CCDS49963.1|Mm106|chr17
CCDS51374.1|Mm106|chr4
CCDS22660.1|Mm106|chr8
CCDS21882.1|Mm106|chr7
CCDS20813.1|Mm106|chr7
CCDS20753.1|Mm106|chr7
CCDS79853.1|Mm106|chr2
CCDS49995.1|Mm106|chr17
CCDS39823.1|Mm106|chr7
CCDS39756.1|Mm106|chr7
CCDS23649.1|Mm106|chr9
CCDS85250.1|Mm106|chr7
CCDS71400.1|Mm106|chr4
CCDS70178.1|Mm106|chr11
CCDS28441.1|Mm106|chr17
CCDS24641.1|Mm106|chr11
CCDS59681.1|Mm106|chr5
CCDS24638.1|Mm106|chr11
CCDS39828.1|Mm106|chr7
CCDS36717.1|Mm106|chr13
CCDS57543.1|Mm106|chr7
CCDS27556.1|Mm106|chr15
CCDS26616.1|Mm106|chr13
CCDS22878.2|Mm106|chr9
CCDS39851.1|Mm106|chr7
CCDS79510.1|Mm106|chr17
CCDS30050.1|Mm106|chrX
CCDS79201.1|Mm106|chr13
CCDS27596.1|Mm106|chr15
CCDS51885.1|Mm106|chr6
CCDS39480.1|Mm106|chr6
CCDS83802.1|Mm106|chr11
CCDS24648.1|Mm106|chr11
CCDS83803.1|Mm106|chr11
CCDS85042.1|Mm106|chr6
CCDS28451.1|Mm106|chr17
CCDS85041.1|Mm106|chr6
CCDS21860.1|Mm106|chr7
CCDS52225.1|Mm106|chr7
CCDS27593.1|Mm106|chr15
CCDS20826.1|Mm106|chr7
CCDS39827.1|Mm106|chr7
CCDS80663.1|Mm106|chr7
CCDS49996.1|Mm106|chr17
CCDS20810.1|Mm106|chr7
CCDS84822.1|Mm106|chr4
CCDS85236.1|Mm106|chr7
CCDS51605.1|Mm106|chr5
CCDS50834.1|Mm106|chr2
CCDS52590.1|Mm106|chr8
CCDS21864.1|Mm106|chr7
CCDS40143.1|Mm106|chr7
CCDS80897.1|Mm106|chr8
CCDS17079.1|Mm106|chr2
CCDS39875.1|Mm106|chr7
CCDS70766.1|Mm106|chr17
CCDS80690.1|Mm106|chr7
CCDS39751.1|Mm106|chr7
CCDS22635.1|Mm106|chr8
CCDS24831.1|Mm106|chr11
CCDS36732.1|Mm106|chr13
CCDS24639.1|Mm106|chr11
CCDS38963.1|Mm106|chr4
CCDS50825.1|Mm106|chr2
CCDS57198.1|Mm106|chr2
CCDS78873.1|Mm106|chr10
CCDS22862.1|Mm106|chr9
CCDS36712.1|Mm106|chr13
CCDS52174.1|Mm106|chr7
CCDS20971.1|Mm106|chr7
CCDS39752.1|Mm106|chr7
CCDS79530.1|Mm106|chr17
CCDS20773.1|Mm106|chr7
CCDS21079.1|Mm106|chr7
CCDS78871.1|Mm106|chr10
CCDS84294.1|Mm106|chr17
CCDS50741.1|Mm106|chr2
CCDS18875.1|Mm106|chr4
CCDS50061.1|Mm106|chr17
CCDS37465.1|Mm106|chr17
CCDS57310.1|Mm106|chr4
CCDS37464.1|Mm106|chr17
CCDS38961.1|Mm106|chr4
CCDS36711.1|Mm106|chr13
CCDS50738.1|Mm106|chr2
CCDS71952.1|Mm106|chr7
CCDS21213.1|Mm106|chr7
CCDS29096.1|Mm106|chr18
CCDS20208.1|Mm106|chr6
CCDS37565.1|Mm106|chr17
CCDS22559.1|Mm106|chr8
CCDS59723.1|Mm106|chr7
CCDS57314.1|Mm106|chr4
CCDS39345.1|Mm106|chr5
CCDS39876.1|Mm106|chr7
CCDS39926.1|Mm106|chr7
CCDS20775.1|Mm106|chr7
CCDS21867.1|Mm106|chr7
CCDS20774.1|Mm106|chr7
CCDS20945.1|Mm106|chr7
CCDS57524.1|Mm106|chr7
CCDS39824.1|Mm106|chr7
CCDS52627.1|Mm106|chr8
CCDS53097.1|Mm106|chrX
CCDS20107.1|Mm106|chr6
CCDS26278.1|Mm106|chr13
CCDS80911.1|Mm106|chr8
CCDS40175.1|Mm106|chr7
CCDS38564.1|Mm106|chr3
CCDS37462.1|Mm106|chr17
CCDS35965.1|Mm106|chr10
CCDS30199.2|Mm106|chrX
CCDS37470.1|Mm106|chr17
CCDS80962.1|Mm106|chr9
CCDS40544.1|Mm106|chr9
CCDS40419.1|Mm106|chr8
CCDS84277.1|Mm106|chr17
CCDS52211.1|Mm106|chr7
CCDS24752.1|Mm106|chr11
CCDS52970.1|Mm106|chr9
CCDS21075.1|Mm106|chr7
CCDS24727.1|Mm106|chr11
CCDS51697.1|Mm106|chr5
CCDS56646.1|Mm106|chr1
CCDS80856.1|Mm106|chr8
CCDS39386.1|Mm106|chr5
CCDS40360.1|Mm106|chr8
CCDS52176.1|Mm106|chr7
CCDS21077.1|Mm106|chr7
CCDS84031.1|Mm106|chr13
CCDS79528.1|Mm106|chr17
CCDS26613.1|Mm106|chr13
CCDS52732.1|Mm106|chr9
CCDS18672.2|Mm106|chr4
CCDS51764.1|Mm106|chr6
CCDS85614.1|Mm106|chr8
CCDS22678.1|Mm106|chr8
CCDS85276.1|Mm106|chr7
CCDS24637.1|Mm106|chr11
CCDS85272.1|Mm106|chr7
CCDS39920.1|Mm106|chr7
CCDS49997.1|Mm106|chr17
CCDS57202.1|Mm106|chr2
CCDS16705.1|Mm106|chr2
CCDS71889.1|Mm106|chr7
CCDS50001.1|Mm106|chr17
CCDS57663.1|Mm106|chr9
CCDS49994.1|Mm106|chr17
CCDS19791.1|Mm106|chr5
CCDS50063.1|Mm106|chr17
CCDS81096.1|Mm106|chr9
CCDS37740.1|Mm106|chr18
CCDS80709.1|Mm106|chr7
CCDS57052.1|Mm106|chr17
CCDS20816.1|Mm106|chr7
CCDS39826.1|Mm106|chr7
CCDS85059.1|Mm106|chr6
CCDS56891.1|Mm106|chr13
CCDS49300.1|Mm106|chr13
CCDS56890.1|Mm106|chr13
CCDS21176.1|Mm106|chr7
CCDS21865.1|Mm106|chr7
CCDS52407.1|Mm106|chr7
CCDS52729.1|Mm106|chr9
CCDS52880.1|Mm106|chr9
CCDS39873.1|Mm106|chr7
CCDS20792.1|Mm106|chr7
CCDS27909.1|Mm106|chr16
CCDS49304.1|Mm106|chr13
CCDS20782.1|Mm106|chr7
CCDS52280.1|Mm106|chr7
CCDS52279.1|Mm106|chr7
CCDS20098.1|Mm106|chr6
CCDS50836.1|Mm106|chr2
CCDS49302.1|Mm106|chr13
CCDS36713.1|Mm106|chr13
CCDS40561.1|Mm106|chr9
CCDS39877.1|Mm106|chr7
CCDS21861.1|Mm106|chr7
CCDS18921.1|Mm106|chr4
CCDS71884.1|Mm106|chr7
CCDS39284.1|Mm106|chr5
CCDS48845.1|Mm106|chr11
CCDS49926.1|Mm106|chr16
CCDS40151.1|Mm106|chr7
CCDS40205.1|Mm106|chr8
CCDS40361.1|Mm106|chr8
CCDS21074.1|Mm106|chr7
CCDS36714.1|Mm106|chr13
CCDS20819.1|Mm106|chr7
CCDS57051.1|Mm106|chr17
CCDS30200.1|Mm106|chrX
CCDS49964.1|Mm106|chr17
CCDS51400.1|Mm106|chr4
CCDS71532.1|Mm106|chr4
CCDS49999.1|Mm106|chr17
CCDS59580.1|Mm106|chr12
CCDS26274.1|Mm106|chr13
CCDS28450.1|Mm106|chr17
CCDS26720.1|Mm106|chr13
CCDS26209.1|Mm106|chr12
CCDS71530.1|Mm106|chr4
CCDS38989.1|Mm106|chr4
CCDS39829.1|Mm106|chr7
CCDS50000.1|Mm106|chr17
CCDS48385.1|Mm106|chr1
CCDS18570.1|Mm106|chr4
CCDS37560.1|Mm106|chr17
CCDS49303.1|Mm106|chr13
CCDS20783.1|Mm106|chr7
CCDS17281.2|Mm106|chr3
CCDS20785.1|Mm106|chr7
CCDS40142.1|Mm106|chr7
CCDS30276.1|Mm106|chrX
CCDS39607.1|Mm106|chr6
CCDS18597.2|Mm106|chr4
CCDS20466.1|Mm106|chr6
CCDS85139.1|Mm106|chr6
CCDS26337.1|Mm106|chr13
CCDS19790.1|Mm106|chr5
CCDS49238.1|Mm106|chr13
CCDS52177.1|Mm106|chr7
CCDS20769.1|Mm106|chr7
CCDS51884.1|Mm106|chr6
CCDS26277.1|Mm106|chr13
CCDS40562.1|Mm106|chr9
CCDS20975.1|Mm106|chr7
CCDS84824.1|Mm106|chr4
CCDS51991.1|Mm106|chr7
CCDS49965.1|Mm106|chr17
CCDS20815.1|Mm106|chr7
CCDS22347.1|Mm106|chr8
CCDS38263.1|Mm106|chr2
CCDS19860.1|Mm106|chr5
CCDS85035.1|Mm106|chr6
CCDS19788.1|Mm106|chr5
CCDS36697.1|Mm106|chr13
CCDS39477.1|Mm106|chr6
CCDS81135.1|Mm106|chrX
CCDS19789.1|Mm106|chr5
CCDS41106.1|Mm106|chrX
CCDS52591.1|Mm106|chr8
CCDS23804.1|Mm106|chr10
CCDS39347.1|Mm106|chr5
CCDS17284.1|Mm106|chr3
CCDS49874.1|Mm106|chr16
CCDS48652.1|Mm106|chr10
CCDS19801.1|Mm106|chr5
CCDS23648.1|Mm106|chr9
CCDS24769.1|Mm106|chr11
CCDS52589.1|Mm106|chr8
CCDS16436.1|Mm106|chr2
CCDS16566.1|Mm106|chr2
CCDS23079.1|Mm106|chr9
CCDS39387.1|Mm106|chr5
CCDS71123.1|Mm106|chr2
CCDS39476.1|Mm106|chr6
CCDS39631.1|Mm106|chr6
CCDS84551.1|Mm106|chr2
CCDS30143.1|Mm106|chrX
CCDS36287.1|Mm106|chr11
CCDS19252.1|Mm106|chr5
CCDS37559.1|Mm106|chr17
CCDS49624.1|Mm106|chr15
CCDS85549.1|Mm106|chr8
CCDS49623.1|Mm106|chr15
CCDS38982.1|Mm106|chr4
CCDS38771.1|Mm106|chr4
CCDS20099.1|Mm106|chr6
CCDS39744.1|Mm106|chr7
CCDS28481.1|Mm106|chr17
CCDS37564.1|Mm106|chr17
CCDS16841.1|Mm106|chr2
CCDS49211.1|Mm106|chr13
CCDS79872.1|Mm106|chr2
CCDS84596.1|Mm106|chr2
CCDS37656.1|Mm106|chr17
CCDS16937.1|Mm106|chr2
CCDS18814.1|Mm106|chr4
CCDS40427.1|Mm106|chr8
CCDS57311.1|Mm106|chr4
CCDS19873.2|Mm106|chr5
CCDS37657.1|Mm106|chr17
CCDS36634.1|Mm106|chr13
CCDS26273.1|Mm106|chr13
CCDS40119.1|Mm106|chr7
CCDS22606.1|Mm106|chr8
CCDS40560.1|Mm106|chr9
CCDS50804.1|Mm106|chr2
CCDS20751.1|Mm106|chr7
CCDS84009.1|Mm106|chr13
CCDS41065.1|Mm106|chrX
CCDS41217.1|Mm106|chrY
CCDS17078.1|Mm106|chr2
CCDS80351.1|Mm106|chr5
CCDS50066.1|Mm106|chr17
CCDS30539.1|Mm106|chrY
CCDS38349.1|Mm106|chr2
CCDS21156.1|Mm106|chr7
CCDS79891.1|Mm106|chr3
CCDS20459.1|Mm106|chr6
CCDS50067.1|Mm106|chr17
CCDS51848.1|Mm106|chr6
CCDS49301.1|Mm106|chr13
CCDS52968.1|Mm106|chr9
CCDS37110.1|Mm106|chr15
CCDS24751.1|Mm106|chr11
CCDS20358.1|Mm106|chr6
CCDS84174.1|Mm106|chr15
CCDS17115.1|Mm106|chr2
CCDS50062.1|Mm106|chr17
CCDS57580.1|Mm106|chr7
CCDS19861.1|Mm106|chr5
CCDS27911.1|Mm106|chr16
CCDS51992.1|Mm106|chr7
CCDS18627.1|Mm106|chr4
CCDS57371.1|Mm106|chr5
CCDS28573.1|Mm106|chr17
CCDS38884.1|Mm106|chr4
CCDS59680.1|Mm106|chr5
CCDS27974.1|Mm106|chr16
CCDS49035.1|Mm106|chr12
CCDS23158.1|Mm106|chr9
CCDS56831.1|Mm106|chr12
CCDS51725.1|Mm106|chr6
CCDS78619.1|Mm106|chr1
CCDS70419.1|Mm106|chr12
CCDS29380.1|Mm106|chr18
CCDS40570.1|Mm106|chr9
CCDS15843.1|Mm106|chr2
CCDS56764.1|Mm106|chr11
CCDS20101.2|Mm106|chr6
CCDS79564.1|Mm106|chr17
CCDS50549.1|Mm106|chr2
CCDS37659.1|Mm106|chr17
CCDS52566.1|Mm106|chr8
CCDS28449.1|Mm106|chr17
CCDS36552.1|Mm106|chr12
CCDS20956.1|Mm106|chr7
CCDS38331.1|Mm106|chr2
CCDS36553.1|Mm106|chr12
CCDS26605.2|Mm106|chr13
CCDS57448.1|Mm106|chr6
CCDS36916.1|Mm106|chr14
CCDS37682.1|Mm106|chr17
CCDS29371.1|Mm106|chr18
CCDS37123.1|Mm106|chr15
CCDS16020.1|Mm106|chr2
CCDS79212.1|Mm106|chr13
CCDS50750.1|Mm106|chr2
CCDS22739.1|Mm106|chr8
CCDS29039.1|Mm106|chr18
CCDS27999.1|Mm106|chr16
CCDS20100.1|Mm106|chr6
CCDS26818.1|Mm106|chr14
CCDS29098.1|Mm106|chr18
CCDS35618.1|Mm106|chr1
CCDS49851.1|Mm106|chr16
CCDS28178.1|Mm106|chr16
CCDS17941.1|Mm106|chr4
CCDS30155.1|Mm106|chrX
CCDS36226.1|Mm106|chr11
CCDS20814.1|Mm106|chr7
CCDS27349.1|Mm106|chr14
CCDS23403.1|Mm106|chr9
CCDS26042.1|Mm106|chr12
CCDS24845.1|Mm106|chr11
CCDS26615.1|Mm106|chr13
CCDS17120.1|Mm106|chr2
CCDS24093.1|Mm106|chr10
CCDS24356.1|Mm106|chr11
CCDS70197.1|Mm106|chr11
CCDS36603.1|Mm106|chr13
CCDS40137.1|Mm106|chr7
CCDS38863.1|Mm106|chr4
CCDS51458.1|Mm106|chr5
CCDS19178.2|Mm106|chr5
CCDS24238.1|Mm106|chr10
CCDS24770.1|Mm106|chr11
CCDS48221.1|Mm106|chr1
CCDS85036.1|Mm106|chr6
CCDS51762.1|Mm106|chr6
CCDS27054.1|Mm106|chr14
CCDS37108.1|Mm106|chr15
CCDS48501.1|Mm106|chr10
CCDS29253.1|Mm106|chr18
CCDS28082.1|Mm106|chr16
CCDS52060.1|Mm106|chr7
CCDS50818.1|Mm106|chr2
CCDS20755.1|Mm106|chr7
CCDS38942.2|Mm106|chr4
CCDS27348.1|Mm106|chr14
CCDS38699.1|Mm106|chr4
CCDS23404.1|Mm106|chr9
CCDS16001.1|Mm106|chr2
CCDS20822.1|Mm106|chr7
CCDS17102.1|Mm106|chr2
CCDS20772.1|Mm106|chr7
CCDS16818.1|Mm106|chr2
CCDS51761.1|Mm106|chr6
CCDS22267.1|Mm106|chr8
CCDS16908.1|Mm106|chr2
CCDS80691.1|Mm106|chr7
CCDS16817.1|Mm106|chr2
CCDS40731.1|Mm106|chr9
CCDS26163.1|Mm106|chr12
CCDS23825.2|Mm106|chr10
CCDS36643.1|Mm106|chr13
CCDS35692.1|Mm106|chr1
CCDS27789.1|Mm106|chr15
CCDS56754.1|Mm106|chr11
CCDS48880.1|Mm106|chr11
CCDS24284.2|Mm106|chr10
CCDS23704.1|Mm106|chr10
CCDS24436.1|Mm106|chr11
CCDS38106.1|Mm106|chr2
CCDS83706.1|Mm106|chr10
CCDS24939.1|Mm106|chr11
CCDS59663.1|Mm106|chr4
CCDS18195.2|Mm106|chr4
CCDS35927.2|Mm106|chr10
CCDS23102.1|Mm106|chr9
CCDS36998.1|Mm106|chr14
CCDS22919.1|Mm106|chr9
CCDS80968.1|Mm106|chr9
CCDS53233.1|Mm106|chrX
CCDS15026.1|Mm106|chr1
CCDS22412.1|Mm106|chr8
CCDS16830.1|Mm106|chr2
CCDS19301.1|Mm106|chr5
CCDS20360.1|Mm106|chr6
CCDS29706.1|Mm106|chr19
CCDS36162.1|Mm106|chr11
CCDS51744.1|Mm106|chr6
CCDS37927.1|Mm106|chr19
CCDS38382.1|Mm106|chr3
CCDS50106.1|Mm106|chr17
CCDS28733.1|Mm106|chr17
CCDS80900.1|Mm106|chr8
CCDS39445.1|Mm106|chr6
CCDS22483.1|Mm106|chr8
CCDS52604.1|Mm106|chr8
CCDS51982.1|Mm106|chr7
CCDS27311.1|Mm106|chr14
CCDS16106.1|Mm106|chr2
CCDS25352.1|Mm106|chr11
CCDS25842.1|Mm106|chr12
CCDS29469.1|Mm106|chr19
CCDS37947.1|Mm106|chr19
CCDS27246.1|Mm106|chr14
CCDS30481.1|Mm106|chrX
CCDS29136.1|Mm106|chr18
CCDS24437.1|Mm106|chr11
CCDS21331.1|Mm106|chr7
CCDS24026.1|Mm106|chr10
CCDS35991.1|Mm106|chr10
CCDS35800.1|Mm106|chr1
CCDS15553.1|Mm106|chr1
CCDS56674.1|Mm106|chr10
CCDS39781.1|Mm106|chr7
CCDS38831.1|Mm106|chr4
CCDS28665.1|Mm106|chr17
CCDS15003.1|Mm106|chr1
CCDS36197.2|Mm106|chr11
CCDS51138.1|Mm106|chr4
CCDS84789.1|Mm106|chr4
CCDS19372.1|Mm106|chr5
CCDS37420.1|Mm106|chr16
CCDS20752.1|Mm106|chr7
CCDS25919.1|Mm106|chr12
CCDS37418.1|Mm106|chr16
CCDS52015.1|Mm106|chr7
CCDS52012.1|Mm106|chr7
CCDS16000.1|Mm106|chr2
CCDS26229.1|Mm106|chr13
CCDS29349.1|Mm106|chr18
CCDS52013.1|Mm106|chr7
CCDS17295.1|Mm106|chr3
CCDS16496.2|Mm106|chr2
CCDS25809.1|Mm106|chr12
CCDS25309.1|Mm106|chr11
CCDS50338.1|Mm106|chr18
CCDS27422.1|Mm106|chr15
CCDS50562.1|Mm106|chr2
CCDS16126.1|Mm106|chr2
CCDS37238.1|Mm106|chr16
CCDS20297.1|Mm106|chr6
CCDS22651.1|Mm106|chr8
CCDS27438.1|Mm106|chr15
CCDS52699.1|Mm106|chr8
CCDS37228.1|Mm106|chr15
CCDS16122.1|Mm106|chr2
CCDS37229.1|Mm106|chr15
CCDS27920.1|Mm106|chr16
CCDS28130.1|Mm106|chr16
CCDS15412.1|Mm106|chr1
CCDS26213.1|Mm106|chr12
CCDS28616.1|Mm106|chr17
CCDS28617.2|Mm106|chr17
CCDS17600.1|Mm106|chr3
CCDS17504.1|Mm106|chr3
CCDS52011.1|Mm106|chr7
CCDS20770.1|Mm106|chr7
CCDS52204.1|Mm106|chr7
CCDS36291.1|Mm106|chr11
CCDS18537.1|Mm106|chr4
CCDS17117.1|Mm106|chr2
CCDS50855.1|Mm106|chr2
CCDS15327.1|Mm106|chr1
CCDS49883.1|Mm106|chr16
CCDS24483.1|Mm106|chr11
CCDS37419.1|Mm106|chr16
CCDS37876.1|Mm106|chr18
CCDS36579.1|Mm106|chr12
CCDS22733.1|Mm106|chr8
CCDS18301.2|Mm106|chr4
CCDS21866.2|Mm106|chr7
CCDS26596.1|Mm106|chr13
CCDS79416.1|Mm106|chr15
CCDS29307.1|Mm106|chr18
CCDS39913.1|Mm106|chr7
CCDS84595.1|Mm106|chr2
CCDS27447.1|Mm106|chr15
CCDS79875.1|Mm106|chr2
CCDS84594.1|Mm106|chr2
CCDS25992.1|Mm106|chr12
CCDS52023.1|Mm106|chr7
CCDS40568.1|Mm106|chr9
CCDS17116.1|Mm106|chr2
CCDS52747.1|Mm106|chr9
CCDS49190.1|Mm106|chr12
CCDS70672.1|Mm106|chr15
CCDS51203.1|Mm106|chr4
CCDS20674.1|Mm106|chr6
CCDS80631.1|Mm106|chr6
CCDS20820.1|Mm106|chr7
CCDS19183.1|Mm106|chr5
CCDS84250.1|Mm106|chr16
CCDS24249.1|Mm106|chr10
CCDS20673.1|Mm106|chr6
CCDS39689.2|Mm106|chr6
CCDS21102.1|Mm106|chr7
CCDS50854.1|Mm106|chr2
CCDS79245.1|Mm106|chr13
CCDS38361.1|Mm106|chr2
CCDS50805.1|Mm106|chr2
CCDS29548.1|Mm106|chr19
CCDS40003.2|Mm106|chr7
CCDS29248.1|Mm106|chr18
CCDS21915.1|Mm106|chr7
CCDS18691.1|Mm106|chr4
CCDS52285.1|Mm106|chr7
CCDS39178.1|Mm106|chr5
CCDS18353.2|Mm106|chr4
CCDS25991.2|Mm106|chr12
CCDS20152.1|Mm106|chr6
CCDS18690.1|Mm106|chr4
CCDS28634.1|Mm106|chr17
CCDS15943.1|Mm106|chr2
CCDS56903.1|Mm106|chr13
CCDS15942.1|Mm106|chr2
CCDS39078.2|Mm106|chr5
CCDS37568.1|Mm106|chr17
CCDS49743.1|Mm106|chr15
CCDS41126.1|Mm106|chrX
CCDS37721.1|Mm106|chr18
CCDS39196.1|Mm106|chr5
CCDS50861.1|Mm106|chr3
CCDS25894.1|Mm106|chr12
CCDS27107.1|Mm106|chr14
CCDS29249.1|Mm106|chr18
CCDS52431.1|Mm106|chr7
CCDS36435.1|Mm106|chr12
CCDS37011.1|Mm106|chr14
CCDS37520.1|Mm106|chr17
CCDS57166.1|Mm106|chr2
CCDS30088.1|Mm106|chrX
CCDS15911.1|Mm106|chr2
CCDS84197.1|Mm106|chr15
CCDS84198.1|Mm106|chr15
CCDS50611.1|Mm106|chr2
CCDS85609.1|Mm106|chr8
CCDS40473.1|Mm106|chr8
CCDS50612.1|Mm106|chr2
CCDS18129.1|Mm106|chr4
CCDS26930.2|Mm106|chr14
CCDS20296.1|Mm106|chr6
CCDS52532.1|Mm106|chr8

## Sheet: elegans
Gene_ID
WBGene00021931
WBGene00021689
WBGene00012639
WBGene00000483
WBGene00004773
WBGene00000468
WBGene00013734
WBGene00003847
WBGene00003015
WBGene00003909
WBGene00006492
WBGene00003380
WBGene00013970
WBGene00001207
WBGene00019299
WBGene00019751
WBGene00012385
WBGene00009448
WBGene00016948
WBGene00004862
WBGene00006970
WBGene00010770
WBGene00043705
WBGene00021374
WBGene00022518
WBGene00004335
WBGene00006604
WBGene00001324
WBGene00003846
WBGene00021846
WBGene00016154
WBGene00007772
WBGene00044068
WBGene00004751
WBGene00018567
WBGene00003480
WBGene00003087
WBGene00018990
WBGene00016890
WBGene00017406
WBGene00003033
WBGene00009937
WBGene00013465
WBGene00019011
WBGene00022592
WBGene00011926
WBGene00017430
WBGene00009998
WBGene00003845
WBGene00009553
WBGene00010936
WBGene00013240
WBGene00011066
WBGene00000995
WBGene00044651
WBGene00016905
WBGene00012735
WBGene00005011
WBGene00019960
WBGene00022795
WBGene00006827
WBGene00001824
WBGene00012317
WBGene00016712
WBGene00015138
WBGene00019651
WBGene00044386
WBGene00018959
WBGene00011924
WBGene00020942
WBGene00003933
WBGene00013178
WBGene00015523
WBGene00012405
WBGene00001821
WBGene00009834
WBGene00044791
WBGene00010137
WBGene00015451
WBGene00022671
WBGene00017814
WBGene00001210
WBGene00022762
WBGene00020630
WBGene00020196
WBGene00009772
WBGene00016713
WBGene00010264
WBGene00018099
WBGene00021704
WBGene00009743
WBGene00013350
WBGene00011113
WBGene00011206
WBGene00004745
WBGene00015649
WBGene00013966
WBGene00012702
WBGene00022598
WBGene00011505
WBGene00003002
WBGene00004096
WBGene00001223
WBGene00013438
WBGene00009014
WBGene00011661
WBGene00044610
