# Supplementary material for: Genome-wide identification and expression profiling of the C2H2-type zinc finger protein genes in the silkworm Bombyx mori
Source: PeerJ. 2019 Jul 5;7:e7222. doi: 10.7717/peerj.7222 (PMC6613534; doi:10.7717/peerj.7222)
Supplement: Supplemental Information 5 — The identified domain of the C2H2-type zinc finger proteins, and a list of C2H2-ZF proteins containing the BTB domain. [file peerj-07-7222-s005.xlsx]

## Sheet: Bombyx mori
				full sequence			best 1 domain					domain number estimation
target name	accession	query name	E-value	score	bias	E-value	score	bias	exp	reg	clu	ov	env	dom	rep	inc	description of target
zf-H2C2_2	PF13465.5	BGIBMGA007089	5e-114	368	194.7	4.3e-08	33.1	1.5	21.2	21	0	0	21	21	21	19	Zinc-finger double domain
zf-C2H2	PF00096.25	BGIBMGA007089	2.1e-74	242	243.8	9.9e-06	25.6	1.3	21.2	21	0	0	21	21	21	19	Zinc finger, C2H2 type
zf-C2H2_4	PF13894.5	BGIBMGA007089	3.1e-59	192.4	214.1	0.0017	18.9	1	20.7	20	0	0	20	20	20	20	C2H2-type zinc finger
zf-met	PF12874.6	BGIBMGA007089	1.4e-24	85.6	165.3	0.00066	19.9	0.4	20.1	20	0	0	20	20	20	14	Zinc-finger of C2H2 type
zf-C2H2_jaz	PF12171.7	BGIBMGA007089	1.3e-22	79.4	138.4	0.004	17.3	0.9	20.2	20	0	0	20	20	20	14	Zinc-finger double-stranded RNA-binding
zf-Di19	PF05605.11	BGIBMGA007089	6e-08	32.8	128.9	0.041	14.1	4.9	11.7	6	2	2	11	11	11	9	Drought induced 19 protein (Di19),zinc-binding
zf-BED	PF02892.14	BGIBMGA007089	0.00015	21.6	129.2	0.32	11	3	17.3	2	1	15	17	17	17	11	BED zinc finger
zf-H2C2_2	PF13465.5	BGIBMGA001681	9.7e-71	231.1	71.8	3.4e-09	36.6	0.2	12	12	0	0	12	12	12	11	Zinc-finger double domain
zf-C2H2	PF00096.25	BGIBMGA001681	6.9e-63	205.7	73.4	1.5e-06	28.2	0.1	11.7	12	0	0	12	12	12	11	Zinc finger, C2H2 type
zf-C2H2_4	PF13894.5	BGIBMGA001681	5.8e-47	154.2	68.6	0.00015	22.3	0.4	11.7	12	0	0	12	12	12	11	C2H2-type zinc finger
zf-met	PF12874.6	BGIBMGA001681	4e-46	154.1	52	0.00029	21	0	11.4	11	0	0	11	11	11	10	Zinc-finger of C2H2 type
zf-C2H2_jaz	PF12171.7	BGIBMGA001681	1.1e-33	114.8	34.4	0.0036	17.4	0	11.2	11	0	0	11	11	11	10	Zinc-finger double-stranded RNA-binding
zf-C2H2_6	PF13912.5	BGIBMGA001681	1e-26	92.2	57.4	0.00035	20.3	0.1	12.3	12	1	0	12	12	12	11	C2H2-type zinc finger
zf-C2HE	PF16278.4	BGIBMGA001681	3.7e-06	27.2	48.2	0.043	14.2	0.1	10.3	1	1	8	9	9	8	4	C2HE / C2H2 / C2HCzinc-bindingfinger
zf-H2C2_5	PF13909.5	BGIBMGA001681	6.2e-06	25.8	47.7	0.4	10.4	0	10.7	12	0	0	12	12	12	5	C2H2-type zinc-finger domain
zf-C2H2_2	PF12756.6	BGIBMGA001681	0.00015	22	49	1.1	9.6	0.3	10.1	1	1	9	10	10	10	4	C2H2 type zinc-finger (2 copies)
BolA	PF01722.17	BGIBMGA001681	0.00021	21.4	6.4	0.51	10.6	0	6.1	3	2	2	5	5	5	1	BolA-like protein
CENP-F_C_Rb_bdg	PF10490.8	BGIBMGA001681	0.00057	19.2	0.1	4.5	6.7	0	4.4	5	0	0	5	5	5	2	Rb-binding domain of kinetochore proteinCenp-F/LEK1
C1_1	PF00130.21	BGIBMGA001681	0.0008	19.1	42.4	3.5	7.5	0.9	9.3	1	1	10	11	11	11	4	Phorbol esters/diacylglycerol binding domain (C1domain)
zf-C2H2	PF00096.25	BGIBMGA000792	3.2e-62	203.6	234.6	3.5e-05	23.9	1	29.3	30	0	0	30	30	30	24	Zinc finger, C2H2 type
zf-C2H2_4	PF13894.5	BGIBMGA000792	7.5e-51	166.3	227.7	0.00039	20.9	0.2	29.8	30	0	0	30	30	30	22	C2H2-type zinc finger
zf-H2C2_2	PF13465.5	BGIBMGA000792	4.5e-48	159.5	210.9	2e-09	37.4	0.6	28.1	30	1	0	30	30	30	18	Zinc-finger double domain
zf-C2H2_jaz	PF12171.7	BGIBMGA000792	3.8e-26	90.7	96	0.0055	16.9	0.1	21.6	23	0	0	23	23	23	12	Zinc-finger double-stranded RNA-binding
zf-C2H2_6	PF13912.5	BGIBMGA000792	2e-20	72.1	149.4	0.00069	19.4	0.1	25.5	26	0	0	26	26	26	12	C2H2-type zinc finger
zf-met	PF12874.6	BGIBMGA000792	1.4e-07	31.5	128.9	0.005	17.1	0.4	20.8	23	0	0	23	23	23	9	Zinc-finger of C2H2 type
zf-Di19	PF05605.11	BGIBMGA000792	0.00025	21.2	169.5	0.0013	18.9	1.3	18.6	10	6	9	20	20	20	8	Drought induced 19 protein (Di19),zinc-binding
zf-AD	PF07776.14	BGIBMGA000792	0.00071	19.7	0.1	0.00071	19.7	0.1	6.6	6	2	1	7	7	7	1	Zinc-finger associated domain (zf-AD)
zf-H2C2_2	PF13465.5	BGIBMGA001680	3.7e-75	245.1	69.8	8.1e-08	32.3	0.1	11.6	12	0	0	12	12	12	11	Zinc-finger double domain
zf-C2H2	PF00096.25	BGIBMGA001680	4.9e-60	196.7	66.2	3.7e-06	27	0.1	11.1	11	0	0	11	11	11	11	Zinc finger, C2H2 type
zf-C2H2_4	PF13894.5	BGIBMGA001680	5.5e-45	148	64.4	0.0013	19.3	0.2	11.1	11	0	0	11	11	11	11	C2H2-type zinc finger
zf-met	PF12874.6	BGIBMGA001680	4.1e-43	144.5	65.2	2.7e-05	24.3	0.1	11.2	11	0	0	11	11	11	11	Zinc-finger of C2H2 type
zf-C2H2_jaz	PF12171.7	BGIBMGA001680	8.7e-33	111.8	40.4	0.012	15.8	0.1	11.2	11	0	0	11	11	11	10	Zinc-finger double-stranded RNA-binding
zf-C2HE	PF16278.4	BGIBMGA001680	1.5e-21	76.5	39.2	0.0075	16.6	0.2	10.4	1	1	10	11	11	11	9	C2HE / C2H2 / C2HCzinc-bindingfinger
zf-C2H2_6	PF13912.5	BGIBMGA001680	6.1e-20	70.6	46.2	0.012	15.5	0	11.3	11	0	0	11	11	11	8	C2H2-type zinc finger
zf-DBF	PF07535.11	BGIBMGA001680	7.5e-09	35.5	51.5	3.2	7.8	0.2	11.2	11	0	0	11	11	11	7	DBF zinc finger
zf-C2H2_9	PF16293.4	BGIBMGA001680	7e-08	32.1	39.1	1.8	8.4	0	9.9	5	3	6	11	11	11	6	C2H2 type zinc-finger (1 copy)
Zn_ribbon_SprT	PF17283.1	BGIBMGA001680	4.9e-06	26.2	45	1.1	9.1	0.4	8.9	6	4	3	9	9	9	7	SprT-like zinc ribbon domain
zf-FPG_IleRS	PF06827.13	BGIBMGA001680	7.6e-05	22.4	38.3	1.1	9	0.1	10	11	0	0	11	11	11	2	Zinc finger found in FPGandIleRS
zf-Sec23_Sec24	PF04810.14	BGIBMGA001680	0.00014	21.7	34.1	8.9	6.4	0.1	10.6	8	3	3	11	11	11	1	Sec23/Sec24 zinc finger
zinc_ribbon_15	PF17032.4	BGIBMGA001680	0.00066	20.3	40.8	2.5	8.8	1	6	1	1	6	8	8	8	8	zinc-ribbon family
zf-H2C2_2	PF13465.5	BGIBMGA001685	1.1e-89	291	84.1	1.4e-10	41	1.8	11.6	12	0	0	12	12	12	11	Zinc-finger double domain
zf-C2H2	PF00096.25	BGIBMGA001685	1.2e-59	195.4	82.9	7.4e-07	29.2	0.8	11.2	11	0	0	11	11	11	11	Zinc finger, C2H2 type
zf-C2H2_4	PF13894.5	BGIBMGA001685	3.9e-43	142.3	76.4	9.6e-05	22.8	0.6	11.2	11	0	0	11	11	11	11	C2H2-type zinc finger
zf-met	PF12874.6	BGIBMGA001685	1.1e-42	143.1	71.4	7.8e-05	22.8	0.5	11.7	12	0	0	12	12	12	11	Zinc-finger of C2H2 type
zf-C2H2_jaz	PF12171.7	BGIBMGA001685	1.4e-41	139.9	52	7.3e-05	22.9	0.1	11.3	11	0	0	11	11	11	11	Zinc-finger double-stranded RNA-binding
zf-C2H2_6	PF13912.5	BGIBMGA001685	5.2e-15	54.9	66.5	0.019	14.8	0.1	12.4	11	2	0	11	11	11	9	C2H2-type zinc finger
zf-H2C2_5	PF13909.5	BGIBMGA001685	1.8e-14	53.1	72.4	0.01	15.5	0.7	11.7	11	1	0	11	11	11	9	C2H2-type zinc-finger domain
zf-C2HE	PF16278.4	BGIBMGA001685	8.9e-07	29.2	53.5	1.6	9.2	4.4	9.6	2	1	8	10	10	10	7	C2HE / C2H2 / C2HCzinc-bindingfinger
BolA	PF01722.17	BGIBMGA001685	1.5e-06	28.3	9.9	1.6	9	0.1	6.6	2	2	4	6	6	6	3	BolA-like protein
GAGA	PF09237.10	BGIBMGA001685	0.00013	21.6	11.8	6.2	6.6	0.1	6.8	2	2	4	7	7	7	1	GAGA factor
Zf_RING	PF16744.4	BGIBMGA001685	0.00017	21.5	46.4	2.2	8.3	0.5	9.8	1	1	9	10	10	10	3	KIAA1045 RING finger
zf-H2C2_2	PF13465.5	BGIBMGA001684	1.2e-84	275.1	110.1	4.9e-08	32.9	1.1	14.2	14	0	0	14	14	14	13	Zinc-finger double domain
zf-C2H2	PF00096.25	BGIBMGA001684	3.1e-58	191	123	7.7e-07	29.1	0.9	13.7	14	0	0	14	14	14	13	Zinc finger, C2H2 type
zf-C2H2_4	PF13894.5	BGIBMGA001684	6.1e-47	154.1	113.7	2e-05	24.9	0.8	13.3	13	0	0	13	13	13	13	C2H2-type zinc finger
zf-C2H2_jaz	PF12171.7	BGIBMGA001684	7.8e-36	121.6	73.4	0.00016	21.7	0.1	13.6	13	0	0	13	13	13	11	Zinc-finger double-stranded RNA-binding
zf-met	PF12874.6	BGIBMGA001684	6e-32	109	96.4	0.00013	22.2	1.1	13.8	14	0	0	14	14	14	11	Zinc-finger of C2H2 type
zf-C2H2_6	PF13912.5	BGIBMGA001684	1.6e-26	91.6	89.1	1.7e-05	24.6	0.3	14	13	1	0	13	13	13	10	C2H2-type zinc finger
zf-C2HE	PF16278.4	BGIBMGA001684	2.3e-15	56.7	88.2	0.00092	19.5	0.7	12.6	1	1	13	14	14	14	8	C2HE / C2H2 / C2HCzinc-bindingfinger
BolA	PF01722.17	BGIBMGA001684	0.0001	22.4	22.2	1.7	8.8	2	7.4	2	2	3	5	5	5	2	BolA-like protein
GAGA	PF09237.10	BGIBMGA001684	0.00011	21.9	32.2	0.52	10.1	0	8.5	2	1	6	10	10	10	6	GAGA factor
zf-DBF	PF07535.11	BGIBMGA001684	0.00023	21.1	70.5	3.3	7.8	0.2	13.3	13	0	0	13	13	13	5	DBF zinc finger
zf-C2H2_4	PF13894.5	BGIBMGA008796	3.7e-56	182.8	214	0.0046	17.6	1.6	30.4	30	0	0	30	30	30	26	C2H2-type zinc finger
zf-C2H2	PF00096.25	BGIBMGA008796	8.3e-56	183.4	214.8	0.00014	22	0.2	29.5	30	0	0	30	30	30	25	Zinc finger, C2H2 type
zf-H2C2_2	PF13465.5	BGIBMGA008796	2.2e-17	62.5	171	3.3e-05	24	0.2	24.8	27	1	0	27	27	27	12	Zinc-finger double domain
zf-Di19	PF05605.11	BGIBMGA008796	1.2e-07	31.8	18.8	0.0001	22.4	0.6	20.7	17	4	7	24	24	24	9	Drought induced 19 protein (Di19),zinc-binding
zf-C2H2_2	PF12756.6	BGIBMGA008796	9.7e-05	22.5	154.3	0.066	13.4	1.9	19.5	3	3	18	22	22	22	11	C2H2 type zinc-finger (2 copies)
zf-H2C2_2	PF13465.5	BGIBMGA011111	1.5e-69	227.4	97.5	1e-07	32	1.3	14.4	14	0	0	14	14	14	14	Zinc-finger double domain
zf-C2H2	PF00096.25	BGIBMGA011111	3.4e-53	175.1	124.8	1.4e-05	25.2	0.6	14.9	14	1	0	14	14	14	14	Zinc finger, C2H2 type
zf-C2H2_4	PF13894.5	BGIBMGA011111	3.4e-37	123.8	119.3	0.00029	21.3	1	15.1	15	0	0	15	15	15	13	C2H2-type zinc finger
zf-met	PF12874.6	BGIBMGA011111	1.8e-24	85.2	92.1	0.0042	17.3	0.1	14.6	15	0	0	15	15	15	10	Zinc-finger of C2H2 type
zf-C2H2_jaz	PF12171.7	BGIBMGA011111	1e-19	70.2	61	0.032	14.5	0.5	13.9	14	0	0	14	14	14	10	Zinc-finger double-stranded RNA-binding
zf-C2H2_6	PF13912.5	BGIBMGA011111	1.9e-06	27.6	93.6	9.9e-05	22.1	0.6	13.1	13	2	0	13	13	13	7	C2H2-type zinc finger
BolA	PF01722.17	BGIBMGA011111	0.00021	21.4	16.8	6.2	7.1	0.2	7.7	5	4	2	7	7	7	2	BolA-like protein
zf-AD	PF07776.14	BGIBMGA011111	0.00056	20	2	0.00056	20	1.4	6.1	5	2	0	5	5	5	1	Zinc-finger associated domain (zf-AD)
zf-H2C2_2	PF13465.5	BGIBMGA003260	9.2e-50	164.8	72.3	1.6e-07	31.3	2.1	12.4	13	0	0	13	13	13	10	Zinc-finger double domain
zf-C2H2	PF00096.25	BGIBMGA003260	1.1e-47	157.8	76.7	1.2e-06	28.5	0.3	11.5	11	0	0	11	11	11	11	Zinc finger, C2H2 type
zf-C2H2_4	PF13894.5	BGIBMGA003260	1e-35	119.2	73.2	0.0025	18.4	0.2	11.5	11	0	0	11	11	11	11	C2H2-type zinc finger
zf-C2H2_6	PF13912.5	BGIBMGA003260	4.1e-12	45.7	62.8	0.021	14.7	1.4	10.4	10	1	0	10	10	10	8	C2H2-type zinc finger
zf-met	PF12874.6	BGIBMGA003260	4.2e-11	42.8	61.6	0.019	15.3	0.1	11.3	11	0	0	11	11	11	6	Zinc-finger of C2H2 type
zf-C2H2_jaz	PF12171.7	BGIBMGA003260	9.9e-11	41.6	47.4	0.069	13.4	1.1	10.9	9	1	1	10	10	10	7	Zinc-finger double-stranded RNA-binding
zf-Di19	PF05605.11	BGIBMGA003260	7.5e-07	29.2	48.5	0.0032	17.6	3.1	6.2	5	1	1	6	6	6	5	Drought induced 19 protein (Di19),zinc-binding
zf-C2H2_11	PF16622.4	BGIBMGA003260	3e-05	23.6	40.2	0.0039	16.8	0.3	9.1	9	0	0	9	9	9	4	zinc-finger C2H2-type
zf-C2H2_2	PF12756.6	BGIBMGA003260	0.00096	19.3	53.9	0.23	11.7	1.3	9.3	1	1	7	9	9	9	3	C2H2 type zinc-finger (2 copies)
zf-C2H2	PF00096.25	BGIBMGA001722	2.5e-47	156.6	107	3.3e-06	27.1	0.3	14.2	14	0	0	14	14	14	14	Zinc finger, C2H2 type
zf-C2H2_4	PF13894.5	BGIBMGA001722	1.8e-43	143.3	105.6	0.0006	20.3	0.9	14.2	14	0	0	14	14	14	13	C2H2-type zinc finger
zf-H2C2_2	PF13465.5	BGIBMGA001722	2.3e-30	103.5	87.9	0.0058	16.9	0.2	14.4	14	0	0	14	14	14	13	Zinc-finger double domain
zf-met	PF12874.6	BGIBMGA001722	9.8e-26	89.3	75.6	1e-05	25.6	0.3	13.2	14	0	0	14	14	14	9	Zinc-finger of C2H2 type
zf-C2H2_6	PF13912.5	BGIBMGA001722	2e-23	81.7	73.1	0.0022	17.8	1.8	13.1	13	0	0	13	13	13	11	C2H2-type zinc finger
zf-C2H2_jaz	PF12171.7	BGIBMGA001722	4.1e-23	81	76.5	0.00019	21.5	0.2	14	14	0	0	14	14	14	9	Zinc-finger double-stranded RNA-binding
zf-Di19	PF05605.11	BGIBMGA001722	4.2e-17	62.1	76	2.2e-05	24.6	1.4	9.2	5	3	4	9	9	9	6	Drought induced 19 protein (Di19),zinc-binding
zf-C2H2_11	PF16622.4	BGIBMGA001722	1.4e-16	59.8	60.2	0.029	14	0.4	12.7	14	0	0	14	14	14	9	zinc-finger C2H2-type
ADK_lid	PF05191.13	BGIBMGA001722	2.2e-05	24.3	34	0.44	10.5	0	8.5	7	3	1	8	8	8	4	Adenylate kinase, active site lid
GAGA	PF09237.10	BGIBMGA001722	0.00025	20.7	37.3	0.027	14.2	0.1	8.6	4	3	5	9	9	9	3	GAGA factor
zf-C2HC_2	PF13913.5	BGIBMGA001722	0.0003	20.5	68.5	0.1	12.5	0.2	12.3	13	0	0	13	13	12	6	zinc-finger of a C2HC-type
DUF2256	PF10013.8	BGIBMGA001722	0.00065	19.7	57.4	0.53	10.4	0	13.2	14	0	0	14	14	14	3	Uncharacterized protein conserved in bacteria(DUF2256)
zf-C2H2_2	PF12756.6	BGIBMGA001722	0.00066	19.9	87.8	0.013	15.8	6	12.8	1	1	9	10	10	10	3	C2H2 type zinc-finger (2 copies)
zf-H2C2_2	PF13465.5	BGIBMGA014538	1.1e-53	177.3	37.8	1.6e-09	37.7	0.2	7.6	8	0	0	8	8	8	7	Zinc-finger double domain
zf-C2H2	PF00096.25	BGIBMGA014538	3.2e-44	146.9	38.7	3.3e-06	27.1	0	7.1	7	0	0	7	7	7	7	Zinc finger, C2H2 type
zf-C2H2_4	PF13894.5	BGIBMGA014538	2e-31	105.9	36.8	6.3e-05	23.4	0.4	7.1	7	0	0	7	7	7	7	C2H2-type zinc finger
zf-met	PF12874.6	BGIBMGA014538	1.6e-30	104.5	34.3	5.9e-05	23.2	0.2	7.2	7	0	0	7	7	7	7	Zinc-finger of C2H2 type
zf-C2H2_jaz	PF12171.7	BGIBMGA014538	1e-22	79.7	20.1	0.004	17.3	0	7.3	7	0	0	7	7	7	7	Zinc-finger double-stranded RNA-binding
zf-C2H2_6	PF13912.5	BGIBMGA014538	2.1e-21	75.3	30.7	0.00037	20.3	0.1	8	7	1	0	7	7	7	6	C2H2-type zinc finger
zf-C2HE	PF16278.4	BGIBMGA014538	2.8e-14	53.2	23.8	0.04	14.3	0.1	6.9	1	1	6	7	7	7	5	C2HE / C2H2 / C2HCzinc-bindingfinger
zf-Di19	PF05605.11	BGIBMGA014538	5.2e-07	29.8	30.6	0.017	15.3	1.1	5.5	1	1	4	6	6	6	5	Drought induced 19 protein (Di19),zinc-binding
zf-C2H2_9	PF16293.4	BGIBMGA014538	2.1e-06	27.4	18.2	0.57	10	0	6.5	2	2	5	7	7	7	2	C2H2 type zinc-finger (1 copy)
zf-C2H2_2	PF12756.6	BGIBMGA014538	9.8e-06	25.7	36	0.37	11.1	0.8	6.8	1	1	5	6	6	6	2	C2H2 type zinc-finger (2 copies)
zinc_ribbon_15	PF17032.4	BGIBMGA014538	0.00097	19.7	23.2	0.14	12.8	1.9	3.9	1	1	2	4	4	4	4	zinc-ribbon family
zf-C2H2_4	PF13894.5	BGIBMGA008795	2.9e-51	167.6	164.7	0.0018	18.8	0.4	24.4	24	0	0	24	24	24	22	C2H2-type zinc finger
zf-C2H2	PF00096.25	BGIBMGA008795	8.3e-42	139.3	164.1	0.013	15.8	0.4	24.3	24	0	0	24	24	24	20	Zinc finger, C2H2 type
zf-C2H2_2	PF12756.6	BGIBMGA008795	1.7e-14	53.9	127	0.035	14.3	10.2	15.4	6	5	9	15	15	15	13	C2H2 type zinc-finger (2 copies)
zf-C2H2_6	PF13912.5	BGIBMGA008795	3.8e-14	52.1	130	0.04	13.8	0.1	20.8	19	2	2	21	21	21	11	C2H2-type zinc finger
zf-Di19	PF05605.11	BGIBMGA008795	6.3e-11	42.3	133.2	0.00063	19.9	1.5	17.8	11	4	7	19	19	19	10	Drought induced 19 protein (Di19),zinc-binding
zf-H2C2_2	PF13465.5	BGIBMGA008795	8.7e-10	38.5	172.7	0.0003	21	1.2	23.6	25	0	0	25	25	25	12	Zinc-finger double domain
zf-C2H2	PF00096.25	BGIBMGA000521	1.4e-41	138.5	92.6	2.3e-06	27.6	1.8	12.6	13	0	0	13	13	13	10	Zinc finger, C2H2 type
zf-H2C2_2	PF13465.5	BGIBMGA000521	9.9e-39	130	84.8	3.6e-09	36.5	1	13.1	12	1	0	12	12	12	11	Zinc-finger double domain
zf-C2H2_4	PF13894.5	BGIBMGA000521	4.8e-36	120.2	87.6	0.0011	19.5	0.5	13.3	13	0	0	13	13	13	12	C2H2-type zinc finger
zf-C2H2_6	PF13912.5	BGIBMGA000521	2.1e-19	68.9	53.2	0.00028	20.7	0.5	10.9	10	0	0	10	10	10	9	C2H2-type zinc finger
zf-C2H2_jaz	PF12171.7	BGIBMGA000521	2.4e-14	53.1	59.5	0.19	11.9	0.2	13.2	13	0	0	13	13	13	8	Zinc-finger double-stranded RNA-binding
zf-Di19	PF05605.11	BGIBMGA000521	2.2e-10	40.6	56.5	0.0049	17	1.9	8.2	6	2	1	7	7	7	4	Drought induced 19 protein (Di19),zinc-binding
zf-C2H2_11	PF16622.4	BGIBMGA000521	2e-08	33.7	54	1.4e-05	24.6	0.1	9.6	10	0	0	10	10	10	5	zinc-finger C2H2-type
zf-C2H2_2	PF12756.6	BGIBMGA000521	1.3e-07	31.8	59.1	0.0027	17.9	2.5	10.5	1	1	6	8	8	8	4	C2H2 type zinc-finger (2 copies)
zf-met	PF12874.6	BGIBMGA000521	0.00029	21	0.6	0.00029	21	0.4	12.6	13	0	0	13	13	13	3	Zinc-finger of C2H2 type
zf-H2C2_2	PF13465.5	BGIBMGA014623	1.5e-52	173.7	96.2	1.3e-07	31.6	0.8	14	14	1	0	14	14	14	11	Zinc-finger double domain
zf-C2H2	PF00096.25	BGIBMGA014623	4.4e-41	137	89.3	8.6e-05	22.7	0.9	12.6	11	1	1	12	12	12	11	Zinc finger, C2H2 type
zf-C2H2_4	PF13894.5	BGIBMGA014623	1.2e-35	119	83.8	0.00025	21.5	0.3	12.4	12	1	1	13	13	13	11	C2H2-type zinc finger
zf-C2H2_jaz	PF12171.7	BGIBMGA014623	1.7e-28	98.2	64.1	0.00082	19.5	1.7	12.7	11	2	1	12	12	12	11	Zinc-finger double-stranded RNA-binding
zf-met	PF12874.6	BGIBMGA014623	2.5e-27	94.4	79.7	0.0005	20.3	1.4	12	12	0	0	12	12	12	11	Zinc-finger of C2H2 type
zf-C2H2_6	PF13912.5	BGIBMGA014623	1.7e-23	81.9	62.4	0.023	14.5	1	12.1	11	0	0	11	11	11	11	C2H2-type zinc finger
zf-C2H2	PF00096.25	BGIBMGA008265	6.7e-41	136.4	85.6	2e-05	24.7	0.4	11.7	12	0	0	12	12	12	10	Zinc finger, C2H2 type
zf-H2C2_2	PF13465.5	BGIBMGA008265	4.9e-37	124.6	84.4	1.1e-08	34.9	0.2	13	13	0	0	13	13	13	8	Zinc-finger double domain
zf-C2H2_4	PF13894.5	BGIBMGA008265	5.1e-31	104.6	82.1	0.00088	19.8	0.3	12.1	12	0	0	12	12	12	9	C2H2-type zinc finger
zf-met	PF12874.6	BGIBMGA008265	1.3e-13	50.7	54.4	0.033	14.5	0.2	12	13	0	0	13	13	13	7	Zinc-finger of C2H2 type
zf-AD	PF07776.14	BGIBMGA008265	1.1e-08	35.1	2.4	1.1e-08	35.1	1.7	5	2	1	3	5	5	5	1	Zinc-finger associated domain (zf-AD)
zf-C2H2_jaz	PF12171.7	BGIBMGA008265	5.8e-07	29.6	63.7	0.18	12.1	0.2	12.2	13	0	0	13	13	13	5	Zinc-finger double-stranded RNA-binding
zf-C2H2_6	PF13912.5	BGIBMGA008265	5e-06	26.2	63.4	0.022	14.7	0.1	11	10	1	0	10	10	10	6	C2H2-type zinc finger
GAGA	PF09237.10	BGIBMGA008265	1.2e-05	24.9	20.1	0.22	11.2	0.1	6.7	3	3	4	7	7	7	4	GAGA factor
BolA	PF01722.17	BGIBMGA008265	0.00053	20.1	8.7	4.6	7.5	0	5.4	4	1	2	6	6	6	2	BolA-like protein
zf-C2H2	PF00096.25	BGIBMGA008996	7.2e-41	136.3	60.6	4.1e-07	30	0.1	8.5	8	0	0	8	8	8	8	Zinc finger, C2H2 type
zf-H2C2_2	PF13465.5	BGIBMGA008996	1.5e-35	119.9	50.2	4.1e-08	33.2	1.3	9.7	9	0	0	9	9	9	7	Zinc-finger double domain
zf-C2H2_4	PF13894.5	BGIBMGA008996	1.1e-26	91.1	65.4	0.00022	21.7	0.5	8.8	9	0	0	9	9	9	8	C2H2-type zinc finger
zf-C2H2_jaz	PF12171.7	BGIBMGA008996	2.4e-16	59.5	18.9	0.1	12.8	0.1	6.9	6	0	0	6	6	6	6	Zinc-finger double-stranded RNA-binding
zf-C2H2_11	PF16622.4	BGIBMGA008996	2.7e-13	49.3	41.3	0.029	14	1	8.3	7	1	1	8	8	8	6	zinc-finger C2H2-type
zf-C2H2_6	PF13912.5	BGIBMGA008996	3.5e-12	45.9	46.1	0.0061	16.4	0.3	7.7	7	0	0	7	7	7	5	C2H2-type zinc finger
zf-H2C2_5	PF13909.5	BGIBMGA008996	3.9e-09	36	33.4	0.00032	20.3	1.6	7.1	6	1	0	6	6	6	4	C2H2-type zinc-finger domain
zf-Di19	PF05605.11	BGIBMGA008996	9.6e-06	25.7	36.4	0.00089	19.4	2.1	5.4	4	1	1	5	5	5	2	Drought induced 19 protein (Di19),zinc-binding
zf-met	PF12874.6	BGIBMGA008996	1.9e-05	24.8	41.8	0.0039	17.4	0.5	7.7	8	0	0	8	8	8	3	Zinc-finger of C2H2 type
GAGA	PF09237.10	BGIBMGA008996	2.7e-05	23.8	17	0.066	12.9	0.5	5.7	3	1	2	5	5	5	3	GAGA factor
zf-C2H2	PF00096.25	BGIBMGA005546	9.4e-41	135.9	116.6	4.1e-05	23.7	0.5	15.4	15	1	0	15	15	15	14	Zinc finger, C2H2 type
zf-C2H2_4	PF13894.5	BGIBMGA005546	1.2e-36	122.1	107	0.0031	18.1	0.3	15.3	15	0	0	15	15	15	14	C2H2-type zinc finger
zf-H2C2_2	PF13465.5	BGIBMGA005546	3.9e-32	109.1	122.7	1.5e-05	25.1	2.1	16.4	16	1	0	16	16	16	12	Zinc-finger double domain
zf-met	PF12874.6	BGIBMGA005546	4.2e-12	45.9	8.7	1.2e-05	25.4	0.4	12.9	13	1	0	13	13	13	6	Zinc-finger of C2H2 type
zf-C2H2_jaz	PF12171.7	BGIBMGA005546	5.3e-10	39.2	107.8	0.0013	18.9	1.2	14.3	15	1	0	15	15	15	9	Zinc-finger double-stranded RNA-binding
zf-Di19	PF05605.11	BGIBMGA005546	1.9e-08	34.4	66.4	0.017	15.3	0	9	5	3	4	9	9	9	6	Drought induced 19 protein (Di19),zinc-binding
zf-H2C2_2	PF13465.5	BGIBMGA009252	3e-56	185.3	52.7	8.7e-08	32.2	0.1	9	9	0	0	9	9	9	8	Zinc-finger double domain
zf-C2H2	PF00096.25	BGIBMGA009252	2.1e-40	134.8	47.7	3.7e-05	23.8	0.2	8.2	8	0	0	8	8	8	8	Zinc finger, C2H2 type
zf-met	PF12874.6	BGIBMGA009252	1.9e-33	113.8	40.1	5.6e-05	23.3	0.1	8.2	8	0	0	8	8	8	8	Zinc-finger of C2H2 type
zf-C2H2_4	PF13894.5	BGIBMGA009252	2e-31	105.8	44.4	0.00093	19.8	0.2	8.2	8	0	0	8	8	8	8	C2H2-type zinc finger
zf-C2H2_jaz	PF12171.7	BGIBMGA009252	3.7e-23	81.2	27.7	0.012	15.8	0	8.6	9	0	0	9	9	9	7	Zinc-finger double-stranded RNA-binding
zf-C2HE	PF16278.4	BGIBMGA009252	5.1e-16	58.8	24.3	0.045	14.1	0.7	7.6	1	1	7	8	8	8	6	C2HE / C2H2 / C2HCzinc-bindingfinger
zf-C2H2_6	PF13912.5	BGIBMGA009252	1.4e-15	56.8	26.9	0.027	14.3	0.1	8.2	8	0	0	8	8	8	6	C2H2-type zinc finger
zf-DBF	PF07535.11	BGIBMGA009252	7e-10	38.7	36	1.2	9.2	1.6	8.3	8	0	0	8	8	8	8	DBF zinc finger
zf-C2H2_9	PF16293.4	BGIBMGA009252	3.7e-08	33	22.4	1	9.1	0	7.2	4	2	4	8	8	8	6	C2H2 type zinc-finger (1 copy)
zf-Di19	PF05605.11	BGIBMGA009252	2.1e-07	31	35.3	0.024	14.8	0.1	6.1	1	1	5	7	7	7	6	Drought induced 19 protein (Di19),zinc-binding
zf-FPG_IleRS	PF06827.13	BGIBMGA009252	4.8e-05	23	28.6	0.84	9.4	0.1	7.7	7	1	1	8	8	8	3	Zinc finger found in FPGandIleRS
DUF727	PF05303.11	BGIBMGA009252	7.1e-05	22.7	0.5	3.6	7.6	0	4.1	2	2	2	4	4	4	2	Protein of unknown function (DUF727)
zf-C2H2	PF00096.25	BGIBMGA012183	4.5e-40	133.8	220.8	0.00046	20.4	0.5	29.3	30	0	0	30	30	30	21	Zinc finger, C2H2 type
zf-C2H2_4	PF13894.5	BGIBMGA012183	9.9e-39	128.6	237.9	0.002	18.7	0.4	31.4	33	0	0	33	33	33	22	C2H2-type zinc finger
zf-H2C2_2	PF13465.5	BGIBMGA012183	5.3e-37	124.5	186.1	2.5e-06	27.5	0.3	27.8	27	1	1	28	28	28	18	Zinc-finger double domain
zf-AD	PF07776.14	BGIBMGA012183	7.1e-12	45.3	3.6	1.9e-09	37.5	0.1	9.3	9	2	1	10	10	10	3	Zinc-finger associated domain (zf-AD)
zf-C2H2_jaz	PF12171.7	BGIBMGA012183	0.00054	20.1	116.6	0.018	15.2	0.2	22.1	24	0	0	24	24	24	6	Zinc-finger double-stranded RNA-binding
zf-H2C2_2	PF13465.5	BGIBMGA002571	6.5e-50	165.3	62.1	1.9e-07	31.1	1.5	10.2	10	0	0	10	10	10	10	Zinc-finger double domain
zf-C2H2	PF00096.25	BGIBMGA002571	7.1e-40	133.2	69.6	1.2e-05	25.4	0.1	9.2	9	0	0	9	9	9	9	Zinc finger, C2H2 type
zf-C2H2_4	PF13894.5	BGIBMGA002571	2.7e-33	111.7	62.8	0.001	19.6	0.1	9.2	9	0	0	9	9	9	9	C2H2-type zinc finger
zf-C2H2_6	PF13912.5	BGIBMGA002571	9.4e-12	44.5	65.2	0.0014	18.4	0.9	10.2	10	2	0	10	10	10	8	C2H2-type zinc finger
zf-C2H2_jaz	PF12171.7	BGIBMGA002571	2.2e-11	43.6	59	0.00029	20.9	1.2	9.4	9	0	0	9	9	9	6	Zinc-finger double-stranded RNA-binding
zf-met	PF12874.6	BGIBMGA002571	1.9e-10	40.7	54.2	0.12	12.7	1	9.4	9	0	0	9	9	9	6	Zinc-finger of C2H2 type
zf-Di19	PF05605.11	BGIBMGA002571	2.6e-06	27.5	41	0.045	14	1.7	5.6	3	2	3	6	6	6	5	Drought induced 19 protein (Di19),zinc-binding
zf-C2H2_2	PF12756.6	BGIBMGA002571	6.4e-05	23.1	51.4	0.032	14.5	1.5	8.6	1	1	6	8	8	8	6	C2H2 type zinc-finger (2 copies)
zinc_ribbon_15	PF17032.4	BGIBMGA002571	0.00065	20.3	37.3	0.067	13.8	0.8	5.1	2	2	3	5	5	5	3	zinc-ribbon family
zf-C2H2_4	PF13894.5	BGIBMGA001689	2.5e-42	139.8	146.5	0.0011	19.5	0.3	18.6	18	1	0	18	18	18	16	C2H2-type zinc finger
zf-C2H2	PF00096.25	BGIBMGA001689	7.2e-38	126.9	155	6.5e-06	26.2	0.6	19.1	19	0	0	19	19	19	15	Zinc finger, C2H2 type
zf-C2H2_jaz	PF12171.7	BGIBMGA001689	1.1e-25	89.3	102.4	0.0032	17.6	0.2	17.6	18	0	0	18	18	18	11	Zinc-finger double-stranded RNA-binding
zf-H2C2_2	PF13465.5	BGIBMGA001689	4.6e-18	64.6	109.4	0.0016	18.7	0.8	19.2	19	2	0	19	19	19	7	Zinc-finger double domain
zf-met	PF12874.6	BGIBMGA001689	1.6e-09	37.8	105.8	0.2	12	0.1	18	18	0	0	18	18	18	8	Zinc-finger of C2H2 type
zf-Di19	PF05605.11	BGIBMGA001689	4e-09	36.5	95.3	0.11	12.7	3.2	11.7	7	3	4	13	13	13	8	Drought induced 19 protein (Di19),zinc-binding
zf-C2H2_6	PF13912.5	BGIBMGA001689	5.3e-05	23	106.4	0.1	12.5	0.3	17.3	17	0	0	17	17	17	10	C2H2-type zinc finger
zf-BED	PF02892.14	BGIBMGA001689	0.00048	20	5.6	0.0092	15.9	0.1	14.2	12	3	2	14	14	14	5	BED zinc finger
zf-H2C2_2	PF13465.5	BGIBMGA001682	1.1e-50	167.8	54	9.9e-09	35.1	2.6	8	8	0	0	8	8	8	8	Zinc-finger double domain
zf-C2H2	PF00096.25	BGIBMGA001682	8.6e-38	126.6	46.7	7.4e-06	26	1	7.1	7	0	0	7	7	7	7	Zinc finger, C2H2 type
zf-C2H2_4	PF13894.5	BGIBMGA001682	1e-29	100.5	45	0.00097	19.7	0.7	7.1	7	0	0	7	7	7	7	C2H2-type zinc finger
zf-met	PF12874.6	BGIBMGA001682	2.9e-28	97.3	45.4	5.4e-06	26.5	0.9	7.8	8	0	0	8	8	8	7	Zinc-finger of C2H2 type
zf-C2H2_6	PF13912.5	BGIBMGA001682	1.7e-27	94.7	30	0.00054	19.8	0.2	7.1	7	0	0	7	7	7	7	C2H2-type zinc finger
zf-C2H2_jaz	PF12171.7	BGIBMGA001682	1.4e-24	85.7	25.8	0.00038	20.6	0.1	7.6	7	1	0	7	7	7	7	Zinc-finger double-stranded RNA-binding
zf-C2HE	PF16278.4	BGIBMGA001682	2.8e-15	56.4	31.9	0.0059	16.9	0.3	6.9	1	1	6	7	7	7	6	C2HE / C2H2 / C2HCzinc-bindingfinger
zf-C2H2_2	PF12756.6	BGIBMGA001682	4.4e-08	33.3	30.8	0.6	10.4	0.1	6.8	1	1	5	6	6	6	5	C2H2 type zinc-finger (2 copies)
zf-DBF	PF07535.11	BGIBMGA001682	1.9e-07	31	28.8	1.2	9.2	0.1	7.3	7	0	0	7	7	7	5	DBF zinc finger
DUF5330	PF17264.1	BGIBMGA001682	2.1e-06	27.6	5.7	14	5.6	0	6.8	7	0	0	7	7	7	0	Family of unknown function (DUF5330)
zf-C2H2_9	PF16293.4	BGIBMGA001682	0.00011	21.9	18.5	2.2	8.1	0.1	6.6	4	2	3	7	7	7	3	C2H2 type zinc-finger (1 copy)
zf-BED	PF02892.14	BGIBMGA001682	0.00045	20.1	38.5	0.35	10.8	0.4	7.3	1	1	6	7	7	7	2	BED zinc finger
OSTMP1	PF09777.8	BGIBMGA001682	0.00057	19.3	12.4	0.16	11.3	7.7	4.1	1	1	2	3	3	3	1	Osteopetrosis-associated transmembrane protein 1 precursor
zf-H2C2_2	PF13465.5	BGIBMGA008140	4.3e-39	131.1	69.2	1.1e-07	31.9	1.4	11.8	12	0	0	12	12	12	9	Zinc-finger double domain
zf-C2H2	PF00096.25	BGIBMGA008140	1.2e-36	123	82.5	0.00019	21.6	0.1	12.6	12	0	0	12	12	12	10	Zinc finger, C2H2 type
zf-C2H2_4	PF13894.5	BGIBMGA008140	8.9e-23	78.9	84.3	0.0019	18.8	1.4	12.2	13	0	0	13	13	13	10	C2H2-type zinc finger
zf-C2H2_6	PF13912.5	BGIBMGA008140	9.9e-15	54	68	4.7e-05	23.2	1.1	11.5	11	0	0	11	11	11	8	C2H2-type zinc finger
zf-C2H2_jaz	PF12171.7	BGIBMGA008140	3.1e-13	49.5	43.7	0.033	14.4	2.4	10.5	11	0	0	11	11	11	7	Zinc-finger double-stranded RNA-binding
zf-met	PF12874.6	BGIBMGA008140	1.7e-08	34.5	66	0.12	12.7	0	11	12	0	0	12	12	12	8	Zinc-finger of C2H2 type
zf-H2C2_2	PF13465.5	BGIBMGA000376	1.9e-43	144.9	57.5	1.7e-07	31.2	0.9	9.6	10	0	0	10	10	10	7	Zinc-finger double domain
zf-C2H2	PF00096.25	BGIBMGA000376	1.8e-35	119.3	66.7	2.3e-05	24.5	1.6	8.8	8	0	0	8	8	8	8	Zinc finger, C2H2 type
zf-C2H2_4	PF13894.5	BGIBMGA000376	2.8e-26	89.8	63	0.00045	20.7	0.3	8.9	8	0	0	8	8	8	8	C2H2-type zinc finger
BTB	PF00651.30	BGIBMGA000376	8.2e-17	61.3	0.1	1.9e-16	60.2	0.1	1.5	1	0	0	1	1	1	1	BTB/POZ domain
zf-C2H2_jaz	PF12171.7	BGIBMGA000376	1.6e-11	44	35.4	0.025	14.8	0	8.4	8	0	0	8	8	8	5	Zinc-finger double-stranded RNA-binding
zf-met	PF12874.6	BGIBMGA000376	3.1e-09	36.8	53.3	0.0053	17	0.4	8.7	8	0	0	8	8	8	6	Zinc-finger of C2H2 type
zf-C2H2_6	PF13912.5	BGIBMGA000376	5e-08	32.6	53.2	6.5e-05	22.7	0.1	9.2	8	2	0	8	8	8	5	C2H2-type zinc finger
zf-Di19	PF05605.11	BGIBMGA000376	3.2e-06	27.2	30.7	0.0089	16.2	1.1	4.7	3	1	0	4	4	4	3	Drought induced 19 protein (Di19),zinc-binding
Zn-ribbon_8	PF09723.9	BGIBMGA000376	7e-06	26	26.5	0.03	14.3	1	6.2	4	2	1	5	5	5	3	Zinc ribbon domain
zf-H2C2_2	PF13465.5	BGIBMGA011610	1.8e-41	138.6	66.3	2e-08	34.2	0.2	10.9	11	0	0	11	11	11	8	Zinc-finger double domain
zf-C2H2	PF00096.25	BGIBMGA011610	2.5e-35	118.9	64.8	4.9e-07	29.8	1.2	9.5	9	0	0	9	9	9	9	Zinc finger, C2H2 type
zf-C2H2_4	PF13894.5	BGIBMGA011610	4.7e-28	95.4	56.8	0.00094	19.7	0.9	9.6	9	0	0	9	9	9	9	C2H2-type zinc finger
zf-C2H2_jaz	PF12171.7	BGIBMGA011610	1.4e-12	47.4	28	0.26	11.5	0.2	9.2	9	0	0	9	9	9	7	Zinc-finger double-stranded RNA-binding
YhfH	PF14149.5	BGIBMGA011610	1.5e-05	24.8	12.7	5.1	7.1	0.2	5.6	5	0	0	5	5	5	3	YhfH-like protein
zf-C2H2_6	PF13912.5	BGIBMGA011610	1.9e-05	24.4	34.2	0.029	14.3	0.3	7.8	7	0	0	7	7	7	3	C2H2-type zinc finger
Zn-ribbon_8	PF09723.9	BGIBMGA011610	1.9e-05	24.6	32.5	0.0028	17.7	1.1	5	4	1	0	4	4	4	3	Zinc ribbon domain
HypA	PF01155.18	BGIBMGA011610	9.3e-05	22.3	18.4	0.43	10.5	0.7	4.4	2	2	1	4	4	4	4	Hydrogenase/urease nickel incorporation, metallochaperone, hypA
zf-C2H2_4	PF13894.5	BGIBMGA006957	2.5e-36	121.1	99.9	0.00056	20.4	0.6	17.9	18	0	0	18	18	18	16	C2H2-type zinc finger
zf-C2H2	PF00096.25	BGIBMGA006957	8.3e-35	117.2	94.9	5.2e-06	26.5	0.9	16.9	16	0	0	16	16	16	16	Zinc finger, C2H2 type
zf-AD	PF07776.14	BGIBMGA006957	1.2e-15	57.4	1.8	1.2e-15	57.4	1.2	5.7	7	1	0	7	7	7	1	Zinc-finger associated domain (zf-AD)
zf-C2H2_6	PF13912.5	BGIBMGA006957	2.8e-12	46.2	78.8	0.0011	18.8	0.4	14.6	15	0	0	15	15	15	7	C2H2-type zinc finger
zf-C2H2_jaz	PF12171.7	BGIBMGA006957	2.1e-11	43.7	79.5	0.014	15.6	0.1	14.1	15	0	0	15	15	15	8	Zinc-finger double-stranded RNA-binding
zf-met	PF12874.6	BGIBMGA006957	1.4e-09	37.9	77.3	0.0023	18.2	0.8	14.5	15	0	0	15	15	15	5	Zinc-finger of C2H2 type
zf-H2C2_2	PF13465.5	BGIBMGA006957	8.6e-09	35.3	84.1	0.00019	21.6	0.1	16.8	17	1	0	17	17	17	5	Zinc-finger double domain
zf-C2H2_4	PF13894.5	BGIBMGA008743	2.3e-46	152.3	132	0.00091	19.8	0.5	19.5	19	0	0	19	19	19	17	C2H2-type zinc finger
zf-C2H2	PF00096.25	BGIBMGA008743	8.4e-35	117.2	135.2	0.0008	19.6	0.7	19.3	19	0	0	19	19	19	15	Zinc finger, C2H2 type
zf-H2C2_2	PF13465.5	BGIBMGA008743	5.3e-31	105.5	89.2	0.00011	22.3	0.2	16.8	18	1	0	18	18	18	11	Zinc-finger double domain
zf-Di19	PF05605.11	BGIBMGA008743	4.7e-16	58.7	93.2	0.0001	22.4	1	13.5	10	1	1	13	13	13	9	Drought induced 19 protein (Di19),zinc-binding
zf-C2H2_2	PF12756.6	BGIBMGA008743	1.6e-13	50.7	102.6	0.008	16.4	2.1	13.5	3	3	11	14	14	14	10	C2H2 type zinc-finger (2 copies)
zf-C2H2_jaz	PF12171.7	BGIBMGA008743	7.8e-07	29.1	107.8	0.062	13.5	0.2	18	19	0	0	19	19	19	9	Zinc-finger double-stranded RNA-binding
zf-C2H2_6	PF13912.5	BGIBMGA008743	1e-05	25.3	96.3	0.033	14	0.4	17.5	17	0	0	17	17	17	5	C2H2-type zinc finger
zf-C2HE	PF16278.4	BGIBMGA008743	0.00048	20.4	3.9	0.0051	17.1	0.3	14.4	8	5	5	13	13	13	5	C2HE / C2H2 / C2HCzinc-bindingfinger
zf-C2H2	PF00096.25	BGIBMGA004389	2.3e-34	115.8	71.2	0.00013	22.2	0.5	12.7	12	0	0	12	12	12	11	Zinc finger, C2H2 type
zf-H2C2_2	PF13465.5	BGIBMGA004389	4.5e-33	112.1	56.3	2.1e-07	30.9	0	12.3	12	0	0	12	12	12	8	Zinc-finger double domain
zf-C2H2_4	PF13894.5	BGIBMGA004389	8.9e-28	94.5	77.2	0.0042	17.7	0.1	12.9	13	0	0	13	13	13	10	C2H2-type zinc finger
zf-C2H2_jaz	PF12171.7	BGIBMGA004389	1.2e-13	50.8	51.9	0.015	15.5	0.2	11.2	12	1	0	12	12	12	8	Zinc-finger double-stranded RNA-binding
zf-met	PF12874.6	BGIBMGA004389	5.7e-13	48.7	49.4	0.0049	17.1	0	10.4	10	0	0	10	10	10	5	Zinc-finger of C2H2 type
zf-AD	PF07776.14	BGIBMGA004389	2e-12	47.1	8.4	2e-12	47.1	5.8	4.8	4	2	2	6	6	6	1	Zinc-finger associated domain (zf-AD)
zf-C2H2_6	PF13912.5	BGIBMGA004389	1.7e-06	27.7	64	0.0015	18.3	0	11.6	12	0	0	12	12	12	7	C2H2-type zinc finger
zf-Di19	PF05605.11	BGIBMGA004389	1e-05	25.6	51.2	0.00033	20.8	1.2	7.6	4	2	4	9	9	9	3	Drought induced 19 protein (Di19),zinc-binding
zf-H2C2_2	PF13465.5	BGIBMGA008429	3.9e-49	162.9	47.4	9.8e-09	35.2	0	8.3	8	0	0	8	8	8	8	Zinc-finger double domain
zf-C2H2	PF00096.25	BGIBMGA008429	1.2e-33	113.6	63.9	2.5e-05	24.4	0.6	8.2	8	0	0	8	8	8	8	Zinc finger, C2H2 type
zf-C2H2_4	PF13894.5	BGIBMGA008429	1.8e-30	102.9	59.5	0.0005	20.6	0.4	8.2	8	0	0	8	8	8	8	C2H2-type zinc finger
zf-met	PF12874.6	BGIBMGA008429	9.4e-13	48	50.4	0.008	16.4	2.3	8.1	8	0	0	8	8	8	7	Zinc-finger of C2H2 type
zf-C2H2_jaz	PF12171.7	BGIBMGA008429	1.4e-07	31.5	35.6	0.074	13.3	0	7.6	8	0	0	8	8	8	5	Zinc-finger double-stranded RNA-binding
zf-C2H2_11	PF16622.4	BGIBMGA008429	1.8e-05	24.3	39.9	3.6e-05	23.3	0	7.1	8	0	0	8	8	8	5	zinc-finger C2H2-type
zinc_ribbon_15	PF17032.4	BGIBMGA008429	0.00036	21.1	23.1	0.62	10.7	0.3	4.2	2	1	2	4	4	4	4	zinc-ribbon family
zf-C2H2_6	PF13912.5	BGIBMGA008429	0.00051	19.8	50.6	0.19	11.7	1.7	8.9	9	0	0	9	9	9	5	C2H2-type zinc finger
zf-C2H2	PF00096.25	BGIBMGA005268	1.4e-33	113.4	95.2	0.00065	19.9	0	11.6	11	0	0	11	11	11	11	Zinc finger, C2H2 type
zf-H2C2_2	PF13465.5	BGIBMGA005268	5.5e-28	96	70.7	5.7e-06	26.4	1.6	12.9	13	0	0	13	13	13	10	Zinc-finger double domain
zf-C2H2_4	PF13894.5	BGIBMGA005268	1.3e-20	72.2	90.7	0.0058	17.3	0.3	11.7	11	0	0	11	11	11	11	C2H2-type zinc finger
zf-H2C2_2	PF13465.5	BGIBMGA012052	2.3e-41	138.3	86.6	2.7e-06	27.4	0.1	11.7	12	0	0	12	12	12	11	Zinc-finger double domain
zf-C2H2	PF00096.25	BGIBMGA012052	6e-33	111.4	99.1	0.0001	22.4	1.8	11.5	11	0	0	11	11	11	10	Zinc finger, C2H2 type
zf-C2H2_4	PF13894.5	BGIBMGA012052	2.1e-27	93.3	95.4	0.00036	21	1.1	11.5	11	0	0	11	11	11	11	C2H2-type zinc finger
zf-Di19	PF05605.11	BGIBMGA012052	6e-09	36	61.6	0.0002	21.5	3.7	6.5	4	2	1	6	6	6	4	Drought induced 19 protein (Di19),zinc-binding
zf-C2H2_6	PF13912.5	BGIBMGA012052	3.2e-06	26.9	87.2	0.11	12.4	1	12.2	11	2	0	11	11	11	8	C2H2-type zinc finger
zf-C2H2_jaz	PF12171.7	BGIBMGA012052	2.7e-05	24.2	72.3	0.022	15	0.1	10	11	1	0	11	11	11	6	Zinc-finger double-stranded RNA-binding
zf-met	PF12874.6	BGIBMGA012052	0.00073	19.7	66.1	0.047	14	0.3	10.6	10	0	0	10	10	10	6	Zinc-finger of C2H2 type
zf-C2H2_4	PF13894.5	BGIBMGA008745	7.9e-33	110.2	145.7	0.0068	17.1	1.9	19	19	0	0	19	19	19	14	C2H2-type zinc finger
zf-C2H2	PF00096.25	BGIBMGA008745	1e-32	110.7	150.3	0.00047	20.4	0.7	19	19	0	0	19	19	19	14	Zinc finger, C2H2 type
zf-H2C2_2	PF13465.5	BGIBMGA008745	7.4e-25	86.1	137.2	3e-07	30.5	0.3	18	18	3	1	19	19	19	11	Zinc-finger double domain
zf-C2H2_jaz	PF12171.7	BGIBMGA008745	3.7e-08	33.4	110.4	0.012	15.8	0.1	14.6	16	0	0	16	16	16	7	Zinc-finger double-stranded RNA-binding
zf-C2H2_2	PF12756.6	BGIBMGA008745	9e-07	29.1	106.2	0.12	12.6	0.4	12.8	2	2	7	10	10	10	7	C2H2 type zinc-finger (2 copies)
zf-H2C2_2	PF13465.5	BGIBMGA008250	2.5e-41	138.2	99	6.6e-08	32.5	0.2	13.9	14	1	0	14	14	14	10	Zinc-finger double domain
zf-C2H2	PF00096.25	BGIBMGA008250	3.2e-32	109.1	112.1	0.00065	19.9	1.7	13.7	14	0	0	14	14	14	12	Zinc finger, C2H2 type
zf-C2H2_4	PF13894.5	BGIBMGA008250	2.3e-26	90.1	104.4	0.0017	18.9	0.5	13.7	14	0	0	14	14	14	12	C2H2-type zinc finger
zf-met	PF12874.6	BGIBMGA008250	3.4e-09	36.7	85.7	0.2	12	0.7	13.6	14	0	0	14	14	14	9	Zinc-finger of C2H2 type
zf-C2H2_jaz	PF12171.7	BGIBMGA008250	5.6e-08	32.8	68.7	0.069	13.4	2.3	12.9	13	1	1	14	14	14	4	Zinc-finger double-stranded RNA-binding
zf-AD	PF07776.14	BGIBMGA008250	1.6e-07	31.3	0.3	1.6e-07	31.3	0.2	6.8	3	2	1	5	5	5	1	Zinc-finger associated domain (zf-AD)
zf-C2H2_6	PF13912.5	BGIBMGA008250	8.5e-06	25.5	94.5	0.0017	18.2	1.9	13.7	14	1	0	14	14	14	6	C2H2-type zinc finger
zf-H2C2_2	PF13465.5	BGIBMGA009009	1.6e-45	151.4	52.9	9.8e-09	35.2	0.1	9.6	10	0	0	10	10	10	7	Zinc-finger double domain
zf-C2H2	PF00096.25	BGIBMGA009009	1.1e-31	107.3	63	0.00017	21.8	1.1	9.4	9	0	0	9	9	9	9	Zinc finger, C2H2 type
zf-C2H2_4	PF13894.5	BGIBMGA009009	2.7e-24	83.7	57.7	0.007	17	0.9	9.4	9	0	0	9	9	9	9	C2H2-type zinc finger
zf-met	PF12874.6	BGIBMGA009009	7.1e-12	45.2	46.4	0.093	13	1	9.1	9	0	0	9	9	9	7	Zinc-finger of C2H2 type
zf-C2H2_6	PF13912.5	BGIBMGA009009	3.4e-08	33.2	48.1	0.029	14.2	0.2	9.3	10	1	0	10	10	10	5	C2H2-type zinc finger
BolA	PF01722.17	BGIBMGA009009	0.00074	19.7	10.5	1.3	9.2	0.1	5	4	1	1	5	5	5	2	BolA-like protein
zf-C2H2_4	PF13894.5	BGIBMGA008753	1.8e-33	112.2	69.1	0.00018	22	1.8	10.2	10	0	0	10	10	10	10	C2H2-type zinc finger
zf-C2H2	PF00096.25	BGIBMGA008753	3.9e-31	105.7	70.2	2.7e-06	27.4	2	10.2	10	0	0	10	10	10	10	Zinc finger, C2H2 type
zf-H2C2_2	PF13465.5	BGIBMGA008753	2.8e-21	74.8	64.8	1.3e-07	31.6	0.2	10.7	11	2	0	11	11	11	6	Zinc-finger double domain
zf-C2H2_6	PF13912.5	BGIBMGA008753	1e-10	41.2	60.8	3.4e-05	23.6	1	9.8	10	0	0	10	10	10	5	C2H2-type zinc finger
zf-met	PF12874.6	BGIBMGA008753	1.4e-08	34.8	50.6	0.0016	18.6	1.1	8.7	8	1	0	8	8	8	5	Zinc-finger of C2H2 type
zf-C2H2_2	PF12756.6	BGIBMGA008753	8e-08	32.4	54.3	0.47	10.7	0	8.2	1	1	8	9	9	9	6	C2H2 type zinc-finger (2 copies)
zf-C2H2_jaz	PF12171.7	BGIBMGA008753	9.4e-06	25.7	55.7	0.00055	20	0.1	9.2	10	0	0	10	10	10	4	Zinc-finger double-stranded RNA-binding
zf-Di19	PF05605.11	BGIBMGA008753	2.9e-05	24.2	50.2	0.0053	16.9	2.2	7.6	3	1	6	9	9	9	6	Drought induced 19 protein (Di19),zinc-binding
zf-C2H2	PF00096.25	BGIBMGA008798	5.1e-31	105.3	72.7	3.9e-06	26.9	0.5	10.3	10	0	0	10	10	10	10	Zinc finger, C2H2 type
zf-C2H2_4	PF13894.5	BGIBMGA008798	2.1e-25	87.1	72	0.00065	20.2	0.8	10.3	10	0	0	10	10	10	10	C2H2-type zinc finger
zf-H2C2_2	PF13465.5	BGIBMGA008798	2.1e-21	75.2	62.6	1e-05	25.6	0.2	10.2	10	1	0	10	10	10	7	Zinc-finger double domain
zf-C2H2_jaz	PF12171.7	BGIBMGA008798	2.7e-08	33.8	43.3	0.01	16	3.2	8.7	8	1	0	8	8	8	5	Zinc-finger double-stranded RNA-binding
zf-C2H2_6	PF13912.5	BGIBMGA008798	1e-05	25.3	8.4	0.00028	20.7	0.5	8.7	10	0	0	10	10	10	5	C2H2-type zinc finger
DUF629	PF04780.11	BGIBMGA008798	8.9e-05	21.1	0.5	8.9e-05	21.1	0.3	6.1	1	1	3	5	5	5	4	Protein of unknown function (DUF629)
zf-C2H2	PF00096.25	BGIBMGA014614	5.1e-31	105.3	72.7	3.9e-06	26.9	0.5	10.3	10	0	0	10	10	10	10	Zinc finger, C2H2 type
zf-C2H2_4	PF13894.5	BGIBMGA014614	2.1e-25	87.1	72	0.00065	20.2	0.8	10.3	10	0	0	10	10	10	10	C2H2-type zinc finger
zf-H2C2_2	PF13465.5	BGIBMGA014614	2.1e-21	75.2	62.6	1e-05	25.6	0.2	10.2	10	1	0	10	10	10	7	Zinc-finger double domain
zf-C2H2_jaz	PF12171.7	BGIBMGA014614	2.7e-08	33.8	43.3	0.01	16	3.2	8.7	8	1	0	8	8	8	5	Zinc-finger double-stranded RNA-binding
zf-C2H2_6	PF13912.5	BGIBMGA014614	1e-05	25.3	8.4	0.00028	20.7	0.5	8.7	10	0	0	10	10	10	5	C2H2-type zinc finger
DUF629	PF04780.11	BGIBMGA014614	8.9e-05	21.1	0.5	8.9e-05	21.1	0.3	6.1	1	1	3	5	5	5	4	Protein of unknown function (DUF629)
zf-C2H2_4	PF13894.5	BGIBMGA003310	4.9e-44	145.1	263.3	0.0042	17.7	1.2	33.6	32	2	2	34	34	34	27	C2H2-type zinc finger
zf-C2H2	PF00096.25	BGIBMGA003310	5.7e-31	105.1	275.9	0.014	15.7	0.3	32.4	33	0	0	33	33	33	23	Zinc finger, C2H2 type
zf-AD	PF07776.14	BGIBMGA003310	6.9e-08	32.5	0.1	6.9e-08	32.5	0.1	8.2	12	3	0	12	12	12	1	Zinc-finger associated domain (zf-AD)
zf-C2H2_jaz	PF12171.7	BGIBMGA003310	2.2e-05	24.5	186	0.043	14	1.5	25.2	27	0	0	27	27	27	15	Zinc-finger double-stranded RNA-binding
zf-met	PF12874.6	BGIBMGA003310	0.00017	21.8	172.2	0.0052	17	0.1	24.6	26	1	0	26	26	26	11	Zinc-finger of C2H2 type
zf-Di19	PF05605.11	BGIBMGA003310	0.00075	19.6	0.2	0.00075	19.6	0.1	21	17	5	5	22	22	22	7	Drought induced 19 protein (Di19),zinc-binding
zf-H2C2_2	PF13465.5	BGIBMGA002091	3.4e-42	140.9	115.8	5.9e-07	29.5	3.6	12.2	12	0	0	12	12	12	9	Zinc-finger double domain
zf-C2H2	PF00096.25	BGIBMGA002091	5.7e-31	105.1	112.5	0.00038	20.6	1.4	11.2	11	0	0	11	11	11	11	Zinc finger, C2H2 type
zf-C2H2_4	PF13894.5	BGIBMGA002091	1.2e-23	81.7	101.8	0.0032	18.1	1.4	11.3	11	0	0	11	11	11	10	C2H2-type zinc finger
zf-H2C2_5	PF13909.5	BGIBMGA002091	5.6e-20	70.7	91.3	1.2e-06	28	2.2	10.8	10	0	0	10	10	10	8	C2H2-type zinc-finger domain
zf-C2H2_11	PF16622.4	BGIBMGA002091	0.0005	19.7	7.6	0.0042	16.7	0.5	10.2	10	1	0	10	10	10	2	zinc-finger C2H2-type
zf-H2C2_2	PF13465.5	BGIBMGA003160	1e-40	136.3	61.1	2.1e-08	34.1	2.5	8.5	9	0	0	9	9	9	7	Zinc-finger double domain
zf-C2H2	PF00096.25	BGIBMGA003160	2.5e-30	103.1	64.8	2.6e-05	24.3	1.5	8.3	8	0	0	8	8	8	8	Zinc finger, C2H2 type
zf-C2H2_4	PF13894.5	BGIBMGA003160	1.7e-22	78.1	61.3	0.0021	18.7	0.2	8.3	8	0	0	8	8	8	8	C2H2-type zinc finger
zf-C2H2_jaz	PF12171.7	BGIBMGA003160	1.2e-08	34.9	35.4	0.026	14.7	0.1	7.7	8	0	0	8	8	8	4	Zinc-finger double-stranded RNA-binding
zf-C2H2_6	PF13912.5	BGIBMGA003160	2.5e-05	24	58.9	0.019	14.8	0.6	8.4	8	2	0	8	8	8	6	C2H2-type zinc finger
zf-Di19	PF05605.11	BGIBMGA003160	5.5e-05	23.3	41.7	0.26	11.5	2.7	5.3	3	1	2	5	5	5	4	Drought induced 19 protein (Di19),zinc-binding
zf-met	PF12874.6	BGIBMGA003160	0.00013	22.1	45.9	0.061	13.6	0.1	8.4	8	0	0	8	8	8	4	Zinc-finger of C2H2 type
zf-C2H2	PF00096.25	BGIBMGA007616	2.7e-30	103	59.9	3.9e-06	26.9	0.1	8.9	9	0	0	9	9	9	8	Zinc finger, C2H2 type
zf-H2C2_2	PF13465.5	BGIBMGA007616	2.7e-24	84.3	51.4	2.4e-06	27.6	0.1	8.5	8	0	0	8	8	8	7	Zinc-finger double domain
zf-C2H2_4	PF13894.5	BGIBMGA007616	1.2e-22	78.5	54.3	0.0039	17.8	0.6	8.7	8	0	0	8	8	8	8	C2H2-type zinc finger
Arf	PF00025.20	BGIBMGA007616	4.1e-12	45.8	0	7.2e-12	45	0	1.3	1	0	0	1	1	1	1	ADP-ribosylation factor family
zf-C2H2_6	PF13912.5	BGIBMGA007616	2.5e-08	33.6	49.5	0.00048	19.9	0.6	7.9	8	1	0	8	8	8	4	C2H2-type zinc finger
zf-C2H2_jaz	PF12171.7	BGIBMGA007616	3.3e-08	33.5	38.4	0.0035	17.5	1.6	7.1	7	0	0	7	7	7	5	Zinc-finger double-stranded RNA-binding
zf-met	PF12874.6	BGIBMGA007616	3.6e-06	27.1	39.3	0.032	14.5	1.4	7.3	6	1	1	7	7	7	4	Zinc-finger of C2H2 type
zf-AD	PF07776.14	BGIBMGA007616	0.00029	20.9	0	0.00029	20.9	0	4.8	2	1	3	5	5	5	2	Zinc-finger associated domain (zf-AD)
Rad50_zn_hook	PF04423.13	BGIBMGA007616	0.00081	19.1	0.5	0.029	14.1	0	3.1	2	0	0	2	2	2	1	Rad50 zinc hook motif
zf-C2H2	PF00096.25	BGIBMGA001704	4.2e-30	102.4	73.5	1.1e-05	25.5	0.2	11.5	11	0	0	11	11	11	10	Zinc finger, C2H2 type
zf-C2H2_4	PF13894.5	BGIBMGA001704	3.9e-27	92.5	68.2	0.0004	20.9	0.2	11.5	11	0	0	11	11	11	9	C2H2-type zinc finger
zf-H2C2_2	PF13465.5	BGIBMGA001704	1.6e-26	91.4	68.8	1.9e-09	37.4	0.5	10.6	11	0	0	11	11	11	6	Zinc-finger double domain
zf-C2H2_jaz	PF12171.7	BGIBMGA001704	1.7e-11	44	35.8	0.14	12.4	0.1	9.7	9	0	0	9	9	9	7	Zinc-finger double-stranded RNA-binding
zf-met	PF12874.6	BGIBMGA001704	0.00089	19.5	41.4	0.057	13.7	1.1	8.7	9	0	0	9	9	9	3	Zinc-finger of C2H2 type
zf-C2H2	PF00096.25	BGIBMGA008740	8.7e-30	101.4	78	1.7e-05	24.9	0.1	10.6	10	0	0	10	10	10	10	Zinc finger, C2H2 type
zf-C2H2_4	PF13894.5	BGIBMGA008740	6.1e-26	88.8	79.6	0.0011	19.5	0.1	11.4	11	0	0	11	11	11	10	C2H2-type zinc finger
zf-H2C2_2	PF13465.5	BGIBMGA008740	1e-16	60.4	63.1	2.8e-06	27.4	0	10.6	10	2	0	10	10	10	6	Zinc-finger double domain
zf-AD	PF07776.14	BGIBMGA008740	2.4e-09	37.2	4.3	2.4e-09	37.2	3	4.5	5	1	1	6	6	6	1	Zinc-finger associated domain (zf-AD)
zf-C2H2_2	PF12756.6	BGIBMGA008740	9.9e-05	22.5	51.7	0.022	15	0.9	7.2	1	1	7	8	8	8	5	C2H2 type zinc-finger (2 copies)
zf-C2H2_11	PF16622.4	BGIBMGA008740	0.00044	19.8	46.8	0.0031	17.1	0.4	8.7	9	0	0	9	9	9	4	zinc-finger C2H2-type
zf-C2H2_4	PF13894.5	BGIBMGA008785	1.4e-35	118.8	74	0.00027	21.4	1.8	10.4	10	0	0	10	10	10	10	C2H2-type zinc finger
zf-C2H2	PF00096.25	BGIBMGA008785	1.1e-29	101.1	74.9	1.3e-05	25.2	1.5	10.4	10	0	0	10	10	10	10	Zinc finger, C2H2 type
zf-H2C2_2	PF13465.5	BGIBMGA008785	1.5e-21	75.7	67	4.5e-07	29.9	0.1	11.8	11	2	0	11	11	11	6	Zinc-finger double domain
zf-C2H2_jaz	PF12171.7	BGIBMGA008785	4.7e-08	33	60.2	0.0053	16.9	0.3	9.3	10	0	0	10	10	10	5	Zinc-finger double-stranded RNA-binding
zf-C2H2_2	PF12756.6	BGIBMGA008785	1.3e-07	31.7	58.6	0.053	13.8	6.5	8	1	1	7	8	8	8	6	C2H2 type zinc-finger (2 copies)
zf-C2H2_6	PF13912.5	BGIBMGA008785	1.2e-06	28.2	61.1	0.0069	16.2	0.4	10	10	0	0	10	10	10	6	C2H2-type zinc finger
zf-met	PF12874.6	BGIBMGA008785	4.1e-05	23.7	54	0.0089	16.3	0.9	7.5	8	0	0	8	8	8	5	Zinc-finger of C2H2 type
zf-C2H2	PF00096.25	BGIBMGA012850	1.5e-29	100.7	67.9	1.9e-05	24.7	0.6	8.5	8	0	0	8	8	8	8	Zinc finger, C2H2 type
zf-H2C2_2	PF13465.5	BGIBMGA012850	3.6e-28	96.6	59	2.3e-07	30.8	0.3	9.5	9	0	0	9	9	9	7	Zinc-finger double domain
zf-C2H2_4	PF13894.5	BGIBMGA012850	4.8e-23	79.8	67.6	0.00027	21.4	0.7	9	9	0	0	9	9	9	8	C2H2-type zinc finger
zf-C2H2_jaz	PF12171.7	BGIBMGA012850	1.1e-12	47.8	47.6	0.00066	19.8	1.3	9	9	0	0	9	9	9	5	Zinc-finger double-stranded RNA-binding
zf-Di19	PF05605.11	BGIBMGA012850	5.5e-08	32.9	42.3	3.8e-07	30.2	1.3	6.4	4	2	2	6	6	6	4	Drought induced 19 protein (Di19),zinc-binding
zf-met	PF12874.6	BGIBMGA012850	5.3e-07	29.7	48.5	0.0025	18	0.5	8	8	0	0	8	8	8	4	Zinc-finger of C2H2 type
zf-AD	PF07776.14	BGIBMGA012850	1.3e-05	25.2	0.7	1.3e-05	25.2	0.5	5.2	2	1	4	6	6	6	1	Zinc-finger associated domain (zf-AD)
zf-C2H2_2	PF12756.6	BGIBMGA012850	3.3e-05	24	43.3	0.28	11.4	0.2	7.2	2	1	5	8	8	8	5	C2H2 type zinc-finger (2 copies)
zf-C2H2_6	PF13912.5	BGIBMGA012850	5.1e-05	23	1.5	5.1e-05	23	1	8.4	8	2	0	8	8	8	4	C2H2-type zinc finger
zf-C2H2	PF00096.25	BGIBMGA008897	7.9e-29	98.4	94.5	0.00016	21.8	0.3	12.5	12	1	0	12	12	12	10	Zinc finger, C2H2 type
zf-C2H2_4	PF13894.5	BGIBMGA008897	1.2e-27	94.1	87.2	0.0013	19.3	0.4	12.2	12	0	0	12	12	12	9	C2H2-type zinc finger
zf-H2C2_2	PF13465.5	BGIBMGA008897	1.2e-21	75.9	83.5	5.9e-08	32.7	1.3	13.3	13	1	0	13	13	13	6	Zinc-finger double domain
zf-C2H2_6	PF13912.5	BGIBMGA008897	1.6e-11	43.7	79.4	0.0029	17.5	0.5	11.3	11	2	1	12	12	12	8	C2H2-type zinc finger
zf-C2H2_jaz	PF12171.7	BGIBMGA008897	1.3e-09	38	74.2	0.0039	17.4	0.3	12.1	13	0	0	13	13	13	7	Zinc-finger double-stranded RNA-binding
zf-met	PF12874.6	BGIBMGA008897	2e-07	31.1	71.9	0.00013	22.2	1.4	11.9	12	0	0	12	12	12	5	Zinc-finger of C2H2 type
zf-Di19	PF05605.11	BGIBMGA008897	0.00048	20.3	63.6	0.034	14.3	6.5	7.9	5	2	0	6	6	6	4	Drought induced 19 protein (Di19),zinc-binding
zf-C2H2	PF00096.25	BGIBMGA012275	8.6e-29	98.3	55.7	4.8e-06	26.6	3.7	8.3	8	0	0	8	8	8	6	Zinc finger, C2H2 type
zf-H2C2_2	PF13465.5	BGIBMGA012275	7.8e-28	95.5	47.5	3.4e-07	30.3	0.1	8.4	9	0	0	9	9	9	5	Zinc-finger double domain
zf-C2H2_4	PF13894.5	BGIBMGA012275	2.4e-24	83.8	53	3.8e-05	24.1	0.2	8.3	8	0	0	8	8	8	7	C2H2-type zinc finger
zf-C2H2_jaz	PF12171.7	BGIBMGA012275	3.2e-12	46.3	29.5	0.0084	16.3	1.3	7.4	7	0	0	7	7	7	5	Zinc-finger double-stranded RNA-binding
zf-met	PF12874.6	BGIBMGA012275	5.1e-10	39.3	37.6	0.0016	18.6	0.6	7.6	7	0	0	7	7	7	3	Zinc-finger of C2H2 type
zf-Di19	PF05605.11	BGIBMGA012275	6.6e-08	32.6	31.2	0.0018	18.4	0.7	5.3	5	0	0	5	5	5	4	Drought induced 19 protein (Di19),zinc-binding
zf-C2H2_6	PF13912.5	BGIBMGA012275	8.5e-08	31.9	37.4	0.059	13.3	0.1	7.4	7	0	0	7	7	7	5	C2H2-type zinc finger
zf-C2H2_2	PF12756.6	BGIBMGA012275	9.9e-08	32.1	33	0.13	12.5	0.4	6.8	2	1	4	6	6	6	5	C2H2 type zinc-finger (2 copies)
zf-C2H2_4	PF13894.5	BGIBMGA014612	1.2e-34	115.8	140.4	0.0079	16.9	1.9	20.3	20	0	0	20	20	20	17	C2H2-type zinc finger
zf-C2H2	PF00096.25	BGIBMGA014612	9.7e-29	98.1	151.3	0.0009	19.5	1.4	20.1	20	0	0	20	20	20	14	Zinc finger, C2H2 type
zf-H2C2_2	PF13465.5	BGIBMGA014612	1.3e-24	85.3	124.4	2e-05	24.7	0.1	19.7	20	1	0	20	20	20	12	Zinc-finger double domain
zf-Di19	PF05605.11	BGIBMGA014612	4.4e-13	49.2	95.6	1.3e-06	28.5	2.7	13.8	9	3	5	15	15	15	9	Drought induced 19 protein (Di19),zinc-binding
zf-C2H2_2	PF12756.6	BGIBMGA014612	1.2e-11	44.7	95.3	0.013	15.7	6.3	14.2	3	2	11	14	14	14	9	C2H2 type zinc-finger (2 copies)
zf-C2H2_jaz	PF12171.7	BGIBMGA014612	4.1e-11	42.8	80.4	0.019	15.1	0.8	16.2	16	0	0	16	16	16	9	Zinc-finger double-stranded RNA-binding
zf-H2C2_2	PF13465.5	BGIBMGA007867	9.5e-36	120.5	51.2	6.1e-08	32.6	0.2	11.1	12	0	0	12	12	12	6	Zinc-finger double domain
zf-C2H2	PF00096.25	BGIBMGA007867	1.5e-28	97.5	48.8	0.00033	20.8	2.5	8.1	8	0	0	8	8	8	7	Zinc finger, C2H2 type
zf-C2H2_4	PF13894.5	BGIBMGA007867	2.2e-16	59.1	53.7	0.011	16.4	1.7	8.3	9	0	0	9	9	9	7	C2H2-type zinc finger
zf-met	PF12874.6	BGIBMGA007867	2.6e-08	33.9	43.3	0.017	15.4	0.2	7.8	8	0	0	8	8	8	6	Zinc-finger of C2H2 type
zf-C2H2_jaz	PF12171.7	BGIBMGA007867	8.8e-07	29	16.2	0.12	12.6	0	7.1	6	0	0	6	6	6	2	Zinc-finger double-stranded RNA-binding
BolA	PF01722.17	BGIBMGA007867	5.4e-06	26.5	4.9	0.006	16.7	0.1	4.6	3	1	1	4	4	4	1	BolA-like protein
zf-C2H2	PF00096.25	BGIBMGA002351	9e-28	95.1	114.2	4.8e-05	23.5	2.4	13.5	13	0	0	13	13	13	11	Zinc finger, C2H2 type
zf-C2H2_4	PF13894.5	BGIBMGA002351	6.6e-25	85.5	104.2	0.0002	21.8	0.2	13.4	13	0	0	13	13	13	11	C2H2-type zinc finger
zf-H2C2_2	PF13465.5	BGIBMGA002351	1.3e-22	79	99.2	5.1e-05	23.4	0.2	13.5	15	0	0	15	15	15	10	Zinc-finger double domain
zf-C2H2_jaz	PF12171.7	BGIBMGA002351	1.5e-12	47.4	72.5	0.009	16.2	0.2	12.9	13	1	0	13	13	13	8	Zinc-finger double-stranded RNA-binding
zf-C2H2_4	PF13894.5	BGIBMGA008282	1.6e-28	96.8	87.1	0.0015	19.1	1.4	12.6	12	0	0	12	12	12	12	C2H2-type zinc finger
zf-C2H2	PF00096.25	BGIBMGA008282	9.9e-28	94.9	98.9	0.00014	22	0.6	12.4	12	0	0	12	12	12	11	Zinc finger, C2H2 type
zf-H2C2_2	PF13465.5	BGIBMGA008282	1.7e-08	34.4	84.9	0.00079	19.6	1.1	13	13	0	0	13	13	13	7	Zinc-finger double domain
zf-met	PF12874.6	BGIBMGA008282	7.6e-05	22.9	1.3	0.0014	18.8	0.3	11.5	12	0	0	12	12	12	6	Zinc-finger of C2H2 type
zf-C2H2	PF00096.25	BGIBMGA003226	1.2e-27	94.7	72.3	0.0012	19	2	10.9	11	0	0	11	11	11	9	Zinc finger, C2H2 type
zf-C2H2_4	PF13894.5	BGIBMGA003226	1.5e-22	78.2	73.1	0.0067	17.1	0.5	11.4	12	0	0	12	12	12	9	C2H2-type zinc finger
zf-H2C2_2	PF13465.5	BGIBMGA003226	1.2e-16	60.2	69.7	2.4e-05	24.4	0.1	10.8	11	0	0	11	11	11	6	Zinc-finger double domain
zf-C2H2_jaz	PF12171.7	BGIBMGA003226	4.8e-08	33	58.5	0.031	14.5	2.9	11.1	11	0	0	11	11	11	5	Zinc-finger double-stranded RNA-binding
zf-AD	PF07776.14	BGIBMGA003226	1.8e-06	28	0.2	1.8e-06	28	0.1	5	4	2	1	5	5	5	1	Zinc-finger associated domain (zf-AD)
zf-C2H2_8	PF15909.4	BGIBMGA003226	1.8e-05	24.9	34.8	0.00012	22.2	1.5	5.2	1	1	4	5	5	5	3	C2H2-type zinc ribbon
zf-C2H2_6	PF13912.5	BGIBMGA003226	0.00092	19	0.6	0.00092	19	0.4	9.5	9	1	0	9	9	9	3	C2H2-type zinc finger
zf-C2H2	PF00096.25	BGIBMGA005450	1.5e-27	94.4	37.3	0.00093	19.4	0.1	9.5	9	0	0	9	9	9	8	Zinc finger, C2H2 type
zf-C2H2_4	PF13894.5	BGIBMGA005450	2.8e-22	77.4	42.6	0.017	15.8	0.2	9.4	9	0	0	9	9	9	8	C2H2-type zinc finger
zf-H2C2_2	PF13465.5	BGIBMGA005450	2.2e-17	62.5	41.3	1.4e-07	31.5	0.2	9.5	10	0	0	10	10	10	3	Zinc-finger double domain
zf-C2H2_jaz	PF12171.7	BGIBMGA005450	2.9e-13	49.6	12.9	0.069	13.4	0.1	8.7	9	0	0	9	9	9	4	Zinc-finger double-stranded RNA-binding
zf-met	PF12874.6	BGIBMGA005450	0.00022	21.4	34	0.15	12.4	0.1	8.8	10	0	0	10	10	10	3	Zinc-finger of C2H2 type
zf-C2H2_6	PF13912.5	BGIBMGA005450	0.00061	19.6	39.9	0.021	14.7	0.2	7.8	9	0	0	9	9	9	4	C2H2-type zinc finger
zf-C2H2_8	PF15909.4	BGIBMGA005450	0.00063	19.9	10.6	9.5	6.5	0	5.3	3	1	2	5	5	5	2	C2H2-type zinc ribbon
zf-C2H2	PF00096.25	BGIBMGA002946	1.8e-27	94.1	69.9	2.6e-05	24.3	0.4	9.6	9	0	0	9	9	9	7	Zinc finger, C2H2 type
zf-H2C2_2	PF13465.5	BGIBMGA002946	7.3e-25	86.1	55.2	1.8e-07	31.1	0.4	10	11	0	0	11	11	11	4	Zinc-finger double domain
zf-C2H2_4	PF13894.5	BGIBMGA002946	1.4e-23	81.5	69.2	0.0017	18.9	0.3	9.7	9	0	0	9	9	9	7	C2H2-type zinc finger
zf-met	PF12874.6	BGIBMGA002946	5.8e-18	64.6	47	0.0063	16.8	0	8	8	0	0	8	8	8	7	Zinc-finger of C2H2 type
zf-C2H2_jaz	PF12171.7	BGIBMGA002946	6.2e-12	45.4	40	0.0064	16.7	0.2	8.5	9	0	0	9	9	9	5	Zinc-finger double-stranded RNA-binding
zf-C2H2_2	PF12756.6	BGIBMGA002946	4e-06	27	45.2	0.23	11.7	1	8.4	4	3	4	8	8	8	5	C2H2 type zinc-finger (2 copies)
zf-C2H2_11	PF16622.4	BGIBMGA002946	4.7e-06	26.2	31.6	0.017	14.8	0.2	6.9	6	0	0	6	6	6	4	zinc-finger C2H2-type
zf-C2H2_6	PF13912.5	BGIBMGA002946	2.8e-05	23.8	49.8	0.13	12.2	0.6	8.8	8	0	0	8	8	8	6	C2H2-type zinc finger
zf-C2H2_4	PF13894.5	BGIBMGA008742	6.8e-32	107.3	69	0.00025	21.5	0.5	10.3	10	0	0	10	10	10	10	C2H2-type zinc finger
zf-C2H2	PF00096.25	BGIBMGA008742	1.9e-27	94.1	72.7	9.6e-06	25.7	0.8	10.3	10	0	0	10	10	10	9	Zinc finger, C2H2 type
zf-H2C2_2	PF13465.5	BGIBMGA008742	8.4e-13	48	71.2	0.00029	21	1.2	10.9	11	2	0	11	11	11	5	Zinc-finger double domain
zf-C2H2_6	PF13912.5	BGIBMGA008742	4.9e-11	42.2	63.1	0.0017	18.2	0.3	10.3	10	0	0	10	10	10	6	C2H2-type zinc finger
zf-C2H2_jaz	PF12171.7	BGIBMGA008742	7.4e-09	35.6	45.8	0.069	13.4	0	10.2	10	0	0	10	10	10	5	Zinc-finger double-stranded RNA-binding
zf-met	PF12874.6	BGIBMGA008742	2e-05	24.7	1.4	0.0043	17.3	0.1	8.7	8	1	0	8	8	8	3	Zinc-finger of C2H2 type
zf-C2H2_2	PF12756.6	BGIBMGA008742	4.4e-05	23.6	49.8	0.0078	16.4	1.6	6.7	2	2	4	6	6	6	4	C2H2 type zinc-finger (2 copies)
zf-C2H2_4	PF13894.5	BGIBMGA003217	8.5e-35	116.3	84.4	0.011	16.4	1.1	14.3	14	0	0	14	14	14	13	C2H2-type zinc finger
zf-C2H2	PF00096.25	BGIBMGA003217	2.1e-27	93.9	83.4	0.0014	18.9	0.3	14.3	14	0	0	14	14	14	12	Zinc finger, C2H2 type
zf-C2H2_6	PF13912.5	BGIBMGA003217	1e-11	44.4	70.4	0.00094	19	2.1	11.9	12	0	0	12	12	12	7	C2H2-type zinc finger
zf-C2H2_jaz	PF12171.7	BGIBMGA003217	1.7e-11	44	66.6	0.067	13.4	0.4	12.2	14	0	0	14	14	14	8	Zinc-finger double-stranded RNA-binding
zf-H2C2_2	PF13465.5	BGIBMGA003217	6.3e-10	38.9	91.5	9.9e-05	22.5	0.2	13.7	15	0	0	15	15	15	6	Zinc-finger double domain
zf-met	PF12874.6	BGIBMGA003217	1.4e-06	28.4	51.4	0.0028	17.9	0.7	10.8	11	0	0	11	11	11	4	Zinc-finger of C2H2 type
zf-C2H2_8	PF15909.4	BGIBMGA003217	9.8e-06	25.7	2.6	9.8e-06	25.7	1.8	6.3	1	1	6	8	8	8	3	C2H2-type zinc ribbon
zf-C2H2_2	PF12756.6	BGIBMGA003217	1.7e-05	25	61.2	0.051	13.8	6.2	11.3	2	2	6	10	10	10	3	C2H2 type zinc-finger (2 copies)
zf-Di19	PF05605.11	BGIBMGA003217	9e-05	22.6	71.2	0.05	13.8	2.2	9.6	5	4	2	9	9	9	6	Drought induced 19 protein (Di19),zinc-binding
zf-C2H2	PF00096.25	BGIBMGA010714	3.3e-27	93.3	57.8	7.5e-05	22.9	0.7	7.8	7	0	0	7	7	7	7	Zinc finger, C2H2 type
zf-H2C2_2	PF13465.5	BGIBMGA010714	9.4e-26	88.9	53.8	3.5e-08	33.4	0.2	8.5	8	0	0	8	8	8	7	Zinc-finger double domain
zf-C2H2_4	PF13894.5	BGIBMGA010714	2.3e-18	65.2	56.7	0.0024	18.5	0.6	8.2	8	0	0	8	8	8	7	C2H2-type zinc finger
zf-AD	PF07776.14	BGIBMGA010714	1e-10	41.6	0.1	1e-10	41.6	0.1	4.6	4	1	1	5	5	5	1	Zinc-finger associated domain (zf-AD)
zf-H2C2_2	PF13465.5	BGIBMGA004382	7.7e-28	95.5	72	2.4e-05	24.4	1.5	11.1	11	0	0	11	11	11	9	Zinc-finger double domain
zf-C2H2	PF00096.25	BGIBMGA004382	3.5e-27	93.2	80.9	0.0004	20.6	0.1	11.7	11	0	0	11	11	11	11	Zinc finger, C2H2 type
zf-C2H2_4	PF13894.5	BGIBMGA004382	6.4e-22	76.3	72.6	0.0059	17.3	0.5	11.9	11	0	0	11	11	11	10	C2H2-type zinc finger
zf-H2C2_2	PF13465.5	BGIBMGA010340	1.1e-38	129.8	68.5	3.6e-09	36.5	1.6	9.2	9	0	0	9	9	9	8	Zinc-finger double domain
zf-C2H2	PF00096.25	BGIBMGA010340	3.6e-27	93.2	75.5	5.2e-07	29.7	1	8.6	9	0	0	9	9	9	7	Zinc finger, C2H2 type
zf-C2H2_4	PF13894.5	BGIBMGA010340	3.5e-21	74	68.7	0.00016	22.1	0.8	8.3	8	0	0	8	8	8	6	C2H2-type zinc finger
zf-C2H2_jaz	PF12171.7	BGIBMGA010340	7.3e-11	42	30.1	0.014	15.6	0.4	7.8	8	0	0	8	8	8	5	Zinc-finger double-stranded RNA-binding
zf-C2H2_6	PF13912.5	BGIBMGA010340	2.5e-10	40	53.6	0.0028	17.5	0.8	8.3	8	0	0	8	8	8	5	C2H2-type zinc finger
zf-C2H2	PF00096.25	BGIBMGA001720	6.1e-27	92.5	93.5	0.00033	20.8	2.1	10.3	10	0	0	10	10	10	10	Zinc finger, C2H2 type
zf-C2H2_4	PF13894.5	BGIBMGA001720	1.2e-23	81.6	92.7	0.00083	19.9	1.8	10.3	10	0	0	10	10	10	10	C2H2-type zinc finger
zf-H2C2_2	PF13465.5	BGIBMGA001720	1.1e-14	54	94.4	0.00018	21.7	1.4	11.1	10	2	1	11	11	11	8	Zinc-finger double domain
zf-C2H2_jaz	PF12171.7	BGIBMGA001720	6.3e-13	48.6	82.3	0.00023	21.3	1.3	10.4	10	0	0	10	10	10	7	Zinc-finger double-stranded RNA-binding
XPA_N	PF01286.17	BGIBMGA001720	1.8e-07	30.9	34.2	0.63	10	0.1	8.4	8	0	0	8	8	8	5	XPA protein N-terminal
zf-C2H2_11	PF16622.4	BGIBMGA001720	1.3e-06	27.9	31	0.0055	16.3	0.2	7.7	7	0	0	7	7	7	5	zinc-finger C2H2-type
zf-C2H2	PF00096.25	BGIBMGA002717	8.9e-27	91.9	44	3.6e-06	27	1.4	7.4	7	0	0	7	7	7	6	Zinc finger, C2H2 type
zf-C2H2_4	PF13894.5	BGIBMGA002717	5.2e-21	73.4	44.1	0.00011	22.6	0.6	7.6	8	0	0	8	8	8	6	C2H2-type zinc finger
zf-H2C2_2	PF13465.5	BGIBMGA002717	1.4e-19	69.4	50.7	2e-08	34.2	0.3	7.8	8	1	0	8	8	8	5	Zinc-finger double domain
zf-C2H2_6	PF13912.5	BGIBMGA002717	2.8e-15	55.8	31.2	0.00099	18.9	0.1	7.4	7	0	0	7	7	7	5	C2H2-type zinc finger
zf-C2H2_jaz	PF12171.7	BGIBMGA002717	2.1e-12	46.9	34.3	7.1e-05	22.9	0.1	7.6	7	0	0	7	7	7	5	Zinc-finger double-stranded RNA-binding
zf-met	PF12874.6	BGIBMGA002717	9.5e-08	32.1	44.7	0.013	15.7	0.4	7.8	8	0	0	8	8	8	6	Zinc-finger of C2H2 type
zf-Di19	PF05605.11	BGIBMGA002717	1.2e-07	31.8	30.5	0.0023	18.1	3.2	5.3	4	1	1	5	5	5	3	Drought induced 19 protein (Di19),zinc-binding
zf-AD	PF07776.14	BGIBMGA002717	6e-05	23.1	0.4	6e-05	23.1	0.3	3.7	3	1	2	5	5	5	1	Zinc-finger associated domain (zf-AD)
zf-C2H2	PF00096.25	BGIBMGA001736	1.2e-26	91.5	74.6	0.00053	20.2	0.2	11	11	0	0	11	11	11	9	Zinc finger, C2H2 type
zf-C2H2_4	PF13894.5	BGIBMGA001736	4.1e-26	89.3	70	0.0012	19.4	0.1	11.4	11	0	0	11	11	11	9	C2H2-type zinc finger
zf-H2C2_2	PF13465.5	BGIBMGA001736	8.3e-21	73.3	67.9	8.6e-08	32.2	0.4	10.9	11	1	0	11	11	11	6	Zinc-finger double domain
zf-C2H2_jaz	PF12171.7	BGIBMGA001736	1.4e-09	37.9	48.4	0.076	13.2	0.1	10.6	9	1	0	9	9	9	5	Zinc-finger double-stranded RNA-binding
zf-met	PF12874.6	BGIBMGA001736	6.3e-07	29.5	52.5	0.12	12.7	0.2	10.1	11	1	0	11	11	11	5	Zinc-finger of C2H2 type
zf-C2H2	PF00096.25	BGIBMGA001069	1.3e-26	91.4	63.3	3.1e-05	24.1	0.8	8.4	8	0	0	8	8	8	7	Zinc finger, C2H2 type
zf-H2C2_2	PF13465.5	BGIBMGA001069	5e-21	74	66.6	2.5e-07	30.7	1.2	9.5	10	0	0	10	10	10	5	Zinc-finger double domain
zf-C2H2_4	PF13894.5	BGIBMGA001069	3e-15	55.5	70.4	0.0013	19.3	0.8	9.3	9	0	0	9	9	9	8	C2H2-type zinc finger
zf-C2H2	PF00096.25	BGIBMGA013385	1.4e-26	91.3	40.6	5.6e-06	26.4	0.5	7.5	7	0	0	7	7	7	7	Zinc finger, C2H2 type
zf-C2H2_4	PF13894.5	BGIBMGA013385	1.3e-18	65.9	39.8	0.0025	18.4	0.6	7.4	7	0	0	7	7	7	7	C2H2-type zinc finger
zf-H2C2_2	PF13465.5	BGIBMGA013385	4.6e-16	58.3	30.5	0.0017	18.6	0.1	8.5	7	1	0	7	7	7	5	Zinc-finger double domain
zf-C2H2_6	PF13912.5	BGIBMGA013385	6.8e-13	48.1	35.2	3.3e-05	23.6	0.4	7.7	7	1	0	7	7	7	5	C2H2-type zinc finger
zf-C2H2_jaz	PF12171.7	BGIBMGA013385	9.3e-12	44.8	10.1	0.07	13.3	0	7.2	7	0	0	7	7	7	3	Zinc-finger double-stranded RNA-binding
zf-met	PF12874.6	BGIBMGA013385	3e-11	43.2	18.4	0.0062	16.8	0.2	7.2	7	0	0	7	7	7	4	Zinc-finger of C2H2 type
zf-Di19	PF05605.11	BGIBMGA013385	4.6e-07	29.9	27.1	0.0099	16.1	0.1	5.4	3	1	0	4	4	4	3	Drought induced 19 protein (Di19),zinc-binding
zf-H2C2_2	PF13465.5	BGIBMGA004593	5e-27	93	47.4	8.6e-06	25.9	0.1	7.3	7	0	0	7	7	7	5	Zinc-finger double domain
zf-C2H2	PF00096.25	BGIBMGA004593	1.5e-26	91.3	52	2.1e-05	24.6	0.3	6.4	6	0	0	6	6	6	6	Zinc finger, C2H2 type
zf-C2H2_4	PF13894.5	BGIBMGA004593	1e-17	63.2	46	0.0051	17.5	1.4	6.4	6	0	0	6	6	6	6	C2H2-type zinc finger
zf-C2H2_6	PF13912.5	BGIBMGA004593	1.2e-05	25	37.7	0.00037	20.3	1.5	6.3	6	0	0	6	6	6	4	C2H2-type zinc finger
zf-C2H2_jaz	PF12171.7	BGIBMGA004593	3.2e-05	24	35.1	0.4	10.9	0.1	6.6	6	1	0	6	6	6	5	Zinc-finger double-stranded RNA-binding
zf-C2H2_4	PF13894.5	BGIBMGA008755	4.8e-27	92.2	71.3	0.00012	22.5	1.3	11.1	11	0	0	11	11	11	10	C2H2-type zinc finger
zf-C2H2	PF00096.25	BGIBMGA008755	2.2e-26	90.7	63	0.00013	22.1	0.7	10.6	10	0	0	10	10	10	9	Zinc finger, C2H2 type
zf-H2C2_2	PF13465.5	BGIBMGA008755	1.6e-24	85.1	65.7	7.9e-07	29.1	0.2	11.8	11	2	0	11	11	11	8	Zinc-finger double domain
zf-C2H2_6	PF13912.5	BGIBMGA008755	2.6e-16	59	47.6	0.00016	21.4	0	9.6	9	1	0	9	9	9	5	C2H2-type zinc finger
zf-C2H2_jaz	PF12171.7	BGIBMGA008755	1.5e-12	47.4	42.3	0.0017	18.5	0.4	8.5	8	0	0	8	8	8	6	Zinc-finger double-stranded RNA-binding
zf-met	PF12874.6	BGIBMGA008755	3.9e-12	46	48.8	0.0074	16.5	0.5	9	9	0	0	9	9	9	6	Zinc-finger of C2H2 type
zf-AD	PF07776.14	BGIBMGA008755	1.1e-07	31.8	9.1	1.1e-07	31.8	6.3	4	2	1	2	4	4	4	2	Zinc-finger associated domain (zf-AD)
zf-H2C2_2	PF13465.5	BGIBMGA013626	2.4e-30	103.5	82.6	8.7e-08	32.2	0.4	10.9	11	0	0	11	11	11	8	Zinc-finger double domain
zf-C2H2	PF00096.25	BGIBMGA013626	2.6e-26	90.5	100.2	0.00025	21.2	1.1	11.3	11	1	1	12	12	12	10	Zinc finger, C2H2 type
zf-C2H2_4	PF13894.5	BGIBMGA013626	4.4e-18	64.3	86.1	0.011	16.4	1.7	11	10	1	1	11	11	11	9	C2H2-type zinc finger
zf-C2H2	PF00096.25	BGIBMGA008784	3.1e-26	90.2	73.4	1.4e-05	25.1	2.3	10.8	11	0	0	11	11	11	9	Zinc finger, C2H2 type
zf-C2H2_4	PF13894.5	BGIBMGA008784	8.8e-23	78.9	75.6	0.00025	21.5	1.8	11.6	12	0	0	12	12	12	10	C2H2-type zinc finger
zf-AD	PF07776.14	BGIBMGA008784	6.8e-12	45.4	1.9	6.8e-12	45.4	1.3	3.7	4	1	1	5	5	5	1	Zinc-finger associated domain (zf-AD)
zf-C2H2_6	PF13912.5	BGIBMGA008784	2e-09	37.1	49.5	6.8e-05	22.6	0.7	9.3	9	0	0	9	9	9	4	C2H2-type zinc finger
zf-met	PF12874.6	BGIBMGA008784	3.6e-08	33.4	32.7	0.002	18.3	0.4	7.1	6	0	0	6	6	6	4	Zinc-finger of C2H2 type
zf-H2C2_2	PF13465.5	BGIBMGA008784	1e-06	28.7	68.6	0.0053	17	0.1	10.9	11	2	0	11	11	11	5	Zinc-finger double domain
zf-C2HE	PF16278.4	BGIBMGA008784	1.3e-06	28.7	46.1	0.011	16.1	0	9.5	5	1	2	7	7	7	3	C2HE / C2H2 / C2HCzinc-bindingfinger
zf-C2H2	PF00096.25	BGIBMGA003721	5.8e-26	89.4	78.7	4.3e-06	26.8	1.2	10.8	10	1	1	11	11	11	8	Zinc finger, C2H2 type
zf-H2C2_2	PF13465.5	BGIBMGA003721	2.4e-21	75	73.8	3.4e-06	27.1	0.3	10.7	11	1	0	11	11	11	7	Zinc-finger double domain
zf-C2H2_4	PF13894.5	BGIBMGA003721	5.8e-20	70.2	68.1	0.00063	20.3	0.9	10.7	10	1	0	10	10	10	8	C2H2-type zinc finger
zf-C2H2_jaz	PF12171.7	BGIBMGA003721	1.4e-11	44.2	43	0.00056	20	1.3	9.4	10	0	0	10	10	10	6	Zinc-finger double-stranded RNA-binding
zf-met	PF12874.6	BGIBMGA003721	1.8e-11	43.9	46	0.0032	17.7	0.8	8.6	9	0	0	9	9	9	5	Zinc-finger of C2H2 type
zf-C2H2_6	PF13912.5	BGIBMGA003721	3.4e-07	30	55.1	5.3e-05	23	0.1	9.2	9	1	0	9	9	9	4	C2H2-type zinc finger
zf-C2H2_2	PF12756.6	BGIBMGA003721	0.00042	20.5	54.1	0.0068	16.6	2.6	9	1	1	7	8	8	8	3	C2H2 type zinc-finger (2 copies)
Homeobox	PF00046.28	BGIBMGA012021	3.2e-63	209.3	19.7	3.8e-17	61.8	0.2	5.1	4	0	0	4	4	4	4	Homeobox domain
zf-C2H2	PF00096.25	BGIBMGA012021	6.3e-26	89.3	170.4	0.0041	17.4	1.7	22.9	23	0	0	23	23	23	17	Zinc finger, C2H2 type
zf-C2H2_4	PF13894.5	BGIBMGA012021	4.1e-18	64.4	155.8	0.012	16.3	0.3	23.1	23	0	0	23	23	23	13	C2H2-type zinc finger
Homeobox_KN	PF05920.10	BGIBMGA012021	1.8e-13	50	2.1	0.0014	18.4	0	4.8	4	0	0	4	4	4	4	Homeobox KN domain
zf-Di19	PF05605.11	BGIBMGA012021	7.4e-06	26.1	8.4	7.4e-06	26.1	5.9	13	15	0	0	15	15	15	3	Drought induced 19 protein (Di19),zinc-binding
zf-H2C2_5	PF13909.5	BGIBMGA012021	0.00022	20.8	1.3	0.00022	20.8	0.9	12	13	0	0	13	13	13	3	C2H2-type zinc-finger domain
zf-met	PF12874.6	BGIBMGA012021	0.00033	20.8	1.2	0.00033	20.8	0.9	17.8	19	0	0	19	19	19	6	Zinc-finger of C2H2 type
zf-C2H2	PF00096.25	BGIBMGA004361	7.9e-26	88.9	49.1	4e-06	26.9	1.1	7.4	7	0	0	7	7	7	7	Zinc finger, C2H2 type
zf-H2C2_2	PF13465.5	BGIBMGA004361	9e-25	85.9	41.6	1.3e-05	25.3	0.2	8.3	8	0	0	8	8	8	7	Zinc-finger double domain
zf-C2H2_4	PF13894.5	BGIBMGA004361	2e-24	84	46.5	0.00045	20.7	0.7	7.6	7	1	0	7	7	7	7	C2H2-type zinc finger
zf-C2H2_jaz	PF12171.7	BGIBMGA004361	5.2e-10	39.3	26.1	0.066	13.4	0.2	6.7	7	0	0	7	7	7	5	Zinc-finger double-stranded RNA-binding
zf-met	PF12874.6	BGIBMGA004361	3.1e-09	36.8	34.2	0.019	15.2	0.8	6.9	7	0	0	7	7	7	4	Zinc-finger of C2H2 type
zf-Di19	PF05605.11	BGIBMGA004361	2.4e-08	34	27	0.0016	18.6	0.4	5.4	4	2	1	5	5	5	4	Drought induced 19 protein (Di19),zinc-binding
zf-C2H2_6	PF13912.5	BGIBMGA004361	6.1e-08	32.3	24.6	0.076	12.9	0.4	5.7	5	0	0	5	5	5	4	C2H2-type zinc finger
zf-C2H2_2	PF12756.6	BGIBMGA004361	0.00026	21.2	24.3	1.2	9.4	0.1	5.8	1	1	4	6	6	6	4	C2H2 type zinc-finger (2 copies)
zf-C2H2	PF00096.25	BGIBMGA006230	8.2e-26	88.9	37.7	1.7e-05	24.9	1.6	6	5	1	1	6	6	6	5	Zinc finger, C2H2 type
zf-C2H2_4	PF13894.5	BGIBMGA006230	1.2e-18	66.1	35.2	0.0029	18.2	0.4	5.6	5	0	0	5	5	5	5	C2H2-type zinc finger
zf-H2C2_2	PF13465.5	BGIBMGA006230	3.2e-15	55.6	38	2.5e-06	27.6	1.2	6.4	5	1	0	5	5	5	4	Zinc-finger double domain
zf-C2H2_jaz	PF12171.7	BGIBMGA006230	4.6e-10	39.4	15.3	0.01	16	0.2	5.3	5	0	0	5	5	5	4	Zinc-finger double-stranded RNA-binding
zf-met	PF12874.6	BGIBMGA006230	7.2e-06	26.1	25.9	0.41	11	1.5	5.4	5	0	0	5	5	5	4	Zinc-finger of C2H2 type
zf-C2H2_6	PF13912.5	BGIBMGA006230	8.5e-06	25.5	32.9	0.01	15.7	0.6	5.5	5	0	0	5	5	5	5	C2H2-type zinc finger
zf-C2HE	PF16278.4	BGIBMGA006230	6.5e-05	23.2	24.8	0.043	14.2	1.2	4.7	2	1	2	4	4	4	3	C2HE / C2H2 / C2HCzinc-bindingfinger
zf-C2H2	PF00096.25	BGIBMGA001738	2.5e-25	87.4	60.1	6e-06	26.3	0.4	7.9	8	0	0	8	8	8	6	Zinc finger, C2H2 type
zf-H2C2_2	PF13465.5	BGIBMGA001738	3e-25	87.4	54.5	9.3e-09	35.2	0.3	8.9	10	0	0	10	10	10	5	Zinc-finger double domain
zf-C2H2_4	PF13894.5	BGIBMGA001738	5.3e-21	73.4	52.7	0.00043	20.8	0.9	8.2	8	0	0	8	8	8	6	C2H2-type zinc finger
zf-C2H2_jaz	PF12171.7	BGIBMGA001738	1.7e-10	40.8	26.5	0.078	13.2	0.1	7.4	7	0	0	7	7	7	5	Zinc-finger double-stranded RNA-binding
zf-met	PF12874.6	BGIBMGA001738	2.2e-10	40.5	36	0.021	15.1	3.5	7.3	7	0	0	7	7	7	5	Zinc-finger of C2H2 type
zf-BED	PF02892.14	BGIBMGA001738	4.4e-06	26.5	28.3	1.1	9.2	0.7	6.5	5	1	1	6	6	6	4	BED zinc finger
zf-C2H2_6	PF13912.5	BGIBMGA001738	6.1e-05	22.8	44.4	0.00033	20.4	0.4	7.6	7	1	0	7	7	7	3	C2H2-type zinc finger
zf-Di19	PF05605.11	BGIBMGA001738	0.00021	21.4	37	0.037	14.2	1.7	5.3	4	1	0	5	5	5	3	Drought induced 19 protein (Di19),zinc-binding
zf-H2C2_5	PF13909.5	BGIBMGA001738	0.00074	19.1	22.1	0.002	17.7	0.6	4.5	4	0	0	4	4	4	3	C2H2-type zinc-finger domain
zf-C2H2_2	PF12756.6	BGIBMGA001738	0.00088	19.5	32	1.2	9.4	2.4	6.6	2	1	4	6	6	6	4	C2H2 type zinc-finger (2 copies)
zf-C2H2_4	PF13894.5	BGIBMGA008794	5.5e-26	88.9	75.4	0.004	17.8	0.3	11	11	0	0	11	11	11	10	C2H2-type zinc finger
zf-C2H2	PF00096.25	BGIBMGA008794	3.3e-25	87	81.6	4.3e-05	23.6	0.5	11.3	12	0	0	12	12	12	10	Zinc finger, C2H2 type
zf-H2C2_2	PF13465.5	BGIBMGA008794	9.4e-17	60.5	62.1	1.6e-05	25	0.1	10.1	12	1	0	12	12	12	6	Zinc-finger double domain
zf-C2H2_2	PF12756.6	BGIBMGA008794	3.3e-08	33.7	60.5	0.019	15.2	0.9	8.2	2	1	4	8	8	8	7	C2H2 type zinc-finger (2 copies)
zf-C2H2_6	PF13912.5	BGIBMGA008794	3.5e-08	33.1	62.2	0.0064	16.3	0.3	10.8	11	0	0	11	11	11	8	C2H2-type zinc finger
Zn-ribbon_8	PF09723.9	BGIBMGA008794	0.00015	21.7	31.9	0.068	13.2	0.2	6.9	6	2	0	6	6	6	4	Zinc ribbon domain
zf-C2H2	PF00096.25	BGIBMGA000604	4.1e-25	86.7	25.9	6.9e-06	26.1	0.2	5.2	5	0	0	5	5	5	5	Zinc finger, C2H2 type
zf-H2C2_2	PF13465.5	BGIBMGA000604	1.5e-19	69.3	22	9.3e-08	32.1	0.1	5.4	5	0	0	5	5	5	4	Zinc-finger double domain
zf-C2H2_4	PF13894.5	BGIBMGA000604	3.8e-19	67.6	25.4	0.00069	20.2	0.2	5.2	5	0	0	5	5	5	5	C2H2-type zinc finger
zf-C2H2_6	PF13912.5	BGIBMGA000604	1.7e-11	43.7	28.4	0.02	14.8	1.3	5.5	5	1	0	5	5	5	5	C2H2-type zinc finger
zf-C2H2_jaz	PF12171.7	BGIBMGA000604	3.9e-07	30.1	14.2	0.025	14.8	0.1	5	5	0	0	5	5	5	3	Zinc-finger double-stranded RNA-binding
zf-met	PF12874.6	BGIBMGA000604	5.3e-05	23.4	24.2	0.014	15.6	0.4	5	5	0	0	5	5	5	2	Zinc-finger of C2H2 type
zf-C2H2_11	PF16622.4	BGIBMGA000604	0.00016	21.3	19.1	0.046	13.4	0.2	5	5	0	0	5	5	5	3	zinc-finger C2H2-type
HypA	PF01155.18	BGIBMGA000604	0.00032	20.6	11.3	0.015	15.2	0.6	3.2	1	1	2	3	3	3	2	Hydrogenase/urease nickel incorporation, metallochaperone, hypA
Zn-ribbon_8	PF09723.9	BGIBMGA000604	0.00037	20.4	17.5	0.032	14.2	1.4	4	2	2	2	4	4	4	3	Zinc ribbon domain
zinc_ribbon_15	PF17032.4	BGIBMGA000604	0.00056	20.5	11.8	0.083	13.6	0.9	2.6	3	0	0	3	3	3	2	zinc-ribbon family
XPA_N	PF01286.17	BGIBMGA000604	0.00063	19.6	11.8	8.9	6.4	0	5.1	5	0	0	5	5	5	1	XPA protein N-terminal
zf-C2H2_4	PF13894.5	BGIBMGA008184	7.8e-28	94.7	106.2	0.0051	17.4	1.4	14.6	15	0	0	15	15	15	12	C2H2-type zinc finger
zf-C2H2	PF00096.25	BGIBMGA008184	4.2e-25	86.7	103.8	0.0012	19.1	2.2	14.3	14	0	0	14	14	14	12	Zinc finger, C2H2 type
zf-H2C2_2	PF13465.5	BGIBMGA008184	1.3e-10	41.1	99.5	0.0009	19.5	2.1	14.5	15	0	0	15	15	15	10	Zinc-finger double domain
zf-H2C2_5	PF13909.5	BGIBMGA008184	1.5e-08	34.1	105.7	0.00053	19.6	0.4	13	13	0	0	13	13	13	8	C2H2-type zinc-finger domain
zf-H2C2_2	PF13465.5	BGIBMGA013591	2.1e-27	94.2	63.6	1.8e-05	24.9	3.5	9.2	8	1	0	8	8	8	7	Zinc-finger double domain
zf-C2H2	PF00096.25	BGIBMGA013591	4.2e-25	86.7	56.7	1.1e-06	28.7	1.7	7.6	7	0	0	7	7	7	7	Zinc finger, C2H2 type
zf-C2H2_4	PF13894.5	BGIBMGA013591	6.3e-21	73.2	50.5	0.0011	19.6	0.8	7.6	7	0	0	7	7	7	7	C2H2-type zinc finger
zf-C2H2_6	PF13912.5	BGIBMGA013591	3e-14	52.5	39.4	0.0016	18.3	0.5	7.6	7	0	0	7	7	7	5	C2H2-type zinc finger
zf-met	PF12874.6	BGIBMGA013591	2.1e-07	31	36.9	0.0027	17.9	0.1	6.9	7	0	0	7	7	7	4	Zinc-finger of C2H2 type
zf-C2H2_jaz	PF12171.7	BGIBMGA013591	0.00058	20	47.5	0.014	15.5	0	7.5	6	1	1	7	7	7	5	Zinc-finger double-stranded RNA-binding
zf-C2H2	PF00096.25	BGIBMGA000607	6.3e-25	86.1	25.8	4.9e-06	26.6	0.4	5.4	5	0	0	5	5	5	5	Zinc finger, C2H2 type
zf-C2H2_4	PF13894.5	BGIBMGA000607	9.2e-19	66.4	25.7	0.00039	20.9	0.3	5.4	5	0	0	5	5	5	5	C2H2-type zinc finger
zf-H2C2_2	PF13465.5	BGIBMGA000607	1e-18	66.7	21.2	3.4e-06	27.1	0.1	5.6	5	0	0	5	5	5	4	Zinc-finger double domain
zf-C2H2_6	PF13912.5	BGIBMGA000607	1.6e-09	37.4	31.3	0.011	15.6	2.1	5.7	5	1	0	5	5	5	5	C2H2-type zinc finger
zf-met	PF12874.6	BGIBMGA000607	3.9e-06	27	21.1	0.0028	17.9	0.1	5	5	0	0	5	5	5	2	Zinc-finger of C2H2 type
zf-C2H2_jaz	PF12171.7	BGIBMGA000607	7.2e-06	26.1	15.4	0.083	13.1	0.1	5.1	5	0	0	5	5	5	3	Zinc-finger double-stranded RNA-binding
zf-C2H2_11	PF16622.4	BGIBMGA000607	0.00042	19.9	27.5	0.08	12.6	1.3	6.1	6	0	0	6	6	6	3	zinc-finger C2H2-type
zf-Di19	PF05605.11	BGIBMGA000607	0.00077	19.6	12.8	0.25	11.6	1.2	3.5	2	1	1	3	3	3	3	Drought induced 19 protein (Di19),zinc-binding
zf-H2C2_2	PF13465.5	BGIBMGA013122	1.5e-27	94.6	26.3	1.3e-09	38	0.3	6.6	7	0	0	7	7	7	4	Zinc-finger double domain
zf-C2H2	PF00096.25	BGIBMGA013122	1.4e-24	85	42.9	6.6e-06	26.2	0.4	7.2	8	0	0	8	8	8	6	Zinc finger, C2H2 type
zf-C2H2_4	PF13894.5	BGIBMGA013122	7.4e-22	76.1	29.4	0.0013	19.3	0.3	6.8	6	0	0	6	6	6	6	C2H2-type zinc finger
zf-C2H2_6	PF13912.5	BGIBMGA013122	3.9e-14	52.1	23.9	0.0015	18.4	0.1	6.7	6	0	0	6	6	6	5	C2H2-type zinc finger
zf-C2H2_jaz	PF12171.7	BGIBMGA013122	1.2e-11	44.4	20.4	0.00049	20.2	0.3	6.2	6	0	0	6	6	6	3	Zinc-finger double-stranded RNA-binding
zf-met	PF12874.6	BGIBMGA013122	7.9e-11	41.9	28.3	0.0005	20.3	1.1	6.3	6	1	0	6	6	6	5	Zinc-finger of C2H2 type
zf-C2H2_2	PF12756.6	BGIBMGA013122	6.8e-06	26.2	20.3	0.28	11.4	0.4	5.4	2	2	3	5	5	5	3	C2H2 type zinc-finger (2 copies)
zf-Di19	PF05605.11	BGIBMGA013122	0.0003	20.9	20.7	0.00079	19.6	1.3	4.3	2	1	2	4	4	4	2	Drought induced 19 protein (Di19),zinc-binding
zf-C2H2_8	PF15909.4	BGIBMGA013122	0.00034	20.8	16.4	0.65	10.2	4.4	3.8	2	1	2	4	4	4	4	C2H2-type zinc ribbon
zf-C2H2	PF00096.25	BGIBMGA003283	1.6e-24	84.8	73.9	3.9e-05	23.8	0.9	10.8	12	0	0	12	12	12	8	Zinc finger, C2H2 type
zf-C2H2_4	PF13894.5	BGIBMGA003283	1.8e-22	78	72.8	0.00092	19.8	0.5	11.6	12	0	0	12	12	12	8	C2H2-type zinc finger
zf-H2C2_2	PF13465.5	BGIBMGA003283	4.3e-13	48.9	71.8	3.5e-05	23.9	0.8	10.5	12	1	0	12	12	12	7	Zinc-finger double domain
zf-AD	PF07776.14	BGIBMGA003283	1.2e-07	31.8	2.7	1.2e-07	31.8	1.9	5.1	5	2	1	6	6	6	1	Zinc-finger associated domain (zf-AD)
zf-met	PF12874.6	BGIBMGA003283	3.9e-06	27	50.4	0.14	12.5	0.1	8.5	9	0	0	9	9	9	5	Zinc-finger of C2H2 type
zf-Di19	PF05605.11	BGIBMGA003283	0.00024	21.2	40.5	0.004	17.3	0.9	6.3	7	0	0	7	7	7	3	Drought induced 19 protein (Di19),zinc-binding
zf-C2H2	PF00096.25	BGIBMGA011392	1.7e-24	84.8	61.6	5.3e-05	23.3	1	8.3	8	0	0	8	8	8	8	Zinc finger, C2H2 type
zf-H2C2_2	PF13465.5	BGIBMGA011392	4.4e-20	71	54.6	4.7e-05	23.5	3.4	9.8	8	1	1	9	9	9	7	Zinc-finger double domain
zf-C2H2_4	PF13894.5	BGIBMGA011392	3e-18	64.9	55.3	0.0036	17.9	0.3	8.4	8	0	0	8	8	8	8	C2H2-type zinc finger
zf-C2H2_jaz	PF12171.7	BGIBMGA011392	2.5e-10	40.3	39.9	0.017	15.3	0.5	7.7	7	0	0	7	7	7	5	Zinc-finger double-stranded RNA-binding
zf-met	PF12874.6	BGIBMGA011392	5.7e-10	39.2	42	6.1e-05	23.2	0.2	7.6	8	0	0	8	8	8	4	Zinc-finger of C2H2 type
zf-C2H2_6	PF13912.5	BGIBMGA011392	3.3e-08	33.2	51.4	0.051	13.5	0.1	8.7	8	1	0	8	8	8	6	C2H2-type zinc finger
zf-C2H2_4	PF13894.5	BGIBMGA008744	4.9e-26	89.1	66.7	0.00095	19.7	0.4	8.7	9	0	0	9	9	9	8	C2H2-type zinc finger
zf-C2H2	PF00096.25	BGIBMGA008744	3.1e-24	83.9	67.5	0.00011	22.3	0.6	8.8	9	0	0	9	9	9	7	Zinc finger, C2H2 type
zf-C2H2_jaz	PF12171.7	BGIBMGA008744	7.1e-16	58	47.7	0.00014	22	0.1	8.3	8	0	0	8	8	8	6	Zinc-finger double-stranded RNA-binding
zf-H2C2_2	PF13465.5	BGIBMGA008744	3.5e-10	39.7	62.4	0.0033	17.7	1.9	8.7	9	1	0	9	9	9	7	Zinc-finger double domain
zf-C2H2_6	PF13912.5	BGIBMGA008744	8.6e-09	35.1	63.6	0.016	15.1	1.9	9.2	8	1	1	9	9	9	6	C2H2-type zinc finger
zf-met	PF12874.6	BGIBMGA008744	3.7e-07	30.2	61.9	0.0021	18.3	0.5	8.6	10	0	0	10	10	10	6	Zinc-finger of C2H2 type
zf-C2H2_2	PF12756.6	BGIBMGA008744	9.5e-05	22.6	50.4	0.55	10.5	7	7.2	1	1	5	6	6	6	5	C2H2 type zinc-finger (2 copies)
zf-C2HE	PF16278.4	BGIBMGA008744	0.00018	21.8	51.8	0.0079	16.5	0.3	7.3	2	2	5	7	7	7	3	C2HE / C2H2 / C2HCzinc-bindingfinger
zf-C2H2_11	PF16622.4	BGIBMGA008744	0.00027	20.5	1.4	0.0022	17.6	0.2	7.4	8	0	0	8	8	8	4	zinc-finger C2H2-type
zf-C2H2	PF00096.25	BGIBMGA001656	3.2e-24	83.9	61.5	0.00025	21.2	1.9	9.1	9	0	0	9	9	9	8	Zinc finger, C2H2 type
zf-C2H2_4	PF13894.5	BGIBMGA001656	7.1e-24	82.3	58	0.00082	19.9	1.2	9.1	9	0	0	9	9	9	8	C2H2-type zinc finger
zf-C2H2_jaz	PF12171.7	BGIBMGA001656	5.9e-17	61.4	35	0.0029	17.8	1	8.5	8	0	0	8	8	8	6	Zinc-finger double-stranded RNA-binding
zf-H2C2_2	PF13465.5	BGIBMGA001656	1.1e-16	60.3	58.8	3.5e-05	23.9	2.8	9.5	10	0	0	10	10	10	6	Zinc-finger double domain
zf-met	PF12874.6	BGIBMGA001656	1e-11	44.8	42.3	0.0019	18.4	0.8	8.9	9	0	0	9	9	9	5	Zinc-finger of C2H2 type
zf-Di19	PF05605.11	BGIBMGA001656	2.7e-08	33.9	43.3	5.6e-07	29.7	3.5	5.8	3	2	4	7	7	7	5	Drought induced 19 protein (Di19),zinc-binding
zf-C2H2	PF00096.25	BGIBMGA008782	3.7e-24	83.7	72.8	4.1e-05	23.7	1.6	10.3	10	0	0	10	10	10	9	Zinc finger, C2H2 type
zf-C2H2_4	PF13894.5	BGIBMGA008782	1.8e-20	71.8	77.3	0.00094	19.7	1	10.9	11	0	0	11	11	11	9	C2H2-type zinc finger
zf-H2C2_2	PF13465.5	BGIBMGA008782	4.4e-20	71	68.5	3.7e-06	27	0.3	10.9	11	0	0	11	11	11	8	Zinc-finger double domain
zf-AD	PF07776.14	BGIBMGA008782	4.1e-06	26.8	6.2	4.1e-06	26.8	4.3	3.6	3	1	1	4	4	4	1	Zinc-finger associated domain (zf-AD)
zf-C2H2_6	PF13912.5	BGIBMGA008782	4e-05	23.4	6.4	0.0008	19.2	0.3	9.8	9	2	0	9	9	9	4	C2H2-type zinc finger
zf-met2	PF12907.6	BGIBMGA008782	0.00063	19.7	1.6	0.00063	19.7	1.1	5.6	3	2	2	5	5	5	1	Zinc-binding
zf-C2H2	PF00096.25	BGIBMGA012518	6.3e-24	83	37.7	0.00026	21.2	0.1	6.5	6	0	0	6	6	6	6	Zinc finger, C2H2 type
zf-H2C2_2	PF13465.5	BGIBMGA012518	1.5e-17	63	41	8.9e-09	35.3	1.3	7	8	0	0	8	8	8	5	Zinc-finger double domain
zf-C2H2_4	PF13894.5	BGIBMGA012518	2.1e-17	62.2	38.2	0.0071	17	1.7	6.5	6	0	0	6	6	6	6	C2H2-type zinc finger
zf-Di19	PF05605.11	BGIBMGA012518	7.6e-05	22.8	0.9	7.6e-05	22.8	0.7	4.2	3	1	0	4	4	4	2	Drought induced 19 protein (Di19),zinc-binding
zf-met	PF12874.6	BGIBMGA012518	0.00016	21.8	22.9	1.1	9.6	3.1	5.6	5	0	0	5	5	5	3	Zinc-finger of C2H2 type
zf-C2H2	PF00096.25	BGIBMGA008758	9.5e-24	82.4	69.9	6.3e-05	23.1	1.1	11.1	10	1	0	10	10	10	8	Zinc finger, C2H2 type
zf-C2H2_4	PF13894.5	BGIBMGA008758	3.7e-22	77	68.2	0.00084	19.9	0.8	11.4	10	1	0	10	10	10	9	C2H2-type zinc finger
zf-H2C2_2	PF13465.5	BGIBMGA008758	6.6e-11	42	71.8	8.8e-05	22.7	0.2	11.9	11	1	0	11	11	11	7	Zinc-finger double domain
zf-AD	PF07776.14	BGIBMGA008758	2.2e-07	30.9	6	2.2e-07	30.9	4.1	4.7	3	1	1	4	4	4	1	Zinc-finger associated domain (zf-AD)
zf-C2H2_6	PF13912.5	BGIBMGA008758	9.7e-06	25.3	5.2	0.002	18	0.3	9.1	11	0	0	11	11	11	4	C2H2-type zinc finger
zf-C2H2_4	PF13894.5	BGIBMGA008756	1.8e-24	84.2	69.3	9.7e-05	22.8	0.3	10.7	10	0	0	10	10	10	9	C2H2-type zinc finger
zf-C2H2	PF00096.25	BGIBMGA008756	1.9e-23	81.5	73.4	1e-05	25.6	0.5	10.8	10	0	0	10	10	10	7	Zinc finger, C2H2 type
zf-H2C2_2	PF13465.5	BGIBMGA008756	1.6e-12	47.1	77	1.7e-05	24.9	0.8	11.2	10	3	1	11	11	11	6	Zinc-finger double domain
zf-C2HE	PF16278.4	BGIBMGA008756	2.3e-07	31.1	46.1	9.1e-05	22.7	1.5	8.6	1	1	4	6	6	6	4	C2HE / C2H2 / C2HCzinc-bindingfinger
zf-C2H2_6	PF13912.5	BGIBMGA008756	2e-06	27.5	58.4	0.00014	21.7	0.3	9.5	10	1	0	10	10	10	6	C2H2-type zinc finger
zf-met	PF12874.6	BGIBMGA008756	1.1e-05	25.5	43.9	0.014	15.7	0.2	9	8	0	0	8	8	8	4	Zinc-finger of C2H2 type
zf-Di19	PF05605.11	BGIBMGA008756	1.4e-05	25.2	11.2	0.00047	20.3	1.5	7.3	8	0	0	8	8	8	3	Drought induced 19 protein (Di19),zinc-binding
zf-C2H2_jaz	PF12171.7	BGIBMGA008756	2.9e-05	24.1	51	0.088	13	0.6	9.7	10	0	0	10	10	10	3	Zinc-finger double-stranded RNA-binding
zf-C2H2_2	PF12756.6	BGIBMGA008756	0.00042	20.5	57.5	0.019	15.2	2.9	9	4	2	4	8	8	8	4	C2H2 type zinc-finger (2 copies)
zf-C2H2	PF00096.25	BGIBMGA001661	3.8e-22	77.3	35.6	3.2e-05	24	1	5.2	5	0	0	5	5	5	5	Zinc finger, C2H2 type
zf-C2H2_4	PF13894.5	BGIBMGA001661	1.6e-15	56.4	34.2	0.0012	19.5	0.3	5.2	5	0	0	5	5	5	5	C2H2-type zinc finger
zf-H2C2_2	PF13465.5	BGIBMGA001661	3.4e-15	55.6	32.5	3.9e-09	36.4	0.2	5.9	6	1	0	6	6	6	4	Zinc-finger double domain
zf-C2H2_jaz	PF12171.7	BGIBMGA001661	1.7e-08	34.5	23.1	0.0084	16.3	0.4	5.2	5	0	0	5	5	5	4	Zinc-finger double-stranded RNA-binding
zf-Di19	PF05605.11	BGIBMGA001661	6.5e-08	32.7	21.1	8e-05	22.8	2.5	3.8	1	1	3	4	4	4	3	Drought induced 19 protein (Di19),zinc-binding
zf-met	PF12874.6	BGIBMGA001661	5.7e-06	26.4	24.6	0.0069	16.6	0.5	5.2	5	0	0	5	5	5	3	Zinc-finger of C2H2 type
GAGA	PF09237.10	BGIBMGA001661	0.0002	21	6.1	0.053	13.2	0.1	3.1	2	1	1	3	3	3	2	GAGA factor
zf-H2C2_2	PF13465.5	BGIBMGA002551	1.5e-25	88.3	65.4	3.3e-06	27.2	3.4	8.1	8	0	0	8	8	8	6	Zinc-finger double domain
zf-C2H2	PF00096.25	BGIBMGA002551	4e-22	77.3	81.7	0.00064	19.9	0.7	8.8	8	0	0	8	8	8	8	Zinc finger, C2H2 type
zf-C2H2_4	PF13894.5	BGIBMGA002551	1.5e-13	50.3	75.6	0.00081	19.9	1.1	8.7	8	0	0	8	8	8	7	C2H2-type zinc finger
Homeobox	PF00046.28	BGIBMGA002551	6.7e-13	48.2	2.6	6.7e-13	48.2	1.8	2.4	3	0	0	3	3	3	1	Homeobox domain
zf-C2H2_6	PF13912.5	BGIBMGA002551	0.00012	21.8	1.3	0.00012	21.8	0.9	8.1	8	0	0	8	8	8	2	C2H2-type zinc finger
zf-C2H2_4	PF13894.5	BGIBMGA013636	1.5e-22	78.2	89.7	0.0055	17.4	0.2	11.4	11	0	0	11	11	11	10	C2H2-type zinc finger
zf-C2H2	PF00096.25	BGIBMGA013636	6.7e-22	76.6	91.7	0.0017	18.6	1.1	11.7	11	0	0	11	11	11	10	Zinc finger, C2H2 type
zf-C2H2_6	PF13912.5	BGIBMGA013636	2.7e-11	43	67.9	0.0079	16	0.1	10.7	10	0	0	10	10	10	8	C2H2-type zinc finger
zf-Di19	PF05605.11	BGIBMGA013636	3.2e-05	24	63	0.045	13.9	1.6	6.2	5	2	0	5	5	5	4	Drought induced 19 protein (Di19),zinc-binding
zf-H2C2_2	PF13465.5	BGIBMGA013636	0.0001	22.5	0	0.0001	22.5	0	11.4	11	1	1	12	12	12	5	Zinc-finger double domain
zf-C2H2	PF00096.25	BGIBMGA009541	1.4e-21	75.5	30.7	3.6e-06	27	2.3	4.7	4	0	0	4	4	4	4	Zinc finger, C2H2 type
zf-C2H2_4	PF13894.5	BGIBMGA009541	6.7e-16	57.5	27.4	0.0003	21.3	1.8	4.9	4	0	0	4	4	4	4	C2H2-type zinc finger
zf-H2C2_2	PF13465.5	BGIBMGA009541	1.7e-15	56.5	34.3	1.5e-05	25.1	0.1	5.3	5	0	0	5	5	5	3	Zinc-finger double domain
zf-C2H2_6	PF13912.5	BGIBMGA009541	3.3e-13	49.1	22.3	9.8e-05	22.1	0.4	4.6	4	0	0	4	4	4	4	C2H2-type zinc finger
zf-C2H2_jaz	PF12171.7	BGIBMGA009541	1.3e-08	34.8	22.2	0.0018	18.4	1.8	4.4	4	0	0	4	4	4	3	Zinc-finger double-stranded RNA-binding
zf-met	PF12874.6	BGIBMGA009541	2.1e-06	27.8	22.4	0.00049	20.3	1.3	4.2	4	0	0	4	4	4	3	Zinc-finger of C2H2 type
GAGA	PF09237.10	BGIBMGA009541	0.00098	18.8	6.8	0.14	11.9	0.2	3.7	2	1	2	4	4	4	2	GAGA factor
zf-H2C2_2	PF13465.5	BGIBMGA008800	4.4e-22	77.3	52.5	0.00013	22.1	0.5	10.1	10	0	0	10	10	10	7	Zinc-finger double domain
zf-C2H2	PF00096.25	BGIBMGA008800	1.5e-21	75.4	61.2	0.00026	21.2	1.4	9.2	9	0	0	9	9	9	8	Zinc finger, C2H2 type
zf-C2H2_4	PF13894.5	BGIBMGA008800	2.8e-20	71.1	63	0.0068	17.1	0.3	9.2	9	0	0	9	9	9	9	C2H2-type zinc finger
zf-C2H2_11	PF16622.4	BGIBMGA008800	0.00049	19.7	42	0.0005	19.7	0.1	8.3	9	0	0	9	9	9	4	zinc-finger C2H2-type
zf-H2C2_2	PF13465.5	BGIBMGA010317	2.5e-27	93.9	44.3	8.5e-09	35.3	0.1	7.1	8	0	0	8	8	8	4	Zinc-finger double domain
zf-C2H2	PF00096.25	BGIBMGA010317	3.2e-21	74.4	49.4	1.4e-05	25.2	0.1	6.5	6	0	0	6	6	6	6	Zinc finger, C2H2 type
zf-C2H2_4	PF13894.5	BGIBMGA010317	3.6e-15	55.3	46.9	0.00057	20.4	0.2	6.6	6	0	0	6	6	6	5	C2H2-type zinc finger
zf-C2H2_jaz	PF12171.7	BGIBMGA010317	4.2e-08	33.2	36.2	0.0018	18.4	1.1	6.6	6	0	0	6	6	6	3	Zinc-finger double-stranded RNA-binding
zf-C2H2_6	PF13912.5	BGIBMGA010317	1.2e-07	31.5	36.6	0.027	14.3	0.9	6.3	6	0	0	6	6	6	4	C2H2-type zinc finger
zf-met	PF12874.6	BGIBMGA010317	2.2e-06	27.7	34.4	0.00032	20.9	0.3	6.3	6	0	0	6	6	6	3	Zinc-finger of C2H2 type
zf-C2H2_4	PF13894.5	BGIBMGA008746	5.9e-28	95	90.5	0.001	19.6	0.4	14.8	15	0	0	15	15	15	13	C2H2-type zinc finger
zf-H2C2_2	PF13465.5	BGIBMGA008746	6e-24	83.2	63.7	2.8e-05	24.3	0.1	13.1	13	0	0	13	13	13	9	Zinc-finger double domain
zf-C2H2	PF00096.25	BGIBMGA008746	5.1e-21	73.8	91	0.00026	21.2	0.9	14.3	14	0	0	14	14	14	10	Zinc finger, C2H2 type
zf-C2H2_jaz	PF12171.7	BGIBMGA008746	7.7e-07	29.2	61.5	0.041	14.1	0.5	11.8	13	0	0	13	13	13	7	Zinc-finger double-stranded RNA-binding
zf-C2H2_2	PF12756.6	BGIBMGA008746	1.8e-06	28.1	66	0.00098	19.3	0.5	10.4	2	2	9	11	11	11	7	C2H2 type zinc-finger (2 copies)
zf-C2HE	PF16278.4	BGIBMGA008746	0.00011	22.4	61.4	0.04	14.3	0.3	10.8	6	3	2	8	8	8	4	C2HE / C2H2 / C2HCzinc-bindingfinger
zf-C2H2_4	PF13894.5	BGIBMGA008750	5.7e-23	79.5	70	0.00021	21.7	1.8	11	10	0	0	10	10	10	9	C2H2-type zinc finger
zf-C2H2	PF00096.25	BGIBMGA008750	7e-21	73.4	67.3	0.001	19.3	1.9	10.5	10	0	0	10	10	10	9	Zinc finger, C2H2 type
zf-H2C2_2	PF13465.5	BGIBMGA008750	2.4e-17	62.4	61.5	4.8e-06	26.6	0.4	10.2	10	1	0	10	10	10	7	Zinc-finger double domain
zf-C2H2_6	PF13912.5	BGIBMGA008750	6.5e-07	29.1	59.2	0.019	14.9	1.1	9	9	0	0	9	9	9	5	C2H2-type zinc finger
zf-AD	PF07776.14	BGIBMGA008750	4.8e-06	26.6	4	4.8e-06	26.6	2.7	4.3	4	1	1	5	5	5	1	Zinc-finger associated domain (zf-AD)
zf-C2H2_jaz	PF12171.7	BGIBMGA008750	1.2e-05	25.3	54.2	0.35	11.1	0.1	10.4	10	0	0	10	10	10	6	Zinc-finger double-stranded RNA-binding
HTH_psq	PF05225.15	BGIBMGA008750	0.00023	20.7	0	0.00047	19.7	0	1.5	1	0	0	1	1	1	1	helix-turn-helix, Psq domain
zf-met	PF12874.6	BGIBMGA008750	0.00024	21.3	61.8	0.012	15.9	1.3	9.5	9	1	0	9	9	9	6	Zinc-finger of C2H2 type
zf-C2H2_2	PF12756.6	BGIBMGA008750	0.00042	20.5	56.1	0.0043	17.3	2.3	7.5	2	2	5	7	7	7	2	C2H2 type zinc-finger (2 copies)
zf-C2H2_4	PF13894.5	BGIBMGA008752	3.9e-23	80	55.7	0.00094	19.7	0.3	9.3	9	0	0	9	9	9	8	C2H2-type zinc finger
zf-C2H2	PF00096.25	BGIBMGA008752	7.8e-21	73.2	56.3	0.00027	21.1	0.3	9.3	9	0	0	9	9	9	7	Zinc finger, C2H2 type
zf-Di19	PF05605.11	BGIBMGA008752	1.1e-09	38.3	41	1.3e-06	28.5	1.7	6.3	4	1	3	7	7	7	3	Drought induced 19 protein (Di19),zinc-binding
zf-met	PF12874.6	BGIBMGA008752	2.1e-09	37.4	39.6	0.036	14.4	0.4	8.1	8	0	0	8	8	8	5	Zinc-finger of C2H2 type
zf-H2C2_2	PF13465.5	BGIBMGA008752	3.4e-08	33.4	59.2	5.2e-05	23.4	0.6	9.7	10	0	0	10	10	10	3	Zinc-finger double domain
zf-C2H2_jaz	PF12171.7	BGIBMGA008752	2.7e-05	24.2	53.5	0.18	12.1	0.5	8.7	8	1	1	9	9	9	5	Zinc-finger double-stranded RNA-binding
zf-C2H2_2	PF12756.6	BGIBMGA008752	2.9e-05	24.2	43.7	0.095	12.9	1.6	7	1	1	6	7	7	7	4	C2H2 type zinc-finger (2 copies)
HTH_psq	PF05225.15	BGIBMGA008752	0.00025	20.6	0	0.0005	19.6	0	1.5	1	0	0	1	1	1	1	helix-turn-helix, Psq domain
zf-H2C2_2	PF13465.5	BGIBMGA004594	1.2e-22	79.1	56	9.8e-08	32	0.6	9.4	9	1	0	9	9	9	7	Zinc-finger double domain
zf-C2H2	PF00096.25	BGIBMGA004594	1.2e-20	72.6	81.6	4.9e-05	23.5	1.1	10.3	10	1	0	10	10	10	8	Zinc finger, C2H2 type
zf-C2H2_4	PF13894.5	BGIBMGA004594	1.2e-13	50.5	76.2	0.017	15.8	0.9	10.4	10	0	0	10	10	10	9	C2H2-type zinc finger
zf-AD	PF07776.14	BGIBMGA004594	1.1e-07	31.8	0.5	1.1e-07	31.8	0.3	5.1	3	1	1	4	4	4	1	Zinc-finger associated domain (zf-AD)
zf-C2H2_4	PF13894.5	BGIBMGA001744	2.9e-22	77.3	84.6	0.02	15.6	0.3	12.3	12	0	0	12	12	12	10	C2H2-type zinc finger
zf-C2H2	PF00096.25	BGIBMGA001744	1.2e-20	72.6	90.8	0.0048	17.2	1.8	11.9	12	0	0	12	12	12	10	Zinc finger, C2H2 type
zf-C2H2_jaz	PF12171.7	BGIBMGA001744	1.5e-17	63.3	42.5	0.026	14.7	0	10.4	11	0	0	11	11	11	7	Zinc-finger double-stranded RNA-binding
zf-H2C2_2	PF13465.5	BGIBMGA001744	4.3e-11	42.6	88.9	1.1e-07	31.8	0.4	12.3	13	0	0	13	13	13	6	Zinc-finger double domain
zf-met	PF12874.6	BGIBMGA001744	5.1e-08	33	45.2	0.1	12.9	0.1	9.3	9	0	0	9	9	9	5	Zinc-finger of C2H2 type
zf-C2H2_6	PF13912.5	BGIBMGA001744	4.2e-05	23.3	62.7	0.00012	21.8	0.3	10.4	11	0	0	11	11	11	6	C2H2-type zinc finger
zf-AD	PF07776.14	BGIBMGA001744	0.00055	20	0.1	0.00055	20	0.1	4.2	4	1	1	5	5	5	1	Zinc-finger associated domain (zf-AD)
zf-C2H2_11	PF16622.4	BGIBMGA001744	0.00058	19.5	45.8	0.012	15.3	1.4	8	8	1	0	8	8	8	5	zinc-finger C2H2-type
zf-C2H2	PF00096.25	BGIBMGA003190	2.1e-20	71.8	33.8	1e-06	28.8	1.7	4.1	4	0	0	4	4	4	4	Zinc finger, C2H2 type
zf-H2C2_2	PF13465.5	BGIBMGA003190	4.3e-18	64.7	33	1.1e-07	31.9	1.4	5.1	5	0	0	5	5	5	3	Zinc-finger double domain
zf-C2H2_4	PF13894.5	BGIBMGA003190	6.7e-15	54.4	31	0.0007	20.1	1.5	4.2	4	0	0	4	4	4	4	C2H2-type zinc finger
zf-C2H2_6	PF13912.5	BGIBMGA003190	3.6e-08	33.1	24	0.00086	19.1	0.9	4.3	4	0	0	4	4	4	3	C2H2-type zinc finger
zf-C2H2_jaz	PF12171.7	BGIBMGA003190	7.3e-08	32.4	18.1	0.031	14.5	0.4	4.3	4	0	0	4	4	4	4	Zinc-finger double-stranded RNA-binding
zf-Di19	PF05605.11	BGIBMGA003190	9.1e-05	22.6	14.7	0.00059	20	3	2.7	3	0	0	3	3	3	2	Drought induced 19 protein (Di19),zinc-binding
zf-BED	PF02892.14	BGIBMGA003190	0.00026	20.9	21.4	0.01	15.7	1.7	4.2	2	1	2	4	4	4	2	BED zinc finger
zf-C2H2_2	PF12756.6	BGIBMGA003190	0.00056	20.1	19.3	0.075	13.3	0.6	4	1	1	3	4	4	4	3	C2H2 type zinc-finger (2 copies)
zf-C2H2_4	PF13894.5	BGIBMGA007078	2.1e-20	71.6	49.4	0.0004	20.9	0.6	8.1	8	0	0	8	8	8	6	C2H2-type zinc finger
zf-C2H2	PF00096.25	BGIBMGA007078	2.1e-20	71.8	60.9	7.2e-05	22.9	0.8	8.1	9	0	0	9	9	9	6	Zinc finger, C2H2 type
zf-H2C2_2	PF13465.5	BGIBMGA007078	2.7e-16	59.1	61	1.1e-08	35.1	0.4	8.2	9	0	0	9	9	9	5	Zinc-finger double domain
zf-C2H2_6	PF13912.5	BGIBMGA007078	1.2e-08	34.6	42.1	0.0038	17.1	0.3	7.9	8	0	0	8	8	8	5	C2H2-type zinc finger
zf-C2H2_jaz	PF12171.7	BGIBMGA007078	8.9e-07	28.9	37.2	0.0051	17	0.4	6.8	6	0	0	6	6	6	4	Zinc-finger double-stranded RNA-binding
zf-C2H2_4	PF13894.5	BGIBMGA008786	1.1e-20	72.4	75.1	7.5e-05	23.2	0.3	10.5	11	0	0	11	11	11	8	C2H2-type zinc finger
zf-C2H2	PF00096.25	BGIBMGA008786	5.9e-20	70.4	70.9	2e-06	27.9	0.4	10	9	0	0	9	9	9	6	Zinc finger, C2H2 type
zf-C2H2_6	PF13912.5	BGIBMGA008786	3.2e-08	33.2	50.8	0.0033	17.2	2.3	8.2	8	0	0	8	8	8	6	C2H2-type zinc finger
zf-H2C2_2	PF13465.5	BGIBMGA008786	1e-05	25.6	65.6	0.00067	19.9	1.1	10.4	10	1	0	10	10	10	5	Zinc-finger double domain
zf-C2H2_2	PF12756.6	BGIBMGA008786	0.00019	21.6	5.1	0.00019	21.6	3.6	7.6	2	1	6	8	8	8	3	C2H2 type zinc-finger (2 copies)
zf-C2H2	PF00096.25	BGIBMGA010886	9e-20	69.9	18.2	2.7e-06	27.4	0.9	4.3	4	0	0	4	4	4	4	Zinc finger, C2H2 type
zf-C2H2_4	PF13894.5	BGIBMGA010886	1.4e-12	47.2	17.2	0.0017	18.9	0.6	4.4	4	0	0	4	4	4	4	C2H2-type zinc finger
zf-H2C2_2	PF13465.5	BGIBMGA010886	7.3e-12	45	14.5	5.1e-05	23.4	0.1	5.1	5	0	0	5	5	5	3	Zinc-finger double domain
zf-C2H2_jaz	PF12171.7	BGIBMGA010886	3.9e-08	33.3	3.2	1.2	9.4	0.2	4.2	4	0	0	4	4	4	3	Zinc-finger double-stranded RNA-binding
DZR	PF12773.6	BGIBMGA010886	0.00071	19.4	3.3	0.78	9.7	1.4	3.3	2	1	0	2	2	2	1	Double zinc ribbon
FYVE	PF01363.20	BGIBMGA010886	0.00096	19.2	0.9	0.032	14.3	0.5	2.5	2	0	0	2	2	2	1	FYVE zinc finger
zf-C2H2_4	PF13894.5	BGIBMGA003705	2.1e-23	80.9	58.9	0.0042	17.7	0.7	13.3	13	0	0	13	13	13	8	C2H2-type zinc finger
zf-C2H2	PF00096.25	BGIBMGA003705	1.1e-19	69.5	56.5	0.00028	21.1	0.9	12.1	13	0	0	13	13	13	9	Zinc finger, C2H2 type
zf-C2H2_jaz	PF12171.7	BGIBMGA003705	1.5e-07	31.4	16.1	0.13	12.5	0.1	8	9	0	0	9	9	9	2	Zinc-finger double-stranded RNA-binding
zf-C2HE	PF16278.4	BGIBMGA003705	1.5e-06	28.5	9.3	0.08	13.3	0	6.4	7	0	0	7	7	7	2	C2HE / C2H2 / C2HCzinc-bindingfinger
zf-C2H2_6	PF13912.5	BGIBMGA003705	3.5e-06	26.7	43.4	0.052	13.4	0.2	10	11	0	0	11	11	11	5	C2H2-type zinc finger
zf-H2C2_2	PF13465.5	BGIBMGA003705	8.9e-05	22.6	51.2	0.099	13	0	12.8	13	0	0	13	13	13	4	Zinc-finger double domain
zf-met	PF12874.6	BGIBMGA003705	0.00014	22	39.6	0.21	12	0.1	9.9	11	0	0	11	11	11	5	Zinc-finger of C2H2 type
zf-H2C2_2	PF13465.5	BGIBMGA002090	5.2e-21	73.9	23.4	7.2e-08	32.4	1.1	5.2	5	0	0	5	5	5	4	Zinc-finger double domain
zf-C2H2	PF00096.25	BGIBMGA002090	1.3e-19	69.4	26.2	9e-06	25.8	1	4.3	4	0	0	4	4	4	4	Zinc finger, C2H2 type
zf-C2H2_4	PF13894.5	BGIBMGA002090	3.2e-13	49.2	23.4	0.0017	18.9	0.9	4.3	4	0	0	4	4	4	4	C2H2-type zinc finger
zf-H2C2_5	PF13909.5	BGIBMGA002090	0.00081	19	2.1	0.00081	19	1.5	3.7	3	1	0	3	3	3	1	C2H2-type zinc-finger domain
zf-H2C2_2	PF13465.5	BGIBMGA000362	1.7e-29	100.8	24.5	5.4e-07	29.6	0.1	6.7	6	0	0	6	6	6	5	Zinc-finger double domain
zf-C2H2	PF00096.25	BGIBMGA000362	2.2e-19	68.6	41.3	0.00028	21.1	0.4	7.1	6	1	0	6	6	6	5	Zinc finger, C2H2 type
zf-C2H2_4	PF13894.5	BGIBMGA000362	1.4e-14	53.4	42.4	0.00013	22.4	0.4	7.1	7	0	0	7	7	7	5	C2H2-type zinc finger
zf-AD	PF07776.14	BGIBMGA000362	6e-06	26.3	0.3	6e-06	26.3	0.2	3	3	0	0	3	3	3	1	Zinc-finger associated domain (zf-AD)
zf-Di19	PF05605.11	BGIBMGA000362	9.5e-06	25.7	25.2	0.0045	17.2	2	4.4	3	1	1	4	4	4	4	Drought induced 19 protein (Di19),zinc-binding
zf-met	PF12874.6	BGIBMGA000362	1.9e-05	24.8	34.1	0.096	13	0.5	6.3	6	0	0	6	6	6	4	Zinc-finger of C2H2 type
zf-C2H2_6	PF13912.5	BGIBMGA000362	2.9e-05	23.8	31.8	0.038	13.9	0.2	6.9	7	0	0	7	7	7	3	C2H2-type zinc finger
zf-C2H2	PF00096.25	BGIBMGA003913	2.8e-19	68.3	41.5	0.00026	21.1	2.5	7.5	7	0	0	7	7	7	6	Zinc finger, C2H2 type
zf-C2H2_4	PF13894.5	BGIBMGA003913	3.6e-15	55.2	43.1	0.0077	16.9	1.1	7.8	8	0	0	8	8	8	6	C2H2-type zinc finger
zf-H2C2_2	PF13465.5	BGIBMGA003913	1.8e-10	40.7	45.1	0.00019	21.6	1.2	8.1	9	0	0	9	9	9	4	Zinc-finger double domain
zf-AD	PF07776.14	BGIBMGA003913	7.5e-09	35.6	0.3	7.5e-09	35.6	0.2	4.8	2	2	3	5	5	5	1	Zinc-finger associated domain (zf-AD)
zf-C2H2_jaz	PF12171.7	BGIBMGA003913	3.5e-08	33.4	22.3	0.11	12.7	0.3	7.3	7	0	0	7	7	7	4	Zinc-finger double-stranded RNA-binding
zf-C2H2_6	PF13912.5	BGIBMGA003913	3e-05	23.8	39.9	0.0016	18.3	0.1	7.4	8	0	0	8	8	8	4	C2H2-type zinc finger
zf-H2C2_2	PF13465.5	BGIBMGA001706	1.4e-19	69.5	62.9	9.7e-07	28.8	0.4	11.2	11	1	0	11	11	11	6	Zinc-finger double domain
zf-C2H2	PF00096.25	BGIBMGA001706	3.9e-19	67.9	76.2	0.00014	22.1	2.5	10.4	10	1	0	10	10	10	7	Zinc finger, C2H2 type
zf-C2H2_4	PF13894.5	BGIBMGA001706	9.5e-18	63.3	78.2	0.0017	18.9	0.9	10.7	10	1	1	11	11	11	8	C2H2-type zinc finger
zf-C2H2_jaz	PF12171.7	BGIBMGA001706	4.7e-13	49	41.9	0.021	15	0.2	10.3	9	1	1	10	10	10	5	Zinc-finger double-stranded RNA-binding
zf-C2H2_6	PF13912.5	BGIBMGA001706	7e-08	32.2	61.4	0.011	15.6	1.4	10	10	0	0	10	10	10	6	C2H2-type zinc finger
zf-AD	PF07776.14	BGIBMGA001706	8e-07	29.1	7.8	2.5e-06	27.5	0	4.1	3	1	1	4	4	4	1	Zinc-finger associated domain (zf-AD)
zf-met	PF12874.6	BGIBMGA001706	1.8e-05	24.9	6.7	0.00086	19.5	0.4	8.9	10	0	0	10	10	10	3	Zinc-finger of C2H2 type
zf-C2H2	PF00096.25	BGIBMGA004545	5.1e-19	67.5	27.8	0.00025	21.2	0.3	5.8	5	0	0	5	5	5	5	Zinc finger, C2H2 type
zf-H2C2_2	PF13465.5	BGIBMGA004545	3.1e-13	49.4	27.7	3.3e-07	30.3	0.6	5.4	5	0	0	5	5	5	3	Zinc-finger double domain
FOXP-CC	PF16159.4	BGIBMGA004545	1.4e-08	35.1	17	0.093	13.3	2.3	5.7	1	1	2	4	4	4	3	FOXP coiled-coil domain
zf-C2H2_4	PF13894.5	BGIBMGA004545	1.3e-05	25.5	26.8	0.022	15.5	0.2	5.8	5	0	0	5	5	5	3	C2H2-type zinc finger
zf-C2H2	PF00096.25	BGIBMGA004569	6.1e-19	67.3	66.9	1.9e-05	24.7	0.1	10	10	1	0	10	10	10	7	Zinc finger, C2H2 type
zf-H2C2_2	PF13465.5	BGIBMGA004569	2.9e-13	49.4	54.3	1.2e-06	28.6	0.5	9.2	8	1	0	8	8	8	4	Zinc-finger double domain
zf-C2H2_4	PF13894.5	BGIBMGA004569	6.7e-13	48.2	54.6	0.016	15.9	0.5	8.6	9	0	0	9	9	9	7	C2H2-type zinc finger
zf-C2H2_11	PF16622.4	BGIBMGA004569	0.00014	21.5	24.4	0.0062	16.2	0.1	6.6	7	1	0	7	7	7	3	zinc-finger C2H2-type
zf-C2H2	PF00096.25	BGIBMGA010428	7.7e-19	66.9	21.6	5.7e-08	32.7	0.2	3.2	3	0	0	3	3	3	3	Zinc finger, C2H2 type
zf-H2C2_2	PF13465.5	BGIBMGA010428	9.5e-19	66.8	21.5	4.6e-10	39.3	1.2	3.9	4	0	0	4	4	4	3	Zinc-finger double domain
zf-C2H2_4	PF13894.5	BGIBMGA010428	4.7e-13	48.7	17.9	4.9e-05	23.7	0.2	3.3	3	0	0	3	3	3	3	C2H2-type zinc finger
zf-C2H2_jaz	PF12171.7	BGIBMGA010428	2.6e-10	40.2	0.5	0.0026	17.9	0	3.5	2	1	1	3	3	3	2	Zinc-finger double-stranded RNA-binding
zf-C2H2_6	PF13912.5	BGIBMGA010428	5.6e-07	29.3	16.1	0.00014	21.6	0.3	3.8	3	1	0	3	3	3	2	C2H2-type zinc finger
zf-met	PF12874.6	BGIBMGA010428	7.5e-06	26.1	10.6	0.033	14.5	0	3.3	3	0	0	3	3	3	2	Zinc-finger of C2H2 type
zf-C2H2_11	PF16622.4	BGIBMGA010428	1.6e-05	24.4	14.4	0.02	14.5	1.4	3.3	3	0	0	3	3	3	3	zinc-finger C2H2-type
XPA_N	PF01286.17	BGIBMGA010428	0.00024	21	1.8	1.9	8.5	0	3.3	3	0	0	3	3	3	2	XPA protein N-terminal
zf-C2HC_2	PF13913.5	BGIBMGA010428	0.00073	19.3	5.9	0.22	11.4	0	2.9	3	0	0	3	3	3	2	zinc-finger of a C2HC-type
zf-C2H2_4	PF13894.5	BGIBMGA008783	3.5e-21	74	54.6	0.0011	19.5	0.8	9.6	9	0	0	9	9	9	7	C2H2-type zinc finger
zf-C2H2	PF00096.25	BGIBMGA008783	8.7e-19	66.8	57.2	0.00094	19.4	0.9	9.6	9	0	0	9	9	9	7	Zinc finger, C2H2 type
zf-met	PF12874.6	BGIBMGA008783	2.9e-10	40.1	37.9	0.012	15.9	0.3	8.6	9	0	0	9	9	9	5	Zinc-finger of C2H2 type
zf-Di19	PF05605.11	BGIBMGA008783	5.9e-09	36	42.2	3.6e-05	23.9	1.1	6.4	5	2	2	7	7	7	3	Drought induced 19 protein (Di19),zinc-binding
zf-AD	PF07776.14	BGIBMGA008783	2.4e-06	27.6	15.9	2.7e-06	27.4	0.8	4.2	3	1	0	3	3	3	1	Zinc-finger associated domain (zf-AD)
HTH_psq	PF05225.15	BGIBMGA008783	0.00011	21.7	0	0.017	14.7	0	2.6	2	0	0	2	2	2	1	helix-turn-helix, Psq domain
zf-C2H2_2	PF12756.6	BGIBMGA008783	0.00046	20.4	46.6	0.81	10	3.9	6.8	2	2	4	6	6	6	4	C2H2 type zinc-finger (2 copies)
zf-H2C2_2	PF13465.5	BGIBMGA008783	0.00052	20.2	58.5	0.00084	19.6	0.2	9.5	10	0	0	10	10	10	4	Zinc-finger double domain
AAA_5	PF07728.13	BGIBMGA009945	3.4e-39	133.9	0.1	2.2e-38	131.3	0	2.1	2	0	0	2	2	2	1	AAA domain (dynein-related subfamily)
zf-C2H2_4	PF13894.5	BGIBMGA009945	4.1e-28	95.5	135.3	0.0081	16.8	2.3	17.8	18	0	0	18	18	18	13	C2H2-type zinc finger
zf-C2H2	PF00096.25	BGIBMGA009945	9.8e-19	66.6	138.2	0.0076	16.6	1.9	17.1	18	0	0	18	18	18	11	Zinc finger, C2H2 type
zf-H2C2_2	PF13465.5	BGIBMGA009945	4.1e-16	58.5	128.6	3.2e-07	30.4	0.6	16.3	18	0	0	18	18	18	10	Zinc-finger double domain
zf-C2H2_6	PF13912.5	BGIBMGA009945	2.6e-09	36.7	98.4	6.9e-05	22.6	2	14.5	15	0	0	15	15	15	8	C2H2-type zinc finger
zf-Di19	PF05605.11	BGIBMGA009945	5.2e-09	36.2	91.6	4.5e-05	23.5	3.6	10	7	2	3	10	10	10	7	Drought induced 19 protein (Di19),zinc-binding
zf-C2H2_jaz	PF12171.7	BGIBMGA009945	0.00056	20	77.7	0.023	14.9	0.1	14.2	15	0	0	15	15	15	7	Zinc-finger double-stranded RNA-binding
zf-C2H2	PF00096.25	BGIBMGA004584	1.1e-18	66.4	25.5	4e-05	23.7	0.1	5.6	5	0	0	5	5	5	5	Zinc finger, C2H2 type
zf-H2C2_2	PF13465.5	BGIBMGA004584	1.2e-10	41.3	21.7	3.5e-07	30.2	0.6	4.9	4	0	0	4	4	4	3	Zinc-finger double domain
zf-C2H2_4	PF13894.5	BGIBMGA004584	1.7e-08	34.5	23.6	0.019	15.7	0	5.7	5	0	0	5	5	5	4	C2H2-type zinc finger
zf-C2H2_aberr	PF17017.4	BGIBMGA004584	0.00078	19.5	9.6	0.11	12.5	0.5	3.8	2	2	1	3	3	3	3	Aberrant zinc-finger
zf-C2H2	PF00096.25	BGIBMGA007659	1.3e-18	66.3	92.1	4.1e-05	23.7	1.1	11	11	0	0	11	11	11	8	Zinc finger, C2H2 type
zf-C2H2_4	PF13894.5	BGIBMGA007659	8.9e-17	60.3	94.7	0.00028	21.4	0.5	11.9	12	0	0	12	12	12	8	C2H2-type zinc finger
zf-AD	PF07776.14	BGIBMGA007659	3.3e-14	52.8	5	3.3e-14	52.8	3.5	4.7	4	2	0	4	4	4	1	Zinc-finger associated domain (zf-AD)
zf-H2C2_2	PF13465.5	BGIBMGA007659	7.4e-10	38.7	65.1	9.9e-05	22.5	0.7	11.5	11	0	0	11	11	11	6	Zinc-finger double domain
zf-Di19	PF05605.11	BGIBMGA007659	8e-05	22.8	15.9	0.00044	20.4	2.7	6.2	3	1	2	7	7	7	3	Drought induced 19 protein (Di19),zinc-binding
zf-met	PF12874.6	BGIBMGA007659	0.00031	20.9	8.5	0.0044	17.2	1.6	9.4	10	0	0	10	10	10	4	Zinc-finger of C2H2 type
zf-C2H2	PF00096.25	BGIBMGA014137	2.5e-18	65.3	38.9	0.00022	21.4	1.1	7.1	7	0	0	7	7	7	6	Zinc finger, C2H2 type
zf-C2H2_4	PF13894.5	BGIBMGA014137	1.3e-16	59.8	42.1	0.0072	17	0.3	7.5	7	0	0	7	7	7	6	C2H2-type zinc finger
zf-C2H2_jaz	PF12171.7	BGIBMGA014137	3.4e-06	27.1	25.9	1.5	9.1	0	7.8	8	0	0	8	8	8	5	Zinc-finger double-stranded RNA-binding
zf-met	PF12874.6	BGIBMGA014137	8.6e-06	25.9	26.4	0.51	10.7	0	7.3	7	0	0	7	7	7	3	Zinc-finger of C2H2 type
zf-C2H2_6	PF13912.5	BGIBMGA014137	1.4e-05	24.9	30.7	0.14	12	0.6	6.9	7	0	0	7	7	7	4	C2H2-type zinc finger
zf-C2H2_11	PF16622.4	BGIBMGA014137	5.2e-05	22.8	24.6	0.018	14.7	0	5.8	6	0	0	6	6	6	3	zinc-finger C2H2-type
zf-H2C2_2	PF13465.5	BGIBMGA014137	0.0001	22.5	40.6	0.0029	17.9	0.2	7.3	7	0	0	7	7	7	4	Zinc-finger double domain
zf-C2H2_8	PF15909.4	BGIBMGA014137	0.00027	21.1	21.5	0.13	12.5	0.3	4.2	2	1	2	4	4	4	3	C2H2-type zinc ribbon
zf-C2H2_2	PF12756.6	BGIBMGA014137	0.00064	19.9	25.9	0.058	13.6	0.1	6.6	2	2	4	6	6	6	2	C2H2 type zinc-finger (2 copies)
zf-Di19	PF05605.11	BGIBMGA014137	0.00096	19.3	4.3	0.00096	19.3	3	4.3	2	1	1	4	4	4	1	Drought induced 19 protein (Di19),zinc-binding
zf-C2H2	PF00096.25	BGIBMGA011179	2.5e-18	65.3	24.2	1.2e-05	25.3	0.3	4.3	4	0	0	4	4	4	4	Zinc finger, C2H2 type
zf-H2C2_2	PF13465.5	BGIBMGA011179	9.1e-16	57.4	22.6	3.8e-07	30.1	0.1	4.9	5	0	0	5	5	5	3	Zinc-finger double domain
zf-C2H2_4	PF13894.5	BGIBMGA011179	1.2e-12	47.4	20.5	0.015	16	0.2	4.3	4	0	0	4	4	4	4	C2H2-type zinc finger
zf-C2H2_4	PF13894.5	BGIBMGA007177	1.2e-18	66.1	35.1	0.001	19.6	0.3	6.3	6	0	0	6	6	6	6	C2H2-type zinc finger
zf-C2H2	PF00096.25	BGIBMGA007177	2.7e-18	65.2	30.1	0.00021	21.4	0.3	6.3	6	0	0	6	6	6	6	Zinc finger, C2H2 type
zf-H2C2_2	PF13465.5	BGIBMGA007177	5.4e-17	61.3	36	2.6e-09	37	0.7	5.9	7	0	0	7	7	7	4	Zinc-finger double domain
zf-C2H2_jaz	PF12171.7	BGIBMGA007177	3.2e-13	49.5	14.4	0.00049	20.2	0.3	6.1	6	0	0	6	6	6	5	Zinc-finger double-stranded RNA-binding
zf-met	PF12874.6	BGIBMGA007177	3.3e-10	39.9	11.8	0.0032	17.7	0.3	5.4	5	0	0	5	5	5	5	Zinc-finger of C2H2 type
zf-C2H2_6	PF13912.5	BGIBMGA007177	1.3e-05	24.9	32.4	0.031	14.1	0.3	6.2	5	1	0	5	5	5	4	C2H2-type zinc finger
GAGA	PF09237.10	BGIBMGA007177	0.00058	19.5	3	0.015	15	0.1	3.2	2	1	1	3	3	3	2	GAGA factor
zf-C2H2	PF00096.25	BGIBMGA008787	5.1e-18	64.4	88.1	3.2e-05	24.1	0.5	10.7	10	0	0	10	10	10	9	Zinc finger, C2H2 type
zf-H2C2_2	PF13465.5	BGIBMGA008787	4.3e-15	55.3	70.5	0.0036	17.6	0	11.3	11	0	0	11	11	11	8	Zinc-finger double domain
zf-C2H2_4	PF13894.5	BGIBMGA008787	1.3e-14	53.5	92.5	0.00036	21	0.4	10.7	11	0	0	11	11	11	8	C2H2-type zinc finger
zf-C2H2_2	PF12756.6	BGIBMGA008787	2.5e-06	27.6	58	6.3e-06	26.4	2.5	7.8	2	1	3	6	6	6	2	C2H2 type zinc-finger (2 copies)
zf-AD	PF07776.14	BGIBMGA008787	0.00092	19.3	0	0.00092	19.3	0	5	6	1	0	6	6	6	1	Zinc-finger associated domain (zf-AD)
zf-C2H2	PF00096.25	BGIBMGA002238	5.7e-18	64.2	18.3	4e-06	26.9	0.8	3.3	3	0	0	3	3	3	3	Zinc finger, C2H2 type
zf-H2C2_2	PF13465.5	BGIBMGA002238	1.1e-16	60.3	21.4	2e-07	31	0.3	4.4	4	0	0	4	4	4	3	Zinc-finger double domain
zf-C2H2_4	PF13894.5	BGIBMGA002238	4.3e-11	42.6	15.4	0.00022	21.7	0.2	3.5	3	0	0	3	3	3	3	C2H2-type zinc finger
zf-C2H2_jaz	PF12171.7	BGIBMGA002238	1.3e-07	31.6	3.5	0.00067	19.8	0	3.4	3	0	0	3	3	3	2	Zinc-finger double-stranded RNA-binding
zf-met	PF12874.6	BGIBMGA002238	4.9e-06	26.7	8	0.0033	17.6	0.2	3.4	3	0	0	3	3	3	2	Zinc-finger of C2H2 type
zf-C2H2_6	PF13912.5	BGIBMGA002238	1.6e-05	24.6	12.3	0.08	12.8	1	3.5	3	0	0	3	3	3	3	C2H2-type zinc finger
zf-H2C2_2	PF13465.5	BGIBMGA002234	3e-22	77.9	19.2	6e-08	32.7	0.6	4.6	4	0	0	4	4	4	3	Zinc-finger double domain
zf-C2H2	PF00096.25	BGIBMGA002234	6.3e-18	64.1	22	3.3e-07	30.3	0.2	4.4	4	0	0	4	4	4	3	Zinc finger, C2H2 type
zf-C2H2_4	PF13894.5	BGIBMGA002234	9.1e-12	44.7	20	0.00064	20.3	0.4	4.9	4	0	0	4	4	4	3	C2H2-type zinc finger
zf-C2H2_jaz	PF12171.7	BGIBMGA002234	6.7e-08	32.5	9	0.076	13.2	0	3.8	4	0	0	4	4	4	3	Zinc-finger double-stranded RNA-binding
zf-met	PF12874.6	BGIBMGA002234	6.9e-08	32.5	18.8	0.0018	18.5	0.1	4.6	4	0	0	4	4	4	3	Zinc-finger of C2H2 type
zf-H2C2_5	PF13909.5	BGIBMGA002234	2.3e-06	27.1	7.4	0.42	10.3	0.1	3.8	3	0	0	3	3	3	3	C2H2-type zinc-finger domain
zf-BED	PF02892.14	BGIBMGA002234	0.00052	19.9	14.7	0.0049	16.8	0.4	3.5	2	1	1	3	3	3	2	BED zinc finger
zf-C2H2_6	PF13912.5	BGIBMGA002234	0.00079	19.2	13.8	0.28	11.1	0.1	4.4	4	0	0	4	4	4	3	C2H2-type zinc finger
zf-H2C2_2	PF13465.5	BGIBMGA001723	6.2e-29	99	28.4	1.4e-09	37.8	0.3	6.3	6	0	0	6	6	6	3	Zinc-finger double domain
zf-C2H2	PF00096.25	BGIBMGA001723	8e-18	63.7	34.8	7.3e-05	22.9	0.5	6.6	6	1	0	6	6	6	4	Zinc finger, C2H2 type
zf-C2H2_4	PF13894.5	BGIBMGA001723	8.5e-16	57.2	35.9	0.00096	19.7	0.6	6.4	6	0	0	6	6	6	5	C2H2-type zinc finger
zf-C2H2_11	PF16622.4	BGIBMGA001723	1.1e-07	31.3	18.4	0.0066	16.1	0.1	5.1	5	0	0	5	5	5	3	zinc-finger C2H2-type
zf-C2H2_jaz	PF12171.7	BGIBMGA001723	4e-06	26.9	19.2	0.28	11.4	0.1	5.9	7	0	0	7	7	7	4	Zinc-finger double-stranded RNA-binding
zf-C2H2_4	PF13894.5	BGIBMGA008771	2.1e-23	80.9	67.2	0.0046	17.6	1.1	10.2	10	0	0	10	10	10	9	C2H2-type zinc finger
zf-C2H2	PF00096.25	BGIBMGA008771	1e-17	63.4	66.3	0.00025	21.2	1.3	10.2	10	0	0	10	10	10	8	Zinc finger, C2H2 type
zf-C2H2_jaz	PF12171.7	BGIBMGA008771	2e-09	37.4	36	0.24	11.6	0.3	9.2	8	1	1	9	9	9	5	Zinc-finger double-stranded RNA-binding
zf-H2C2_2	PF13465.5	BGIBMGA008771	5.6e-06	26.4	68.3	0.0012	19.1	0.3	10.9	10	1	0	10	10	10	6	Zinc-finger double domain
zf-C2H2_6	PF13912.5	BGIBMGA008771	0.00043	20.1	3.1	0.00043	20.1	2.1	8.4	9	0	0	9	9	9	4	C2H2-type zinc finger
zf-AD	PF07776.14	BGIBMGA008771	0.00046	20.3	0.2	0.00046	20.3	0.1	5.2	4	2	1	6	6	6	1	Zinc-finger associated domain (zf-AD)
zf-H2C2_2	PF13465.5	BGIBMGA000319	7.7e-26	89.2	37.9	1.5e-07	31.4	0.7	5.7	5	0	0	5	5	5	5	Zinc-finger double domain
zf-C2H2	PF00096.25	BGIBMGA000319	1.5e-17	62.9	40.8	0.00018	21.7	2.7	6.1	5	0	0	5	5	5	5	Zinc finger, C2H2 type
zf-C2H2_4	PF13894.5	BGIBMGA000319	3.9e-12	45.8	38.5	0.0029	18.2	2	6	5	0	0	5	5	5	4	C2H2-type zinc finger
zf-C2H2_6	PF13912.5	BGIBMGA000319	5.6e-07	29.3	32.4	0.00045	20	1	5.4	5	0	0	5	5	5	3	C2H2-type zinc finger
zf-met	PF12874.6	BGIBMGA000319	7.2e-07	29.3	32.1	0.00065	19.9	1.1	6.1	6	0	0	6	6	6	4	Zinc-finger of C2H2 type
SET	PF00856.27	BGIBMGA000319	0.00019	21.8	0	0.00047	20.5	0	1.7	1	0	0	1	1	1	1	SET domain
zf-C2H2_jaz	PF12171.7	BGIBMGA000319	0.00023	21.2	21.1	0.092	13	0.2	5.3	5	0	0	5	5	5	2	Zinc-finger double-stranded RNA-binding
zf-C2H2	PF00096.25	BGIBMGA008790	2e-17	62.5	43.9	0.00086	19.5	0.9	6.3	6	0	0	6	6	6	5	Zinc finger, C2H2 type
zf-H2C2_2	PF13465.5	BGIBMGA008790	6.6e-14	51.5	38.7	4.7e-05	23.5	0.1	6.7	7	0	0	7	7	7	5	Zinc-finger double domain
zf-C2H2_4	PF13894.5	BGIBMGA008790	2.4e-13	49.6	46.6	0.006	17.2	0.9	6.4	6	1	0	6	6	6	5	C2H2-type zinc finger
zf-Di19	PF05605.11	BGIBMGA008790	5.3e-07	29.7	25.8	0.0087	16.2	1.9	3.4	3	0	0	3	3	3	3	Drought induced 19 protein (Di19),zinc-binding
zf-met	PF12874.6	BGIBMGA008790	1.1e-06	28.7	32.5	0.029	14.7	0.8	5.7	6	0	0	6	6	6	4	Zinc-finger of C2H2 type
zf-C2H2_jaz	PF12171.7	BGIBMGA008790	1.7e-06	28.1	21.6	0.082	13.1	0.2	5.9	6	0	0	6	6	6	3	Zinc-finger double-stranded RNA-binding
zf-BED	PF02892.14	BGIBMGA008790	0.00041	20.2	2.4	0.00041	20.2	1.7	6.4	3	2	3	6	6	6	2	BED zinc finger
zf-C2H2	PF00096.25	BGIBMGA003672	2.2e-17	62.3	32.4	4.5e-05	23.6	1.5	6.2	5	0	0	5	5	5	5	Zinc finger, C2H2 type
zf-H2C2_2	PF13465.5	BGIBMGA003672	6.7e-09	35.7	8.3	1.2e-05	25.4	0.2	5.6	6	0	0	6	6	6	2	Zinc-finger double domain
zf-C2H2_4	PF13894.5	BGIBMGA003672	9e-07	29.1	36.8	0.11	13.3	0.8	6.3	6	0	0	6	6	6	5	C2H2-type zinc finger
zf-H2C2_5	PF13909.5	BGIBMGA003672	9.5e-05	22	24.7	0.011	15.3	1.5	5	4	0	0	4	4	4	3	C2H2-type zinc-finger domain
zf-C2H2_jaz	PF12171.7	BGIBMGA003672	0.00067	19.8	2.3	0.00067	19.8	1.6	6.9	7	0	0	7	7	7	4	Zinc-finger double-stranded RNA-binding
zf-C2H2	PF00096.25	BGIBMGA001612	2.5e-17	62.2	40.9	0.00012	22.2	2.5	5.3	5	0	0	5	5	5	5	Zinc finger, C2H2 type
zf-C2H2_4	PF13894.5	BGIBMGA001612	4.6e-16	58	39	0.00042	20.8	1.5	5.2	5	0	0	5	5	5	5	C2H2-type zinc finger
zf-Di19	PF05605.11	BGIBMGA001612	1.1e-07	32	28.7	8.7e-05	22.6	3.9	3.4	2	1	1	3	3	3	2	Drought induced 19 protein (Di19),zinc-binding
zf-C2H2_2	PF12756.6	BGIBMGA001612	1.6e-06	28.2	34.6	0.0016	18.6	3.1	4	1	1	2	3	3	3	3	C2H2 type zinc-finger (2 copies)
zf-met	PF12874.6	BGIBMGA001612	2.2e-06	27.7	35.5	0.014	15.6	0.2	5.4	5	0	0	5	5	5	4	Zinc-finger of C2H2 type
zf-C2H2_jaz	PF12171.7	BGIBMGA001612	5.4e-06	26.4	37.4	0.12	12.6	1.4	5.4	5	0	0	5	5	5	4	Zinc-finger double-stranded RNA-binding
zf-C2H2_11	PF16622.4	BGIBMGA001612	0.00019	21	35.3	0.014	15	0.6	5.2	5	0	0	5	5	5	4	zinc-finger C2H2-type
zf-H2C2_2	PF13465.5	BGIBMGA001612	0.00022	21.4	36.8	0.17	12.3	0.6	6.1	6	1	0	6	6	6	4	Zinc-finger double domain
zf-C2H2_9	PF16293.4	BGIBMGA001612	0.00032	20.4	16.7	0.84	9.4	0.1	5	3	1	2	5	5	5	3	C2H2 type zinc-finger (1 copy)
zf-C2H2	PF00096.25	BGIBMGA005626	3e-17	61.9	21.7	7.8e-05	22.8	1.5	4.5	4	0	0	4	4	4	4	Zinc finger, C2H2 type
zf-C2H2_4	PF13894.5	BGIBMGA005626	3.4e-10	39.8	21.4	0.077	13.8	0.7	4.6	4	0	0	4	4	4	4	C2H2-type zinc finger
zf-H2C2_2	PF13465.5	BGIBMGA005626	3.1e-05	24.1	2.2	3.1e-05	24.1	1.5	6	6	0	0	6	6	6	3	Zinc-finger double domain
zf-met	PF12874.6	BGIBMGA005626	0.00069	19.8	15.4	0.65	10.4	0.4	4.4	4	0	0	4	4	4	3	Zinc-finger of C2H2 type
zf-H2C2_2	PF13465.5	BGIBMGA011906	1.7e-17	62.9	43	3e-05	24.1	0.6	8.3	8	0	0	8	8	8	6	Zinc-finger double domain
zf-C2H2	PF00096.25	BGIBMGA011906	4.1e-17	61.5	52.4	0.00045	20.4	0.9	8.2	8	0	0	8	8	8	6	Zinc finger, C2H2 type
zf-C2H2_4	PF13894.5	BGIBMGA011906	1.1e-15	56.9	44.3	0.00077	20	0.6	8.5	8	0	0	8	8	8	6	C2H2-type zinc finger
zf-C2H2_jaz	PF12171.7	BGIBMGA011906	1.3e-10	41.1	28.7	0.0077	16.4	3.6	5.6	5	0	0	5	5	5	4	Zinc-finger double-stranded RNA-binding
zf-C2H2_6	PF13912.5	BGIBMGA011906	2.3e-07	30.5	36.7	0.016	15	0.1	7.4	8	0	0	8	8	8	4	C2H2-type zinc finger
zf-met	PF12874.6	BGIBMGA011906	3.2e-07	30.4	35.8	0.00084	19.5	0.2	7.2	7	0	0	7	7	7	4	Zinc-finger of C2H2 type
zf-C2H2	PF00096.25	BGIBMGA003087	4.4e-17	61.4	58.8	0.0001	22.5	2	9	10	0	0	10	10	10	6	Zinc finger, C2H2 type
zf-H2C2_2	PF13465.5	BGIBMGA003087	1.4e-14	53.7	49.1	6.4e-05	23.1	0.3	9.1	10	0	0	10	10	10	6	Zinc-finger double domain
zf-C2H2_4	PF13894.5	BGIBMGA003087	4.7e-14	51.8	58.1	0.016	15.9	0.2	9.2	10	0	0	10	10	10	7	C2H2-type zinc finger
zf-AD	PF07776.14	BGIBMGA003087	1.4e-11	44.4	0	1.4e-11	44.4	0	4	3	1	1	4	4	4	1	Zinc-finger associated domain (zf-AD)
zf-C2H2_4	PF13894.5	BGIBMGA001777	3e-25	86.6	77.7	0.0015	19.1	2.1	11.6	11	0	0	11	11	11	11	C2H2-type zinc finger
zf-C2H2	PF00096.25	BGIBMGA001777	5.2e-17	61.2	90.7	0.00048	20.3	0.3	11.7	12	1	0	12	12	12	8	Zinc finger, C2H2 type
zf-C2H2_jaz	PF12171.7	BGIBMGA001777	1.2e-14	54	55.2	0.0025	17.9	0.3	10.7	10	0	0	10	10	10	7	Zinc-finger double-stranded RNA-binding
zf-C2H2_6	PF13912.5	BGIBMGA001777	2.3e-12	46.5	53.8	0.073	13	1.3	10.2	9	0	0	9	9	9	8	C2H2-type zinc finger
zf-H2C2_2	PF13465.5	BGIBMGA001777	4.2e-08	33.2	11.4	3.3e-07	30.3	1.1	10.8	13	0	0	13	13	13	6	Zinc-finger double domain
zf-C2H2	PF00096.25	BGIBMGA003834	6.5e-17	60.9	64.1	0.00021	21.4	1.3	8.5	9	0	0	9	9	9	7	Zinc finger, C2H2 type
zf-AD	PF07776.14	BGIBMGA003834	4.8e-10	39.4	6.9	4.8e-10	39.4	4.8	3.8	3	2	0	3	3	3	1	Zinc-finger associated domain (zf-AD)
zf-C2H2_4	PF13894.5	BGIBMGA003834	8.6e-10	38.5	71.3	0.002	18.7	1.9	9.5	10	0	0	10	10	10	6	C2H2-type zinc finger
zf-Di19	PF05605.11	BGIBMGA003834	2.4e-06	27.7	43.8	1.6e-05	25	3.2	6.9	5	2	3	8	8	8	4	Drought induced 19 protein (Di19),zinc-binding
zf-C2H2_jaz	PF12171.7	BGIBMGA003834	2.6e-06	27.5	41.3	0.013	15.7	0.3	8.3	8	0	0	8	8	8	4	Zinc-finger double-stranded RNA-binding
zf-C2H2_6	PF13912.5	BGIBMGA003834	3.5e-05	23.6	6.5	0.0024	17.7	0.4	7.3	8	0	0	8	8	8	4	C2H2-type zinc finger
zf-H2C2_5	PF13909.5	BGIBMGA003834	0.00016	21.3	0.1	0.00016	21.3	0.1	6.2	6	1	0	6	6	6	2	C2H2-type zinc-finger domain
zf-H2C2_2	PF13465.5	BGIBMGA003834	0.0003	21	62.7	0.14	12.5	0.7	8.9	9	0	0	9	9	9	5	Zinc-finger double domain
zf-C2H2_4	PF13894.5	BGIBMGA008751	2.3e-21	74.6	44.4	0.0015	19.1	0.5	8.3	8	0	0	8	8	8	8	C2H2-type zinc finger
zf-C2H2	PF00096.25	BGIBMGA008751	6.7e-17	60.8	46.5	0.00056	20.1	0.7	8.4	8	0	0	8	8	8	6	Zinc finger, C2H2 type
zf-Di19	PF05605.11	BGIBMGA008751	8.7e-14	51.5	29.6	1.5e-06	28.3	1.6	5.8	6	0	0	6	6	6	3	Drought induced 19 protein (Di19),zinc-binding
zf-H2C2_2	PF13465.5	BGIBMGA008751	3.5e-08	33.4	46.6	3.3e-05	24	0.7	8.9	9	0	0	9	9	9	4	Zinc-finger double domain
zf-met	PF12874.6	BGIBMGA008751	3.5e-08	33.5	29.2	0.044	14.1	0.3	7	7	0	0	7	7	7	5	Zinc-finger of C2H2 type
zf-C2H2_2	PF12756.6	BGIBMGA008751	1.6e-07	31.5	36.3	0.097	12.9	1.7	7.3	1	1	5	6	6	6	6	C2H2 type zinc-finger (2 copies)
zf-C2H2_jaz	PF12171.7	BGIBMGA008751	4.1e-05	23.6	43.4	0.0039	17.3	0.4	7.8	7	1	1	8	8	8	3	Zinc-finger double-stranded RNA-binding
zf-C2H2_4	PF13894.5	BGIBMGA007756	5.1e-19	67.2	33.9	0.039	14.7	0.1	8.6	8	0	0	8	8	8	6	C2H2-type zinc finger
zf-C2H2	PF00096.25	BGIBMGA007756	1.7e-16	59.5	33.3	0.016	15.5	0.6	8.3	8	0	0	8	8	8	7	Zinc finger, C2H2 type
zf-H2C2_2	PF13465.5	BGIBMGA007756	2e-09	37.4	33.3	0.00052	20.2	0.1	8.5	7	1	1	8	8	8	4	Zinc-finger double domain
zf-C2H2_jaz	PF12171.7	BGIBMGA007756	8.6e-08	32.2	38.8	0.00033	20.7	0.6	8.2	8	0	0	8	8	8	4	Zinc-finger double-stranded RNA-binding
zf-C2H2	PF00096.25	BGIBMGA014451	2.7e-16	58.9	44.3	8.1e-05	22.8	2.2	6.7	6	1	0	6	6	6	5	Zinc finger, C2H2 type
zf-C2H2_4	PF13894.5	BGIBMGA014451	1.3e-13	50.4	43.2	0.00022	21.7	1.6	6.7	7	0	0	7	7	7	5	C2H2-type zinc finger
zf-AD	PF07776.14	BGIBMGA014451	7.5e-11	42	0.1	7.5e-11	42	0.1	2.8	3	1	1	4	4	4	1	Zinc-finger associated domain (zf-AD)
zf-H2C2_5	PF13909.5	BGIBMGA014451	1.1e-07	31.4	4.2	1.1e-07	31.4	2.9	5.4	5	2	0	5	5	5	1	C2H2-type zinc-finger domain
zf-Di19	PF05605.11	BGIBMGA014451	7.7e-07	29.2	29.2	0.002	18.3	0.4	4.9	4	1	1	5	5	5	3	Drought induced 19 protein (Di19),zinc-binding
zf-H2C2_2	PF13465.5	BGIBMGA014451	5.4e-06	26.5	44.7	0.0007	19.8	1	6.8	7	0	0	7	7	7	3	Zinc-finger double domain
zf-C2H2_jaz	PF12171.7	BGIBMGA014451	8.6e-06	25.8	20	0.0035	17.5	0.5	5.7	5	1	0	5	5	5	2	Zinc-finger double-stranded RNA-binding
zf-H2C2_2	PF13465.5	BGIBMGA010721	4.8e-27	93	38.1	4.4e-07	29.9	0.3	6.3	6	0	0	6	6	6	5	Zinc-finger double domain
zf-C2H2	PF00096.25	BGIBMGA010721	3.2e-16	58.7	40.4	3e-05	24.1	0.5	5.4	5	0	0	5	5	5	5	Zinc finger, C2H2 type
zf-C2H2_4	PF13894.5	BGIBMGA010721	3e-12	46.2	38.4	0.00031	21.2	0.4	5.4	5	0	0	5	5	5	4	C2H2-type zinc finger
zf-C2H2_6	PF13912.5	BGIBMGA010721	1e-05	25.3	30	0.0002	21.1	0.2	5.5	5	0	0	5	5	5	3	C2H2-type zinc finger
CpXC	PF14353.5	BGIBMGA010721	0.00013	21.9	14.3	0.04	13.9	0.3	4.3	2	2	2	4	4	4	2	CpXC protein
zf-C2H2_jaz	PF12171.7	BGIBMGA010721	0.00024	21.2	20.2	0.74	10.1	0	4.7	5	0	0	5	5	5	3	Zinc-finger double-stranded RNA-binding
BTB	PF00651.30	BGIBMGA003766	1.2e-19	70.4	0	5.2e-19	68.4	0	1.9	1	1	0	1	1	1	1	BTB/POZ domain
zf-C2H2_4	PF13894.5	BGIBMGA003766	5.2e-17	61	29.3	0.0019	18.8	0.1	6.6	6	0	0	6	6	6	5	C2H2-type zinc finger
zf-C2H2	PF00096.25	BGIBMGA003766	3.3e-16	58.7	34.3	0.00037	20.7	0.1	6.1	6	0	0	6	6	6	5	Zinc finger, C2H2 type
zf-Di19	PF05605.11	BGIBMGA003766	1.5e-11	44.3	23.6	5e-07	29.8	1.1	3.7	3	0	0	3	3	3	3	Drought induced 19 protein (Di19),zinc-binding
zf-C2H2_jaz	PF12171.7	BGIBMGA003766	6e-10	39.1	16.7	0.02	15.1	0.3	6.3	6	0	0	6	6	6	5	Zinc-finger double-stranded RNA-binding
zf-C2H2_2	PF12756.6	BGIBMGA003766	2.1e-08	34.3	14	0.048	13.9	0.5	5.1	3	2	2	5	5	5	3	C2H2 type zinc-finger (2 copies)
ARS2	PF04959.12	BGIBMGA003766	1.4e-05	25.5	3.1	7.7	6.7	0	5.1	3	1	1	4	4	4	3	Arsenite-resistance protein 2
zf-C2H2	PF00096.25	BGIBMGA007439	7e-16	57.6	69.7	0.0005	20.3	1.5	9.5	8	2	2	10	10	10	6	Zinc finger, C2H2 type
zf-C2H2_4	PF13894.5	BGIBMGA007439	4.5e-14	51.9	62.8	0.0027	18.3	1.1	9.4	8	2	2	10	10	10	6	C2H2-type zinc finger
zf-C2H2_11	PF16622.4	BGIBMGA007439	4.3e-10	39.1	24.9	0.037	13.7	0.4	6	5	0	0	5	5	5	5	zinc-finger C2H2-type
zf-H2C2_2	PF13465.5	BGIBMGA007439	5.6e-09	35.9	61.3	6e-05	23.2	1.9	8.7	10	1	0	10	10	10	5	Zinc-finger double domain
zf-C2H2_4	PF13894.5	BGIBMGA008148	3.7e-21	73.9	174.3	0.0096	16.6	1.4	21.8	22	0	0	22	22	22	15	C2H2-type zinc finger
zf-C2H2	PF00096.25	BGIBMGA008148	1e-15	57.1	185.5	0.0092	16.3	0.6	22	22	1	1	23	23	23	14	Zinc finger, C2H2 type
zf-C2H2_jaz	PF12171.7	BGIBMGA008148	1.1e-05	25.5	110.6	0.02	15.1	0.2	16.2	17	0	0	17	17	17	9	Zinc-finger double-stranded RNA-binding
zf-H2C2_2	PF13465.5	BGIBMGA008148	0.00013	22.1	12.6	0.00045	20.4	2.5	20.2	21	1	0	21	21	21	9	Zinc-finger double domain
zf-C2H2	PF00096.25	BGIBMGA011419	1.1e-15	57	19.3	1.3e-05	25.3	0.9	3.3	3	0	0	3	3	3	3	Zinc finger, C2H2 type
zf-H2C2_2	PF13465.5	BGIBMGA011419	1.3e-12	47.4	6.7	8.1e-09	35.4	0.5	3.9	4	0	0	4	4	4	2	Zinc-finger double domain
zf-C2H2_4	PF13894.5	BGIBMGA011419	6.6e-08	32.7	18.5	0.00076	20	0.7	3.4	3	0	0	3	3	3	3	C2H2-type zinc finger
zf-C2H2_6	PF13912.5	BGIBMGA011419	0.00019	21.2	14.2	0.0014	18.5	0.1	3.3	3	0	0	3	3	3	2	C2H2-type zinc finger
zf-C2H2	PF00096.25	BGIBMGA008374	2.2e-15	56	21.4	1.4e-05	25.2	2.1	3.3	3	0	0	3	3	3	3	Zinc finger, C2H2 type
zf-H2C2_2	PF13465.5	BGIBMGA008374	4.4e-13	48.9	16.1	5.2e-08	32.9	1	4.2	4	0	0	4	4	4	3	Zinc-finger double domain
zf-C2H2_4	PF13894.5	BGIBMGA008374	1.8e-09	37.5	22.3	0.0039	17.8	2.1	3.4	3	0	0	3	3	3	3	C2H2-type zinc finger
zf-H2C2_5	PF13909.5	BGIBMGA008374	1.2e-05	24.8	4.4	1.2e-05	24.8	3	3.6	3	1	0	3	3	3	2	C2H2-type zinc-finger domain
zf-H2C2_2	PF13465.5	BGIBMGA000605	1e-15	57.2	13.3	1.9e-08	34.3	0.1	3.5	4	0	0	4	4	4	2	Zinc-finger double domain
zf-C2H2	PF00096.25	BGIBMGA000605	2.8e-15	55.7	21.3	1.4e-06	28.3	0.2	3.4	4	0	0	4	4	4	3	Zinc finger, C2H2 type
zf-C2H2_4	PF13894.5	BGIBMGA000605	4e-11	42.7	20.4	0.00013	22.4	0.2	3.5	4	0	0	4	4	4	3	C2H2-type zinc finger
zf-met	PF12874.6	BGIBMGA000605	4.6e-08	33.1	12.8	0.003	17.8	0.4	3.3	3	0	0	3	3	3	3	Zinc-finger of C2H2 type
zf-C2H2_6	PF13912.5	BGIBMGA000605	2.7e-07	30.3	17.8	0.0062	16.4	0.3	3.9	3	1	0	3	3	3	3	C2H2-type zinc finger
zf-C2H2_jaz	PF12171.7	BGIBMGA000605	4.4e-07	29.9	5.4	0.0051	17	0.1	3.3	3	0	0	3	3	3	2	Zinc-finger double-stranded RNA-binding
XPA_N	PF01286.17	BGIBMGA000605	5.1e-05	23.1	2.9	2	8.4	0	3.2	3	0	0	3	3	3	3	XPA protein N-terminal
DNA_RNApol_7kD	PF03604.12	BGIBMGA000605	0.00089	18.8	5.6	0.88	9.2	0.1	3.2	3	0	0	3	3	3	2	DNA directed RNA polymerase, 7kDasubunit
zf-C2H2	PF00096.25	BGIBMGA008791	3e-15	55.6	35.8	0.00015	21.9	0.2	5.8	5	0	0	5	5	5	5	Zinc finger, C2H2 type
zf-C2H2_4	PF13894.5	BGIBMGA008791	2.8e-12	46.3	35.1	4.9e-05	23.7	0.2	5.7	5	0	0	5	5	5	5	C2H2-type zinc finger
zf-H2C2_2	PF13465.5	BGIBMGA008791	2.3e-05	24.5	0.5	2.3e-05	24.5	0.3	6	5	1	1	6	6	6	1	Zinc-finger double domain
zf-C2H2_2	PF12756.6	BGIBMGA008791	6.8e-05	23	29	0.002	18.3	6.7	3.4	1	1	2	3	3	3	3	C2H2 type zinc-finger (2 copies)
zf-met	PF12874.6	BGIBMGA008791	0.00049	20.3	7.3	0.0074	16.6	0.2	5	5	0	0	5	5	5	2	Zinc-finger of C2H2 type
zf-C2H2_4	PF13894.5	BGIBMGA008769	3.5e-18	64.6	67.9	0.0025	18.4	0.8	10.4	11	0	0	11	11	11	9	C2H2-type zinc finger
zf-C2H2	PF00096.25	BGIBMGA008769	3.3e-15	55.5	65.4	0.0011	19.2	1.1	9.7	9	0	0	9	9	9	8	Zinc finger, C2H2 type
zf-AD	PF07776.14	BGIBMGA008769	6.7e-10	39	1.9	6.7e-10	39	1.3	4.7	5	2	0	5	5	5	1	Zinc-finger associated domain (zf-AD)
zf-H2C2_2	PF13465.5	BGIBMGA008769	2.3e-07	30.8	51.7	0.00098	19.3	0.5	9.3	9	1	0	9	9	9	5	Zinc-finger double domain
zf-C2H2_6	PF13912.5	BGIBMGA008769	6.2e-07	29.1	45.6	0.0035	17.2	0.7	8.2	8	0	0	8	8	8	5	C2H2-type zinc finger
zf-Di19	PF05605.11	BGIBMGA008769	3.2e-05	24	42.8	6.5e-05	23	4.2	7.1	5	2	2	7	7	7	3	Drought induced 19 protein (Di19),zinc-binding
zf-C2H2_2	PF12756.6	BGIBMGA008769	4.1e-05	23.8	2.9	4.1e-05	23.8	2	6.6	2	1	2	5	5	5	3	C2H2 type zinc-finger (2 copies)
E3_UFM1_ligase	PF09743.8	BGIBMGA008769	0.00076	19.1	1	0.0023	17.5	0.7	1.8	1	0	0	1	1	1	1	E3 UFM1-protein ligase 1
zf-C2H2_4	PF13894.5	BGIBMGA001741	1.2e-16	59.8	46.2	0.021	15.5	0.1	9.2	8	1	1	9	9	9	7	C2H2-type zinc finger
zf-C2H2	PF00096.25	BGIBMGA001741	3.6e-15	55.4	51.6	5.9e-05	23.2	0.1	8.8	9	0	0	9	9	9	7	Zinc finger, C2H2 type
zf-H2C2_2	PF13465.5	BGIBMGA001741	4.6e-05	23.5	51.3	0.0021	18.3	0.3	9.2	9	0	0	9	9	9	4	Zinc-finger double domain
zf-C2H2_4	PF13894.5	BGIBMGA004355	4.1e-23	80	92.7	0.0047	17.6	0.4	12.6	12	0	0	12	12	12	11	C2H2-type zinc finger
zf-H2C2_2	PF13465.5	BGIBMGA004355	5.6e-19	67.5	15.3	6e-09	35.8	0.1	13.9	16	1	0	16	16	16	5	Zinc-finger double domain
zf-C2H2	PF00096.25	BGIBMGA004355	3.7e-15	55.3	91.7	0.019	15.3	1.4	12.5	12	0	0	12	12	12	9	Zinc finger, C2H2 type
zf-H2C2_5	PF13909.5	BGIBMGA004355	3.9e-10	39.2	70.2	0.00037	20.1	1	9.1	10	0	0	10	10	10	6	C2H2-type zinc-finger domain
zf-C2HE	PF16278.4	BGIBMGA004355	5.6e-06	26.6	20.9	0.016	15.5	0	7.9	8	1	0	8	8	8	3	C2HE / C2H2 / C2HCzinc-bindingfinger
zf-Di19	PF05605.11	BGIBMGA004355	0.00025	21.2	51.3	0.19	11.9	3.4	9.1	8	2	1	9	9	9	4	Drought induced 19 protein (Di19),zinc-binding
zf-C2H2	PF00096.25	BGIBMGA001422	6.6e-15	54.5	14	6e-05	23.2	0.2	3.7	3	0	0	3	3	3	3	Zinc finger, C2H2 type
zf-H2C2_2	PF13465.5	BGIBMGA001422	2.5e-09	37	5.9	1.7e-06	28.1	0.5	3.8	4	0	0	4	4	4	2	Zinc-finger double domain
zf-C2H2_4	PF13894.5	BGIBMGA001422	7e-07	29.5	14.6	0.033	14.9	0.3	3.7	3	0	0	3	3	3	3	C2H2-type zinc finger
zf-C2H2_8	PF15909.4	BGIBMGA001422	0.00022	21.4	3.4	0.0038	17.4	1.9	2.3	1	1	1	2	2	2	2	C2H2-type zinc ribbon
zf-H2C2_2	PF13465.5	BGIBMGA008844	9.1e-17	60.5	16.7	6.4e-06	26.3	0.4	4.1	4	0	0	4	4	4	3	Zinc-finger double domain
zf-C2H2	PF00096.25	BGIBMGA008844	6.8e-15	54.5	23.5	3.3e-06	27.1	2.4	3.3	3	0	0	3	3	3	3	Zinc finger, C2H2 type
zf-C2H2_4	PF13894.5	BGIBMGA008844	5.1e-12	45.5	21.3	0.00015	22.2	1.8	3.4	3	0	0	3	3	3	3	C2H2-type zinc finger
C1_4	PF07975.11	BGIBMGA008844	4.6e-06	26.7	7.8	0.00089	19.4	1.2	2.3	1	1	1	2	2	2	2	TFIIH C1-like domain
zf-C2H2_6	PF13912.5	BGIBMGA008844	3.9e-05	23.4	19.5	0.0031	17.3	0.2	3.6	4	0	0	4	4	4	2	C2H2-type zinc finger
Rad50_zn_hook	PF04423.13	BGIBMGA008844	0.00017	21.2	0	0.00029	20.5	0	1.4	1	0	0	1	1	1	1	Rad50 zinc hook motif
zf-C2H2_jaz	PF12171.7	BGIBMGA008844	0.00042	20.4	9.5	0.015	15.5	0.1	3.4	3	0	0	3	3	3	2	Zinc-finger double-stranded RNA-binding
GAGA	PF09237.10	BGIBMGA008844	0.00068	19.3	8.3	0.063	13	0.4	3.1	1	1	2	3	3	3	2	GAGA factor
zf-C2H2	PF00096.25	BGIBMGA001621	1.1e-14	53.8	47	0.0015	18.8	0.1	6.5	6	0	0	6	6	6	6	Zinc finger, C2H2 type
zf-C2H2_4	PF13894.5	BGIBMGA001621	2e-14	52.9	42.2	0.0038	17.9	2.2	6.6	6	0	0	6	6	6	6	C2H2-type zinc finger
zf-met	PF12874.6	BGIBMGA001621	1.5e-06	28.3	36.5	0.00014	22	0.2	6.2	6	0	0	6	6	6	4	Zinc-finger of C2H2 type
zf-C2H2_jaz	PF12171.7	BGIBMGA001621	7.6e-06	26	31.6	0.0051	17	0.1	6.2	6	0	0	6	6	6	3	Zinc-finger double-stranded RNA-binding
zf-C2H2_11	PF16622.4	BGIBMGA001621	3.3e-05	23.4	24.6	0.071	12.8	1.6	5.6	5	0	0	5	5	5	3	zinc-finger C2H2-type
zf-C2H2_6	PF13912.5	BGIBMGA001621	3.3e-05	23.6	45.6	0.026	14.4	1.3	6	6	0	0	6	6	6	4	C2H2-type zinc finger
zf-H2C2_2	PF13465.5	BGIBMGA001621	4.6e-05	23.6	28.5	0.34	11.3	0.6	6.7	6	0	0	6	6	6	4	Zinc-finger double domain
zf-H2C2_2	PF13465.5	BGIBMGA008604	4.9e-21	74	44.4	2.6e-06	27.5	3.5	7.3	7	0	0	7	7	7	5	Zinc-finger double domain
zf-C2H2	PF00096.25	BGIBMGA008604	1.2e-14	53.8	47.1	4.7e-05	23.5	1.3	7.7	8	0	0	8	8	8	5	Zinc finger, C2H2 type
RAWUL	PF16207.4	BGIBMGA008604	5.7e-11	42.8	0	2.2e-10	40.9	0	2	1	0	0	1	1	1	1	RAWUL domain RING finger- andWD40-associatedubiquitin-like
zf-C2H2_4	PF13894.5	BGIBMGA008604	1.3e-08	34.8	50.8	0.0013	19.3	0.9	7.2	8	0	0	8	8	8	4	C2H2-type zinc finger
GAGA	PF09237.10	BGIBMGA008604	2.7e-05	23.8	9.3	0.13	12	0.1	4.4	4	1	0	4	4	4	2	GAGA factor
zf-H2C2_2	PF13465.5	BGIBMGA000905	2.2e-27	94.1	31.4	6.3e-09	35.8	2	5.3	5	0	0	5	5	5	5	Zinc-finger double domain
zf-C2H2	PF00096.25	BGIBMGA000905	1.9e-14	53.1	41.9	9.1e-05	22.6	2	5.3	5	0	0	5	5	5	4	Zinc finger, C2H2 type
zf-C2H2_4	PF13894.5	BGIBMGA000905	6.8e-14	51.3	36.1	0.0013	19.3	1.8	5.2	5	0	0	5	5	5	4	C2H2-type zinc finger
zf-C2H2_jaz	PF12171.7	BGIBMGA000905	3.8e-10	39.7	13.6	0.029	14.5	0.8	4.3	4	0	0	4	4	4	4	Zinc-finger double-stranded RNA-binding
zf-met	PF12874.6	BGIBMGA000905	3.8e-05	23.8	27.3	0.0085	16.3	2.3	5.1	6	0	0	6	6	6	3	Zinc-finger of C2H2 type
zf-C2HE	PF16278.4	BGIBMGA000905	0.00075	19.8	20.1	1.8	9	0.1	4.4	1	1	3	4	4	4	3	C2HE / C2H2 / C2HCzinc-bindingfinger
zf-C2H2_4	PF13894.5	BGIBMGA008757	2.4e-16	58.9	67.2	0.028	15.1	1.2	9.8	9	0	0	9	9	9	9	C2H2-type zinc finger
zf-C2H2	PF00096.25	BGIBMGA008757	2.6e-14	52.7	69.6	0.0042	17.4	1	9.8	9	0	0	9	9	9	7	Zinc finger, C2H2 type
zf-H2C2_2	PF13465.5	BGIBMGA008757	2e-07	31	68.9	3.5e-06	27.1	0.8	10.5	9	3	1	10	10	10	4	Zinc-finger double domain
zf-C2H2_6	PF13912.5	BGIBMGA008757	9.8e-06	25.3	7.5	0.00045	20	0.2	9.2	8	2	0	8	8	8	3	C2H2-type zinc finger
zf-C2H2_jaz	PF12171.7	BGIBMGA008757	6.1e-05	23.1	38.2	0.25	11.6	0	8.7	8	0	0	8	8	8	3	Zinc-finger double-stranded RNA-binding
zf-C2HE	PF16278.4	BGIBMGA008757	6.8e-05	23.1	1	6.8e-05	23.1	0.7	6.8	6	2	1	7	7	7	2	C2HE / C2H2 / C2HCzinc-bindingfinger
zf-C2H2	PF00096.25	BGIBMGA014176	2.8e-14	52.6	18.1	2.7e-05	24.3	1.1	4	4	0	0	4	4	4	3	Zinc finger, C2H2 type
zf-H2C2_2	PF13465.5	BGIBMGA014176	3.4e-11	42.9	9	8.1e-06	25.9	0.4	4	3	0	0	3	3	3	3	Zinc-finger double domain
zf-C2H2_4	PF13894.5	BGIBMGA014176	8.9e-11	41.6	10.9	0.0062	17.2	0.2	3.8	3	0	0	3	3	3	3	C2H2-type zinc finger
zf-C2H2_jaz	PF12171.7	BGIBMGA014176	4e-07	30.1	0.1	0.33	11.2	0	3.5	3	0	0	3	3	3	3	Zinc-finger double-stranded RNA-binding
zf-met	PF12874.6	BGIBMGA014176	0.00027	21.1	1.5	0.35	11.2	0	3.5	3	0	0	3	3	3	2	Zinc-finger of C2H2 type
zf-C2H2_4	PF13894.5	BGIBMGA008773	1.3e-17	62.8	48	0.00016	22.1	0.1	8.2	9	0	0	9	9	9	7	C2H2-type zinc finger
zf-C2H2	PF00096.25	BGIBMGA008773	3.4e-14	52.3	45.7	0.00016	21.8	0.2	8.1	9	0	0	9	9	9	5	Zinc finger, C2H2 type
zf-C2H2_6	PF13912.5	BGIBMGA008773	1.2e-06	28.2	0.7	0.0021	17.9	0.1	7.8	11	0	0	11	11	11	4	C2H2-type zinc finger
zf-AD	PF07776.14	BGIBMGA008773	1.3e-06	28.5	27.3	2.6e-06	27.4	1.1	5.4	4	1	1	5	5	5	3	Zinc-finger associated domain (zf-AD)
zf-C2H2_2	PF12756.6	BGIBMGA008773	0.00039	20.6	43.9	0.017	15.4	0.6	6.7	2	1	4	6	6	6	4	C2H2 type zinc-finger (2 copies)
PGA2	PF07543.11	BGIBMGA008773	0.0008	19.3	0.4	0.0017	18.2	0.3	1.5	1	0	0	1	1	1	1	Protein trafficking PGA2
zf-C2H2	PF00096.25	BGIBMGA002207	3.6e-14	52.2	32.1	7.8e-05	22.8	0	6.2	6	0	0	6	6	6	4	Zinc finger, C2H2 type
zf-H2C2_2	PF13465.5	BGIBMGA002207	1.2e-12	47.6	8.4	6.6e-11	42	0.4	6	6	1	0	6	6	6	2	Zinc-finger double domain
zf-C2H2_4	PF13894.5	BGIBMGA002207	6.3e-11	42.1	31.7	0.0074	16.9	0.7	6.5	6	0	0	6	6	6	5	C2H2-type zinc finger
zf-C2H2_jaz	PF12171.7	BGIBMGA002207	0.00016	21.8	16.7	0.28	11.4	0	5.6	6	0	0	6	6	6	2	Zinc-finger double-stranded RNA-binding
zf-C2H2_6	PF13912.5	BGIBMGA002207	0.00024	20.9	19.5	0.22	11.4	0.7	5.5	5	0	0	5	5	5	3	C2H2-type zinc finger
zf-AD	PF07776.14	BGIBMGA002207	0.00056	20	21.5	0.0012	18.9	5.8	4.7	2	2	2	4	4	4	1	Zinc-finger associated domain (zf-AD)
zinc_ribbon_15	PF17032.4	BGIBMGA002207	0.00075	20.1	18.8	1.1	9.9	3.5	3.4	1	1	1	3	3	3	3	zinc-ribbon family
zf-C2H2	PF00096.25	BGIBMGA009038	5.3e-14	51.7	9.5	8.8e-07	29	0.3	2.5	2	0	0	2	2	2	2	Zinc finger, C2H2 type
zf-C2H2_6	PF13912.5	BGIBMGA009038	6.1e-11	41.9	6.4	1.7e-05	24.6	0.3	2.2	2	0	0	2	2	2	2	C2H2-type zinc finger
zf-C2H2_4	PF13894.5	BGIBMGA009038	1.3e-09	37.9	8.1	0.00034	21.1	0.3	2.4	2	0	0	2	2	2	2	C2H2-type zinc finger
zf-C2H2_jaz	PF12171.7	BGIBMGA009038	1.1e-08	35	6.6	0.0006	19.9	0.1	2.3	2	0	0	2	2	2	2	Zinc-finger double-stranded RNA-binding
zf-met	PF12874.6	BGIBMGA009038	6.3e-06	26.3	7.6	0.00025	21.2	0.2	2.4	2	0	0	2	2	2	2	Zinc-finger of C2H2 type
CpXC	PF14353.5	BGIBMGA009038	2.2e-05	24.4	1.7	0.044	13.7	0.3	2.1	1	1	1	2	2	2	2	CpXC protein
zf-H2C2_2	PF13465.5	BGIBMGA009038	3e-05	24.1	12.2	8.8e-05	22.7	0.3	2.9	3	0	0	3	3	3	2	Zinc-finger double domain
zf-H2C2_2	PF13465.5	BGIBMGA002189	5.4e-20	70.7	58.3	8.6e-07	29	2.8	8.8	9	1	0	9	9	9	6	Zinc-finger double domain
zf-C2H2	PF00096.25	BGIBMGA002189	5.4e-14	51.7	67.1	0.0017	18.6	1.7	9.1	9	0	0	9	9	9	6	Zinc finger, C2H2 type
zf-C2H2_4	PF13894.5	BGIBMGA002189	5.3e-11	42.3	65.2	0.0019	18.8	1.8	8.9	9	0	0	9	9	9	6	C2H2-type zinc finger
zf-C2H2_6	PF13912.5	BGIBMGA002189	1.7e-05	24.5	53.7	0.00025	20.8	1.8	7.6	8	1	0	8	8	8	4	C2H2-type zinc finger
zf-met	PF12874.6	BGIBMGA002189	7.8e-05	22.8	38.5	0.0062	16.8	0.4	6.7	6	0	0	6	6	6	4	Zinc-finger of C2H2 type
zf-C2H2_11	PF16622.4	BGIBMGA002189	0.0003	20.4	1.5	0.001	18.6	0.6	7.1	8	0	0	8	8	8	2	zinc-finger C2H2-type
zf-C2H2	PF00096.25	BGIBMGA010321	5.7e-14	51.6	45.6	4e-06	26.9	1.2	6.3	4	1	2	6	6	6	3	Zinc finger, C2H2 type
zf-C2H2_4	PF13894.5	BGIBMGA010321	3.2e-13	49.2	33	0.00095	19.7	0.6	5.2	5	0	0	5	5	5	5	C2H2-type zinc finger
zf-H2C2_2	PF13465.5	BGIBMGA010321	7.4e-11	41.9	12.1	3.8e-08	33.3	0.8	6.1	7	0	0	7	7	7	4	Zinc-finger double domain
zf-C2H2_jaz	PF12171.7	BGIBMGA010321	1.7e-07	31.3	23.5	0.076	13.2	0.1	5.3	5	0	0	5	5	5	4	Zinc-finger double-stranded RNA-binding
zf-C2H2	PF00096.25	BGIBMGA007864	6.1e-14	51.5	33.5	7e-06	26.1	1.8	5.3	5	0	0	5	5	5	4	Zinc finger, C2H2 type
zf-H2C2_2	PF13465.5	BGIBMGA007864	7.6e-13	48.2	34.9	4.2e-06	26.8	0.2	5.1	6	0	0	6	6	6	3	Zinc-finger double domain
zf-C2H2_4	PF13894.5	BGIBMGA007864	1.9e-08	34.4	28.5	0.0044	17.6	1.4	5.7	5	0	0	5	5	5	3	C2H2-type zinc finger
FOXP-CC	PF16159.4	BGIBMGA007864	4.9e-07	30.2	9.8	0.017	15.7	0.2	4	3	1	1	4	4	4	3	FOXP coiled-coil domain
zf-C2H2_jaz	PF12171.7	BGIBMGA007864	2.9e-05	24.1	6.6	0.0064	16.7	0.9	3.2	2	0	0	2	2	2	2	Zinc-finger double-stranded RNA-binding
zf-met	PF12874.6	BGIBMGA007864	0.00011	22.4	8.5	0.015	15.6	2.2	3.1	2	0	0	2	2	2	2	Zinc-finger of C2H2 type
zf-C2H2_6	PF13912.5	BGIBMGA007864	0.00038	20.2	0.9	0.00038	20.2	0.6	3.1	3	0	0	3	3	3	1	C2H2-type zinc finger
zf-C2H2_4	PF13894.5	BGIBMGA014613	5e-17	61	64.9	0.0042	17.7	0.1	9.3	9	0	0	9	9	9	9	C2H2-type zinc finger
zf-C2H2	PF00096.25	BGIBMGA014613	6.2e-14	51.5	65.4	0.022	15.1	0.1	9.4	9	0	0	9	9	9	8	Zinc finger, C2H2 type
zf-Di19	PF05605.11	BGIBMGA014613	1.4e-07	31.6	44.7	4e-06	26.9	1.9	6.7	4	2	4	8	8	8	5	Drought induced 19 protein (Di19),zinc-binding
zf-H2C2_2	PF13465.5	BGIBMGA014613	0.00034	20.8	3	0.0077	16.5	0.2	9.2	9	2	0	9	9	9	5	Zinc-finger double domain
zf-C2H2_6	PF13912.5	BGIBMGA014613	0.00099	18.9	0.4	0.00099	18.9	0.3	8.5	10	1	0	10	10	10	2	C2H2-type zinc finger
zf-H2C2_2	PF13465.5	BGIBMGA006132	1.1e-14	54	31	8.1e-06	25.9	0.5	5.9	6	0	0	6	6	6	3	Zinc-finger double domain
zf-C2H2	PF00096.25	BGIBMGA006132	6.3e-14	51.5	42	1.3e-05	25.3	1	5.5	5	1	1	6	6	6	4	Zinc finger, C2H2 type
zf-C2H2_4	PF13894.5	BGIBMGA006132	4.3e-11	42.6	35.2	0.00016	22.1	0.9	5.2	5	0	0	5	5	5	4	C2H2-type zinc finger
zf-C2H2_jaz	PF12171.7	BGIBMGA006132	1.7e-10	40.8	11.5	0.0094	16.1	0	4.6	4	0	0	4	4	4	4	Zinc-finger double-stranded RNA-binding
zf-C2H2_6	PF13912.5	BGIBMGA006132	0.00011	21.9	22.4	0.035	14	0.3	4.5	4	0	0	4	4	4	3	C2H2-type zinc finger
zf-LYAR	PF08790.10	BGIBMGA006132	0.00032	20.4	15.8	1.4	8.8	0	4.3	4	0	0	4	4	4	4	LYAR-type C2HC zinc finger
zf-H2C2_2	PF13465.5	BGIBMGA011247	6.4e-21	73.7	44.3	1e-05	25.6	3.7	6.7	6	0	0	6	6	6	5	Zinc-finger double domain
zf-C2H2	PF00096.25	BGIBMGA011247	8.9e-14	51	54.2	0.00023	21.4	1.8	6.7	7	0	0	7	7	7	5	Zinc finger, C2H2 type
zf-C2H2_4	PF13894.5	BGIBMGA011247	2.5e-12	46.4	48.2	0.0031	18.1	0.5	6.7	6	0	0	6	6	6	5	C2H2-type zinc finger
zf-C2H2_jaz	PF12171.7	BGIBMGA011247	3.4e-11	43	24.7	0.12	12.6	1.1	5.9	4	1	1	5	5	5	5	Zinc-finger double-stranded RNA-binding
zf-C2H2_6	PF13912.5	BGIBMGA011247	9e-07	28.6	42	0.031	14.1	0.2	6.4	6	0	0	6	6	6	4	C2H2-type zinc finger
HypA	PF01155.18	BGIBMGA011247	0.00092	19.1	13.4	0.16	11.9	1.9	3.3	1	1	2	3	3	3	2	Hydrogenase/urease nickel incorporation, metallochaperone, hypA
zf-C2H2	PF00096.25	BGIBMGA010719	9.7e-14	50.9	52.2	0.00063	20	0.9	7	7	0	0	7	7	7	5	Zinc finger, C2H2 type
zf-C2H2_4	PF13894.5	BGIBMGA010719	3.8e-12	45.8	56.3	0.0036	17.9	0.6	7.7	8	0	0	8	8	8	6	C2H2-type zinc finger
zf-AD	PF07776.14	BGIBMGA010719	3.7e-10	39.8	0.5	3.7e-10	39.8	0.3	5.1	4	2	1	6	6	6	1	Zinc-finger associated domain (zf-AD)
zf-H2C2_2	PF13465.5	BGIBMGA010719	7.3e-09	35.6	58.5	0.00044	20.4	0.1	8.6	9	0	0	9	9	9	4	Zinc-finger double domain
zf-H2C2_5	PF13909.5	BGIBMGA010719	0.00017	21.1	0.8	0.00017	21.1	0.5	4.6	5	0	0	5	5	5	2	C2H2-type zinc-finger domain
zf-C2H2	PF00096.25	BGIBMGA000085	1.2e-13	50.6	74.6	0.011	16.1	2.1	10.8	10	0	0	10	10	10	8	Zinc finger, C2H2 type
zf-C2H2_4	PF13894.5	BGIBMGA000085	5.8e-13	48.4	78.3	0.0042	17.7	2.1	11.2	11	0	0	11	11	11	8	C2H2-type zinc finger
zf-H2C2_2	PF13465.5	BGIBMGA000085	1.9e-06	27.9	64.6	7.9e-06	26	1	11.6	11	1	0	11	11	11	7	Zinc-finger double domain
zf-C2H2_jaz	PF12171.7	BGIBMGA000085	0.00018	21.6	53.4	0.015	15.5	0.2	8.7	10	0	0	10	10	10	4	Zinc-finger double-stranded RNA-binding
zf-C2H2	PF00096.25	BGIBMGA000133	1.3e-13	50.4	31.6	6.5e-05	23.1	1.1	5.6	5	1	0	5	5	5	5	Zinc finger, C2H2 type
zf-C2H2_4	PF13894.5	BGIBMGA000133	1.6e-12	47	29.3	0.006	17.2	0.6	5.5	5	0	0	5	5	5	5	C2H2-type zinc finger
zf-C2H2_jaz	PF12171.7	BGIBMGA000133	6.2e-08	32.6	23.4	0.00091	19.4	2.5	5.4	5	0	0	5	5	5	3	Zinc-finger double-stranded RNA-binding
zf-H2C2_2	PF13465.5	BGIBMGA000133	7.2e-06	26.1	31.7	8.3e-06	25.9	0	5.5	5	2	0	5	5	5	2	Zinc-finger double domain
zf-C2H2_6	PF13912.5	BGIBMGA000133	0.00019	21.2	32	0.07	13	0.1	6.1	5	1	1	6	6	6	3	C2H2-type zinc finger
BTB	PF00651.30	BGIBMGA010850	1.8e-17	63.4	0	3.4e-17	62.6	0	1.4	1	0	0	1	1	1	1	BTB/POZ domain
zf-C2H2_jaz	PF12171.7	BGIBMGA010850	5.2e-16	58.4	3	0.00028	21	0.1	4.6	4	0	0	4	4	4	4	Zinc-finger double-stranded RNA-binding
zf-C2H2	PF00096.25	BGIBMGA010850	2.5e-13	49.6	25.3	3.8e-05	23.8	0.3	5.1	5	0	0	5	5	5	4	Zinc finger, C2H2 type
zf-C2H2_4	PF13894.5	BGIBMGA010850	6.6e-13	48.2	18.2	0.0034	18	0.3	4.7	4	0	0	4	4	4	4	C2H2-type zinc finger
zf-met	PF12874.6	BGIBMGA010850	2.8e-10	40.2	18.8	0.0015	18.7	0.1	4.8	5	0	0	5	5	5	4	Zinc-finger of C2H2 type
zf-C2H2_4	PF13894.5	BGIBMGA001602	2.2e-13	49.7	34.4	0.017	15.8	0.5	7.8	7	0	0	7	7	7	7	C2H2-type zinc finger
zf-C2H2	PF00096.25	BGIBMGA001602	3.1e-13	49.3	35.5	0.0081	16.5	0.4	7.7	7	0	0	7	7	7	6	Zinc finger, C2H2 type
zf-met	PF12874.6	BGIBMGA001602	4.2e-06	26.9	10.1	0.005	17.1	0	5.4	6	0	0	6	6	6	2	Zinc-finger of C2H2 type
zf-H2C2_2	PF13465.5	BGIBMGA006943	7.2e-15	54.5	7.8	4e-09	36.4	0.8	4.8	5	0	0	5	5	5	2	Zinc-finger double domain
zf-C2H2	PF00096.25	BGIBMGA006943	3.6e-13	49.1	29.3	4e-06	26.9	0.7	4.1	4	0	0	4	4	4	3	Zinc finger, C2H2 type
zf-C2H2_4	PF13894.5	BGIBMGA006943	9.1e-09	35.3	25	0.00011	22.6	1	4.1	4	0	0	4	4	4	3	C2H2-type zinc finger
zf-met	PF12874.6	BGIBMGA006943	0.00019	21.6	6	0.03	14.6	0.2	3.7	3	0	0	3	3	3	2	Zinc-finger of C2H2 type
zf-Di19	PF05605.11	BGIBMGA006943	0.00042	20.5	2	0.00042	20.5	1.4	2.7	1	1	2	3	3	3	1	Drought induced 19 protein (Di19),zinc-binding
zf-C2H2	PF00096.25	BGIBMGA006120	3.9e-13	49	20.1	0.00036	20.7	0.5	3.4	3	0	0	3	3	3	3	Zinc finger, C2H2 type
zf-H2C2_2	PF13465.5	BGIBMGA006120	4.1e-10	39.5	23.3	5.3e-07	29.7	1.8	4.3	4	0	0	4	4	4	2	Zinc-finger double domain
zf-C2H2_4	PF13894.5	BGIBMGA006120	5.1e-10	39.2	17.5	0.0006	20.3	1.4	3.5	3	0	0	3	3	3	3	C2H2-type zinc finger
FOXP-CC	PF16159.4	BGIBMGA006120	5.1e-05	23.7	5	0.01	16.3	1.6	2.8	2	1	0	2	2	2	2	FOXP coiled-coil domain
zf-H2C2_2	PF13465.5	BGIBMGA011498	3.8e-17	61.7	16.6	9.5e-08	32	0.7	4.7	4	0	0	4	4	4	3	Zinc-finger double domain
zf-C2H2	PF00096.25	BGIBMGA011498	4.2e-13	48.9	25	5.7e-06	26.4	0.1	4	4	1	0	4	4	4	3	Zinc finger, C2H2 type
zf-C2H2_4	PF13894.5	BGIBMGA011498	1.5e-12	47.1	12.6	0.0011	19.5	1.9	3.7	3	0	0	3	3	3	3	C2H2-type zinc finger
zf-C2H2_6	PF13912.5	BGIBMGA011498	6e-05	22.8	4.9	0.15	12	0.4	3.6	3	0	0	3	3	3	2	C2H2-type zinc finger
zf-C2HC_2	PF13913.5	BGIBMGA011498	0.00033	20.4	7.3	0.6	10	0.2	3.6	3	0	0	3	3	3	3	zinc-finger of a C2HC-type
zf-C2H2	PF00096.25	BGIBMGA002047	4.2e-13	48.9	28	9.2e-05	22.6	0.4	3.3	3	0	0	3	3	3	3	Zinc finger, C2H2 type
zf-H2C2_2	PF13465.5	BGIBMGA002047	1.6e-11	43.9	19.8	1.8e-05	24.8	0.7	3.5	3	0	0	3	3	3	2	Zinc-finger double domain
zf-C2H2_4	PF13894.5	BGIBMGA002047	3.1e-06	27.5	25	0.041	14.6	0.5	3.3	3	0	0	3	3	3	3	C2H2-type zinc finger
zf-AD	PF07776.14	BGIBMGA008948	6.5e-16	58.2	8.2	1.2e-15	57.4	0.6	3.1	2	1	0	2	2	2	1	Zinc-finger associated domain (zf-AD)
zf-C2H2	PF00096.25	BGIBMGA008948	6e-13	48.4	33.6	0.0014	18.8	0.3	5.7	5	0	0	5	5	5	4	Zinc finger, C2H2 type
zf-H2C2_2	PF13465.5	BGIBMGA008948	2.1e-11	43.6	38.1	4.4e-05	23.6	0.7	6.3	6	0	0	6	6	6	4	Zinc-finger double domain
zf-C2H2_4	PF13894.5	BGIBMGA008948	1.3e-09	38	33.3	0.023	15.4	1.1	6.2	6	0	0	6	6	6	4	C2H2-type zinc finger
Myb_DNA-bind_4	PF13837.5	BGIBMGA008948	2.5e-06	27.7	11.7	1e-05	25.7	0.5	3.5	3	0	0	3	3	3	2	Myb/SANT-like DNA-binding domain
Zn-ribbon_8	PF09723.9	BGIBMGA008948	1.1e-05	25.3	15.9	0.0049	16.8	1.2	4.1	4	0	0	4	4	4	2	Zinc ribbon domain
zf-C2H2_11	PF16622.4	BGIBMGA008948	0.00031	20.3	0.7	0.00031	20.3	0.5	3.3	4	0	0	4	4	4	1	zinc-finger C2H2-type
zf-C2H2	PF00096.25	BGIBMGA008453	6.3e-13	48.3	36.6	0.00018	21.7	0.2	5.4	5	0	0	5	5	5	5	Zinc finger, C2H2 type
zf-C2H2_4	PF13894.5	BGIBMGA008453	2.5e-12	46.4	31.1	0.017	15.9	0.1	5.7	6	0	0	6	6	6	5	C2H2-type zinc finger
zf-C2H2_6	PF13912.5	BGIBMGA008453	1.3e-06	28.1	28.7	0.0036	17.1	0.1	5.9	6	0	0	6	6	6	4	C2H2-type zinc finger
zf-C2H2_8	PF15909.4	BGIBMGA008453	0.00051	20.2	17.5	0.025	14.8	6.1	3.3	1	1	2	3	3	3	2	C2H2-type zinc ribbon
Snapin_Pallidin	PF14712.5	BGIBMGA002752	3.1e-21	75.5	2.1	3.1e-21	75.5	1.4	1.7	2	0	0	2	2	2	1	Snapin/Pallidin
zf-H2C2_2	PF13465.5	BGIBMGA002752	2.2e-19	68.8	27.3	8.9e-09	35.3	0.1	4.3	5	0	0	5	5	5	3	Zinc-finger double domain
zf-C2H2	PF00096.25	BGIBMGA002752	7.2e-13	48.1	32.2	0.00011	22.4	4.4	4.8	5	0	0	5	5	5	4	Zinc finger, C2H2 type
zf-C2H2_4	PF13894.5	BGIBMGA002752	1.5e-10	40.8	31.8	0.002	18.7	4	4.9	5	0	0	5	5	5	4	C2H2-type zinc finger
MTS	PF05175.13	BGIBMGA002752	2.4e-10	40.1	0	6.4e-10	38.7	0	1.7	2	0	0	2	2	2	1	Methyltransferase small domain
zf-AD	PF07776.14	BGIBMGA002752	5.6e-08	32.8	0.1	5.6e-08	32.8	0.1	2.8	2	1	0	2	2	2	1	Zinc-finger associated domain (zf-AD)
zf-C2H2_jaz	PF12171.7	BGIBMGA002752	0.00052	20.1	9.5	1.4	9.2	1.3	3.8	4	0	0	4	4	4	2	Zinc-finger double-stranded RNA-binding
zf-C2H2	PF00096.25	BGIBMGA006027	2e-12	46.7	52.7	0.041	14.3	0.6	9.4	9	0	0	9	9	9	8	Zinc finger, C2H2 type
zf-C2H2_4	PF13894.5	BGIBMGA006027	1.8e-11	43.7	49.5	0.08	13.7	0.5	9.5	9	0	0	9	9	9	8	C2H2-type zinc finger
zf-H2C2_5	PF13909.5	BGIBMGA006027	3.6e-08	32.9	27.5	6.8e-05	22.4	2	5.2	5	0	0	5	5	5	4	C2H2-type zinc-finger domain
zf-C2H2_jaz	PF12171.7	BGIBMGA006027	0.00011	22.3	32.4	0.16	12.2	0.2	8.2	8	1	0	8	8	8	3	Zinc-finger double-stranded RNA-binding
zf-met	PF12874.6	BGIBMGA006027	0.00015	21.9	40.1	0.054	13.8	0.8	8.3	8	0	0	8	8	8	3	Zinc-finger of C2H2 type
zf-C2H2	PF00096.25	BGIBMGA006664	2.4e-12	46.5	76.9	0.00086	19.5	0.2	11.4	12	0	0	12	12	12	7	Zinc finger, C2H2 type
zf-C2H2_jaz	PF12171.7	BGIBMGA006664	2.2e-10	40.5	50.5	0.0034	17.5	0	9.9	10	0	0	10	10	10	6	Zinc-finger double-stranded RNA-binding
zf-C2H2_4	PF13894.5	BGIBMGA006664	8.6e-10	38.5	87.8	0.0038	17.8	0.8	14	15	0	0	15	15	15	8	C2H2-type zinc finger
zf-Di19	PF05605.11	BGIBMGA006664	6.9e-06	26.2	41.8	2.1e-05	24.6	0.9	6.3	6	1	1	7	7	7	3	Drought induced 19 protein (Di19),zinc-binding
zf-H2C2_2	PF13465.5	BGIBMGA006664	1.1e-05	25.5	10.6	0.00024	21.3	0.2	13.3	16	0	0	16	16	16	5	Zinc-finger double domain
zf-C2H2_2	PF12756.6	BGIBMGA006664	5.7e-05	23.3	62	0.21	11.8	0.1	11.5	3	1	6	10	10	10	6	C2H2 type zinc-finger (2 copies)
AKAP95	PF04988.11	BGIBMGA006664	0.00034	20.8	4.1	0.00034	20.8	2.8	5.7	4	3	1	5	5	5	2	A-kinase anchoring protein 95 (AKAP95)
zf-C2H2	PF00096.25	BGIBMGA005575	2.7e-12	46.3	14.8	4.6e-06	26.7	1.6	2.3	2	0	0	2	2	2	2	Zinc finger, C2H2 type
zf-C2H2_4	PF13894.5	BGIBMGA005575	3.6e-07	30.3	11.3	0.0022	18.6	2	2.3	2	0	0	2	2	2	2	C2H2-type zinc finger
zf-H2C2_2	PF13465.5	BGIBMGA005575	6.5e-06	26.2	13.1	0.0011	19.1	1	3.3	3	0	0	3	3	3	2	Zinc-finger double domain
zf-met	PF12874.6	BGIBMGA005575	2.2e-05	24.6	8.6	0.033	14.5	1.8	2.3	2	0	0	2	2	2	2	Zinc-finger of C2H2 type
zf-C2H2_4	PF13894.5	BGIBMGA004948	1.5e-15	56.4	51.5	0.00048	20.6	0.5	7.3	7	0	0	7	7	7	5	C2H2-type zinc finger
zf-Di19	PF05605.11	BGIBMGA004948	2.5e-12	46.8	38.4	2.1e-06	27.8	2.2	4.3	3	1	1	4	4	4	4	Drought induced 19 protein (Di19),zinc-binding
zf-C2H2	PF00096.25	BGIBMGA004948	2.9e-12	46.2	50	0.00051	20.3	0.6	6.7	7	1	0	7	7	7	5	Zinc finger, C2H2 type
zf-C2H2_jaz	PF12171.7	BGIBMGA004948	6e-09	35.9	29.2	0.00016	21.8	0.4	5.8	5	0	0	5	5	5	4	Zinc-finger double-stranded RNA-binding
zf-H2C2_2	PF13465.5	BGIBMGA004948	8e-09	35.4	38.6	0.00051	20.2	1	6.6	7	0	0	7	7	7	4	Zinc-finger double domain
zf-met	PF12874.6	BGIBMGA004948	1.2e-07	31.8	30.5	0.00046	20.4	0.3	5.6	5	0	0	5	5	5	4	Zinc-finger of C2H2 type
zf-C2H2	PF00096.25	BGIBMGA004430	6.2e-12	45.2	79.1	0.00012	22.2	0.7	10	10	0	0	10	10	10	7	Zinc finger, C2H2 type
zf-C2H2_4	PF13894.5	BGIBMGA004430	8.7e-12	44.7	74.3	0.0087	16.7	0.6	9.6	9	0	0	9	9	9	7	C2H2-type zinc finger
zf-H2C2_2	PF13465.5	BGIBMGA004430	1.2e-10	41.2	12.1	7.4e-08	32.4	0.3	8.7	9	0	0	9	9	9	5	Zinc-finger double domain
zf-C2H2_jaz	PF12171.7	BGIBMGA004430	1.7e-05	24.8	41.2	0.19	12	0.5	8.4	8	0	0	8	8	8	4	Zinc-finger double-stranded RNA-binding
zf-C2H2_6	PF13912.5	BGIBMGA004430	0.00069	19.4	53.7	0.031	14.1	2	8.7	8	1	1	9	9	9	5	C2H2-type zinc finger
zf-H2C2_2	PF13465.5	BGIBMGA001778	3.7e-12	46	24.7	4.2e-05	23.7	0.1	6.1	6	0	0	6	6	6	4	Zinc-finger double domain
zf-C2H2	PF00096.25	BGIBMGA001778	8e-12	44.8	40.2	0.00077	19.7	0.2	7	7	1	0	7	7	7	5	Zinc finger, C2H2 type
zf-C2H2_4	PF13894.5	BGIBMGA001778	1.4e-11	44	33.3	0.00035	21.1	0.4	6.4	7	0	0	7	7	7	4	C2H2-type zinc finger
zf-C2H2_6	PF13912.5	BGIBMGA001778	1.5e-05	24.7	29.7	0.004	17	0.3	5.3	5	0	0	5	5	5	3	C2H2-type zinc finger
zf-H2C2_2	PF13465.5	BGIBMGA006133	1.2e-11	44.4	10.1	2e-06	27.8	0.3	3.4	3	0	0	3	3	3	2	Zinc-finger double domain
zf-C2H2	PF00096.25	BGIBMGA006133	1.2e-11	44.2	8.2	5.7e-06	26.4	1.5	2.6	2	0	0	2	2	2	2	Zinc finger, C2H2 type
zf-C2H2_4	PF13894.5	BGIBMGA006133	1.5e-09	37.7	7.9	0.00018	22	0.3	2.6	2	0	0	2	2	2	2	C2H2-type zinc finger
zf-C2H2_6	PF13912.5	BGIBMGA006133	4.8e-08	32.7	6.1	0.00041	20.2	1.1	2.4	2	0	0	2	2	2	2	C2H2-type zinc finger
zf-met	PF12874.6	BGIBMGA006133	0.00025	21.2	7.2	0.13	12.6	0	2.4	2	0	0	2	2	2	2	Zinc-finger of C2H2 type
zf-C2H2_jaz	PF12171.7	BGIBMGA006133	0.00031	20.8	2.2	0.46	10.7	0	2.6	2	0	0	2	2	2	2	Zinc-finger double-stranded RNA-binding
zf-H2C2_2	PF13465.5	BGIBMGA006942	3.6e-13	49.2	8.7	1.9e-07	31.1	1.1	4.7	5	0	0	5	5	5	2	Zinc-finger double domain
zf-C2H2	PF00096.25	BGIBMGA006942	1.4e-11	44	34.1	3.6e-06	27	0.7	4.3	4	0	0	4	4	4	3	Zinc finger, C2H2 type
zf-C2H2_4	PF13894.5	BGIBMGA006942	4.6e-06	26.9	31.3	0.0014	19.2	0.6	4.3	4	0	0	4	4	4	3	C2H2-type zinc finger
zf-C2H2	PF00096.25	BGIBMGA012283	1.5e-11	44	59.4	0.00025	21.2	4.6	6.7	6	0	0	6	6	6	6	Zinc finger, C2H2 type
zf-C2H2_jaz	PF12171.7	BGIBMGA012283	5.3e-09	36	35.2	2.9e-05	24.1	1.7	5.9	6	0	0	6	6	6	4	Zinc-finger double-stranded RNA-binding
zf-C2H2_4	PF13894.5	BGIBMGA012283	1.5e-08	34.7	50.7	0.011	16.4	0.7	6.8	6	0	0	6	6	6	4	C2H2-type zinc finger
zf-H2C2_2	PF13465.5	BGIBMGA012283	1.8e-05	24.8	13.6	0.00047	20.4	3.3	7.9	9	0	0	9	9	9	4	Zinc-finger double domain
zf-met	PF12874.6	BGIBMGA012283	4.7e-05	23.5	5.5	0.00024	21.3	1.9	6.3	6	0	0	6	6	6	3	Zinc-finger of C2H2 type
zf-C2H2_4	PF13894.5	BGIBMGA001804	6.2e-20	70.1	182.2	0.012	16.3	0.4	22.7	23	0	0	23	23	23	18	C2H2-type zinc finger
zf-C2H2	PF00096.25	BGIBMGA001804	2.3e-11	43.4	192	8.5e-05	22.7	1.2	22.4	23	1	0	23	23	23	13	Zinc finger, C2H2 type
zf-met	PF12874.6	BGIBMGA001804	0.00035	20.8	3.7	0.01	16.1	0.1	13.9	14	0	0	14	14	14	7	Zinc-finger of C2H2 type
zf-C2H2_4	PF13894.5	BGIBMGA008767	2.4e-11	43.3	80.1	0.033	14.9	1.4	9.3	9	0	0	9	9	9	8	C2H2-type zinc finger
zf-C2H2	PF00096.25	BGIBMGA008767	2.4e-11	43.3	86	0.011	16	1.1	9.3	9	0	0	9	9	9	7	Zinc finger, C2H2 type
zf-H2C2_2	PF13465.5	BGIBMGA008767	0.00021	21.5	0.4	0.00021	21.5	0.3	9.6	9	2	1	10	10	10	4	Zinc-finger double domain
zf-C2H2_2	PF12756.6	BGIBMGA008767	0.0005	20.3	16.3	0.0013	18.9	1.6	5.9	1	1	3	5	5	5	2	C2H2 type zinc-finger (2 copies)
zf-C2H2_4	PF13894.5	BGIBMGA001632	9.1e-14	50.9	51.4	0.0025	18.4	0.9	7.8	8	0	0	8	8	8	6	C2H2-type zinc finger
zf-C2H2	PF00096.25	BGIBMGA001632	2.7e-11	43.2	55.4	0.0014	18.9	0.1	8.3	8	0	0	8	8	8	6	Zinc finger, C2H2 type
zf-met	PF12874.6	BGIBMGA001632	3.9e-09	36.5	41.2	0.0083	16.4	1.4	7	7	0	0	7	7	7	5	Zinc-finger of C2H2 type
zf-C2H2_6	PF13912.5	BGIBMGA001632	4.5e-06	26.4	44.4	0.0009	19.1	0.7	6.7	6	1	1	7	7	7	4	C2H2-type zinc finger
zf-H2C2_2	PF13465.5	BGIBMGA001632	7.4e-05	22.9	40.4	0.0023	18.2	1.1	7.5	7	0	0	7	7	7	4	Zinc-finger double domain
zf-BED	PF02892.14	BGIBMGA001632	0.00042	20.2	0.2	0.00042	20.2	0.1	4.5	5	1	0	5	5	5	1	BED zinc finger
zf-C2H2	PF00096.25	BGIBMGA013124	2.7e-11	43.2	5	5.5e-05	23.3	0	2.2	2	0	0	2	2	2	2	Zinc finger, C2H2 type
zf-C2H2_4	PF13894.5	BGIBMGA013124	7.5e-09	35.6	5.5	0.002	18.7	0.1	2.2	2	0	0	2	2	2	2	C2H2-type zinc finger
zf-H2C2_2	PF13465.5	BGIBMGA013124	1.4e-08	34.7	3.2	1.4e-08	34.7	2.2	2.7	4	0	0	4	4	4	2	Zinc-finger double domain
zf-C2H2_11	PF16622.4	BGIBMGA013124	4.8e-05	22.9	0.5	0.016	14.9	0.1	2.2	2	0	0	2	2	2	2	zinc-finger C2H2-type
zf-H2C2_2	PF13465.5	BGIBMGA005571	1.1e-20	72.9	43.3	1.8e-06	28	1.2	6	6	1	0	6	6	6	5	Zinc-finger double domain
zf-C2H2_4	PF13894.5	BGIBMGA005571	2.8e-13	49.4	39.8	0.00032	21.2	0.3	6.1	6	0	0	6	6	6	4	C2H2-type zinc finger
zf-C2H2_jaz	PF12171.7	BGIBMGA005571	5.1e-13	48.9	22.4	0.00019	21.5	0.2	5.6	5	0	0	5	5	5	4	Zinc-finger double-stranded RNA-binding
zf-C2H2	PF00096.25	BGIBMGA005571	2.9e-11	43.1	38.2	0.00046	20.4	0.6	6.3	6	0	0	6	6	6	4	Zinc finger, C2H2 type
zf-met	PF12874.6	BGIBMGA005571	3e-05	24.1	5.3	0.0015	18.7	0.3	4.3	5	0	0	5	5	5	3	Zinc-finger of C2H2 type
zf-C2H2	PF00096.25	BGIBMGA008071	3.1e-11	43	48.9	0.003	17.8	0.3	6.6	6	0	0	6	6	6	6	Zinc finger, C2H2 type
zf-C2H2_4	PF13894.5	BGIBMGA008071	2.1e-05	24.9	46	0.14	13	0.3	6.6	6	0	0	6	6	6	5	C2H2-type zinc finger
zf-C2H2_6	PF13912.5	BGIBMGA008071	3.7e-05	23.5	35.8	0.085	12.8	2.5	5.5	5	0	0	5	5	5	5	C2H2-type zinc finger
zf-H2C2_2	PF13465.5	BGIBMGA013621	3e-20	71.6	55.6	2.5e-05	24.4	0.2	8.6	8	0	0	8	8	8	7	Zinc-finger double domain
zf-C2H2_4	PF13894.5	BGIBMGA013621	4.4e-20	70.6	66.7	0.0013	19.3	2	9.6	9	0	0	9	9	9	9	C2H2-type zinc finger
zf-H2C2_5	PF13909.5	BGIBMGA013621	4.5e-11	42.2	66.2	5.4e-10	38.7	2	7.7	8	0	0	8	8	8	5	C2H2-type zinc-finger domain
zf-C2H2	PF00096.25	BGIBMGA013621	4.7e-11	42.4	75.5	0.0018	18.5	1.9	9.3	9	0	0	9	9	9	6	Zinc finger, C2H2 type
zf-C2H2_jaz	PF12171.7	BGIBMGA013621	4.5e-08	33.1	49	0.004	17.3	2.7	9.2	9	0	0	9	9	9	5	Zinc-finger double-stranded RNA-binding
zf-Di19	PF05605.11	BGIBMGA013621	3.8e-07	30.2	43.3	3.3e-05	24	2.8	5.6	5	1	0	5	5	5	3	Drought induced 19 protein (Di19),zinc-binding
zf-C2H2	PF00096.25	BGIBMGA009785	6.1e-11	42.1	14.2	0.00041	20.6	0.5	3.3	3	0	0	3	3	3	3	Zinc finger, C2H2 type
zf-C2H2_4	PF13894.5	BGIBMGA009785	1.8e-09	37.5	14.3	0.0059	17.3	0.7	3.4	3	0	0	3	3	3	3	C2H2-type zinc finger
CpXC	PF14353.5	BGIBMGA009785	0.00051	20	4.4	0.49	10.3	1.4	3	1	1	1	2	2	2	2	CpXC protein
zf-C2H2_4	PF13894.5	BGIBMGA001779	1e-11	44.5	50.9	0.022	15.5	0.2	7.7	7	0	0	7	7	7	6	C2H2-type zinc finger
zf-C2H2	PF00096.25	BGIBMGA001779	6.2e-11	42	49.5	0.0088	16.4	0.3	7.8	7	0	0	7	7	7	6	Zinc finger, C2H2 type
zf-H2C2_2	PF13465.5	BGIBMGA001779	0.00023	21.3	49.6	0.0071	16.6	1.3	8.6	9	0	0	9	9	9	4	Zinc-finger double domain
zf-C2H2_jaz	PF12171.7	BGIBMGA001779	0.00032	20.8	0.1	0.00032	20.8	0	6.1	6	1	0	6	6	6	2	Zinc-finger double-stranded RNA-binding
zf-met	PF12874.6	BGIBMGA001779	0.00077	19.7	0.1	0.00077	19.7	0.1	6.2	6	0	0	6	6	6	1	Zinc-finger of C2H2 type
zf-C2H2_4	PF13894.5	BGIBMGA008797	9.3e-12	44.6	12.5	0.00047	20.7	0.2	3.3	3	0	0	3	3	3	3	C2H2-type zinc finger
zf-H2C2_2	PF13465.5	BGIBMGA008797	2.2e-11	43.5	13.1	1.5e-08	34.6	0.9	3.8	4	0	0	4	4	4	2	Zinc-finger double domain
zf-C2H2	PF00096.25	BGIBMGA008797	6.5e-11	42	14.3	0.00056	20.1	0.9	3.3	3	0	0	3	3	3	3	Zinc finger, C2H2 type
zf-Di19	PF05605.11	BGIBMGA008797	4e-08	33.3	9.2	1.8e-05	24.9	2.9	2.2	1	1	0	2	2	2	2	Drought induced 19 protein (Di19),zinc-binding
zf-BED	PF02892.14	BGIBMGA008797	1.6e-05	24.7	15.4	0.058	13.3	0.9	3.3	1	1	2	3	3	3	3	BED zinc finger
DUF1178	PF06676.10	BGIBMGA008797	2e-05	24.9	3.8	0.049	13.9	0	2.4	1	1	2	3	3	3	2	Protein of unknown function (DUF1178)
zf-met	PF12874.6	BGIBMGA008797	0.00026	21.1	0.1	0.00026	21.1	0.1	3.8	4	1	0	4	4	4	2	Zinc-finger of C2H2 type
zf-C2H2_jaz	PF12171.7	BGIBMGA008797	0.00099	19.2	13.6	0.0036	17.5	0.2	3.8	2	1	1	3	3	3	2	Zinc-finger double-stranded RNA-binding
zf-C2H2_4	PF13894.5	BGIBMGA014611	9.3e-12	44.6	12.5	0.00047	20.7	0.2	3.3	3	0	0	3	3	3	3	C2H2-type zinc finger
zf-H2C2_2	PF13465.5	BGIBMGA014611	2.2e-11	43.5	13.1	1.5e-08	34.6	0.9	3.8	4	0	0	4	4	4	2	Zinc-finger double domain
zf-C2H2	PF00096.25	BGIBMGA014611	6.5e-11	42	14.3	0.00056	20.1	0.9	3.3	3	0	0	3	3	3	3	Zinc finger, C2H2 type
zf-Di19	PF05605.11	BGIBMGA014611	4e-08	33.3	9.2	1.8e-05	24.9	2.9	2.2	1	1	0	2	2	2	2	Drought induced 19 protein (Di19),zinc-binding
zf-BED	PF02892.14	BGIBMGA014611	1.6e-05	24.7	15.4	0.058	13.3	0.9	3.3	1	1	2	3	3	3	3	BED zinc finger
DUF1178	PF06676.10	BGIBMGA014611	2e-05	24.9	3.8	0.049	13.9	0	2.4	1	1	2	3	3	3	2	Protein of unknown function (DUF1178)
zf-met	PF12874.6	BGIBMGA014611	0.00026	21.1	0.1	0.00026	21.1	0.1	3.8	4	1	0	4	4	4	2	Zinc-finger of C2H2 type
zf-C2H2_jaz	PF12171.7	BGIBMGA014611	0.00099	19.2	13.6	0.0036	17.5	0.2	3.8	2	1	1	3	3	3	2	Zinc-finger double-stranded RNA-binding
BTB	PF00651.30	BGIBMGA006736	3.5e-20	72.2	0	6.1e-20	71.4	0	1.4	1	0	0	1	1	1	1	BTB/POZ domain
zf-C2H2	PF00096.25	BGIBMGA006736	7.6e-11	41.8	2.7	0.00023	21.3	0.1	2.9	2	0	0	2	2	2	2	Zinc finger, C2H2 type
zf-C2H2_4	PF13894.5	BGIBMGA006736	1.9e-07	31.2	2.7	0.015	16	0.1	2.9	2	0	0	2	2	2	2	C2H2-type zinc finger
zf-met	PF12874.6	BGIBMGA006736	7.5e-05	22.9	0.4	0.19	12.1	0.1	2.9	2	0	0	2	2	2	2	Zinc-finger of C2H2 type
zf-C2H2_11	PF16622.4	BGIBMGA006736	9.7e-05	21.9	9	0.00098	18.7	0.1	2.7	3	0	0	3	3	3	2	zinc-finger C2H2-type
zf-C2HC_2	PF13913.5	BGIBMGA006736	0.00012	21.8	0.6	0.52	10.2	0	2.7	2	0	0	2	2	2	2	zinc-finger of a C2HC-type
zf-C2H2_4	PF13894.5	BGIBMGA001614	6.6e-11	42	51.8	0.0082	16.8	0.3	8	9	0	0	9	9	9	6	C2H2-type zinc finger
zf-C2H2	PF00096.25	BGIBMGA001614	8.1e-11	41.7	47.3	0.012	15.9	0.2	7.9	8	0	0	8	8	8	5	Zinc finger, C2H2 type
zf-H2C2_2	PF13465.5	BGIBMGA001614	3.8e-10	39.6	28.8	8.3e-05	22.7	0.3	7.1	6	0	0	6	6	6	5	Zinc-finger double domain
zf-C2H2_6	PF13912.5	BGIBMGA001614	6.4e-05	22.7	36.4	0.013	15.3	0.1	7	7	0	0	7	7	7	4	C2H2-type zinc finger
zf-met	PF12874.6	BGIBMGA001614	0.00026	21.2	33	0.075	13.3	0.3	6.8	7	0	0	7	7	7	3	Zinc-finger of C2H2 type
zf-C2H2_4	PF13894.5	BGIBMGA001624	3.2e-15	55.4	85.7	0.0052	17.4	0	13.2	13	0	0	13	13	13	11	C2H2-type zinc finger
zf-C2H2	PF00096.25	BGIBMGA001624	1e-10	41.3	88	0.011	16	1.5	12.7	13	0	0	13	13	13	9	Zinc finger, C2H2 type
zf-C2H2_4	PF13894.5	BGIBMGA010718	1.1e-11	44.5	72.2	0.0014	19.2	1.1	10.5	10	0	0	10	10	10	6	C2H2-type zinc finger
zf-C2H2	PF00096.25	BGIBMGA010718	1.1e-10	41.3	87	5.7e-05	23.3	1.9	10.4	11	0	0	11	11	11	6	Zinc finger, C2H2 type
zf-H2C2_2	PF13465.5	BGIBMGA010718	7e-10	38.8	71.6	0.0018	18.5	1.1	9.7	10	1	0	10	10	10	5	Zinc-finger double domain
zf-H2C2_5	PF13909.5	BGIBMGA010718	4.1e-06	26.3	5.9	0.0013	18.4	0.1	7.3	9	0	0	9	9	9	3	C2H2-type zinc-finger domain
zf-Di19	PF05605.11	BGIBMGA010718	1.9e-05	24.7	56.5	0.016	15.4	4.8	6.6	2	2	4	7	7	7	5	Drought induced 19 protein (Di19),zinc-binding
zf-C2H2_4	PF13894.5	BGIBMGA001658	7.5e-14	51.2	60.6	4.3e-05	23.9	1.5	8.5	8	1	1	9	9	9	6	C2H2-type zinc finger
zf-C2H2	PF00096.25	BGIBMGA001658	1.2e-10	41.1	69.5	0.00018	21.7	2	8.9	8	1	1	9	9	9	6	Zinc finger, C2H2 type
zf-C2H2_jaz	PF12171.7	BGIBMGA001658	0.00073	19.7	1	0.00073	19.7	0.7	6.8	7	0	0	7	7	7	4	Zinc-finger double-stranded RNA-binding
zf-C2H2	PF00096.25	BGIBMGA007595	1.3e-10	41	11.4	2.9e-06	27.3	0.1	4	4	0	0	4	4	4	3	Zinc finger, C2H2 type
zf-H2C2_2	PF13465.5	BGIBMGA007595	1.2e-08	34.9	9	5.3e-08	32.8	0.2	3.3	3	0	0	3	3	3	2	Zinc-finger double domain
zf-C2H2_4	PF13894.5	BGIBMGA007595	3.3e-06	27.4	10.2	0.0037	17.9	0.1	3.8	3	0	0	3	3	3	3	C2H2-type zinc finger
zf-C2H2	PF00096.25	BGIBMGA007531	2.1e-10	40.4	8.2	8e-07	29.1	0.5	2.5	2	0	0	2	2	2	2	Zinc finger, C2H2 type
zf-C2H2_4	PF13894.5	BGIBMGA007531	1.7e-09	37.6	5.4	2.4e-06	27.8	0.3	2.6	2	1	0	2	2	2	2	C2H2-type zinc finger
zf-C2H2_6	PF13912.5	BGIBMGA007531	4.6e-05	23.2	2.4	0.0012	18.7	0	2.4	2	0	0	2	2	2	1	C2H2-type zinc finger
zf-C2H2_jaz	PF12171.7	BGIBMGA007531	9.2e-05	22.5	8.4	0.0019	18.4	0	3.1	3	0	0	3	3	3	2	Zinc-finger double-stranded RNA-binding
zf-H2C2_2	PF13465.5	BGIBMGA007531	0.00018	21.6	8.2	0.0029	17.9	0.4	3.3	3	0	0	3	3	3	2	Zinc-finger double domain
zf-C2H2_4	PF13894.5	BGIBMGA007704	6.4e-11	42	12.3	0.0035	18	0.7	3.3	3	0	0	3	3	3	3	C2H2-type zinc finger
zf-C2H2	PF00096.25	BGIBMGA007704	3.5e-10	39.7	12.6	0.01	16.2	0.8	3.3	3	0	0	3	3	3	3	Zinc finger, C2H2 type
zf-C2H2_jaz	PF12171.7	BGIBMGA007704	3.9e-08	33.3	16.2	0.0044	17.2	0	3.3	3	0	0	3	3	3	3	Zinc-finger double-stranded RNA-binding
zf-H2C2_2	PF13465.5	BGIBMGA007704	3.5e-07	30.3	12.6	0.00038	20.6	0.3	4.3	4	0	0	4	4	4	2	Zinc-finger double domain
zf-C2H2_4	PF13894.5	BGIBMGA007843	3.1e-14	52.3	49.5	0.009	16.7	0.6	7.6	7	0	0	7	7	7	6	C2H2-type zinc finger
zf-C2H2	PF00096.25	BGIBMGA007843	3.7e-10	39.6	56.5	0.0009	19.5	1.2	7.9	8	0	0	8	8	8	5	Zinc finger, C2H2 type
zf-H2C2_2	PF13465.5	BGIBMGA007843	8.2e-08	32.2	47	7.3e-05	22.9	0.6	6.9	7	0	0	7	7	7	6	Zinc-finger double domain
zf-C2H2_jaz	PF12171.7	BGIBMGA007843	1.4e-07	31.5	27.6	0.031	14.5	0.5	6.5	6	0	0	6	6	6	3	Zinc-finger double-stranded RNA-binding
zf-met	PF12874.6	BGIBMGA007843	0.00063	19.9	29	0.56	10.6	1.3	6.3	4	1	2	6	6	6	4	Zinc-finger of C2H2 type
zf-C2H2_4	PF13894.5	BGIBMGA001139	3.1e-11	43	51	0.023	15.4	0.4	7.4	7	0	0	7	7	7	5	C2H2-type zinc finger
zf-C2H2	PF00096.25	BGIBMGA001139	4.1e-10	39.5	50.4	0.01	16.1	0.7	7.4	7	0	0	7	7	7	6	Zinc finger, C2H2 type
zf-met	PF12874.6	BGIBMGA001139	1.8e-09	37.5	40.1	0.0014	18.8	0.1	7.1	7	0	0	7	7	7	4	Zinc-finger of C2H2 type
zf-H2C2_2	PF13465.5	BGIBMGA001139	2.5e-07	30.7	48.2	1e-05	25.6	1.8	7.1	7	0	0	7	7	7	4	Zinc-finger double domain
zf-C2H2_jaz	PF12171.7	BGIBMGA001139	1.2e-06	28.5	29.8	0.013	15.7	0.1	6.8	7	0	0	7	7	7	4	Zinc-finger double-stranded RNA-binding
zf-C2H2_6	PF13912.5	BGIBMGA001139	0.0001	22.1	1.8	0.0077	16.1	0.1	6.2	8	0	0	8	8	8	3	C2H2-type zinc finger
zf-C2H2	PF00096.25	BGIBMGA008808	4.7e-10	39.3	8.6	4.8e-05	23.5	0.4	2.5	2	0	0	2	2	2	2	Zinc finger, C2H2 type
zf-C2H2_4	PF13894.5	BGIBMGA008808	1.3e-07	31.7	7	0.0028	18.3	1	2.6	2	0	0	2	2	2	2	C2H2-type zinc finger
zf-C2H2_6	PF13912.5	BGIBMGA008808	4.4e-07	29.6	2.5	0.0019	18	0.1	2.6	2	0	0	2	2	2	2	C2H2-type zinc finger
zf-H2C2_2	PF13465.5	BGIBMGA008808	1.2e-05	25.4	0.1	1.2e-05	25.4	0.1	2.9	3	0	0	3	3	3	1	Zinc-finger double domain
zf-C2H2_jaz	PF12171.7	BGIBMGA008808	1.8e-05	24.8	5.6	0.0034	17.5	1.8	2.3	2	0	0	2	2	2	2	Zinc-finger double-stranded RNA-binding
zf-met	PF12874.6	BGIBMGA008808	4e-05	23.7	5.2	0.071	13.4	0.1	2.4	2	0	0	2	2	2	2	Zinc-finger of C2H2 type
zf-C2H2_4	PF13894.5	BGIBMGA000834	1.2e-10	41.2	32.9	0.0012	19.4	0.5	6.5	6	0	0	6	6	6	5	C2H2-type zinc finger
zf-AD	PF07776.14	BGIBMGA000834	1.9e-10	40.7	5.8	1.9e-10	40.7	4	3.8	3	3	1	4	4	4	2	Zinc-finger associated domain (zf-AD)
zf-C2H2	PF00096.25	BGIBMGA000834	5.4e-10	39.1	29.3	0.0025	18.1	0.7	6.1	6	0	0	6	6	6	5	Zinc finger, C2H2 type
zf-H2C2_2	PF13465.5	BGIBMGA009591	2e-17	62.6	13.8	1.6e-10	40.8	0.4	3.3	3	1	0	3	3	3	2	Zinc-finger double domain
zf-C2H2	PF00096.25	BGIBMGA009591	7.2e-10	38.7	17.4	2.6e-06	27.5	0.9	3.1	3	0	0	3	3	3	2	Zinc finger, C2H2 type
zf-C2H2_4	PF13894.5	BGIBMGA009591	2.2e-09	37.2	14.1	0.00028	21.4	0.7	3.2	3	0	0	3	3	3	2	C2H2-type zinc finger
zf-C2H2_6	PF13912.5	BGIBMGA009591	6.6e-08	32.2	7.6	0.0018	18.1	1.5	2.4	2	0	0	2	2	2	2	C2H2-type zinc finger
zf-Di19	PF05605.11	BGIBMGA009591	1.2e-05	25.3	4.5	0.052	13.8	0.3	2.2	2	0	0	2	2	2	2	Drought induced 19 protein (Di19),zinc-binding
zf-met	PF12874.6	BGIBMGA009591	8.6e-05	22.7	14.5	0.0013	18.9	0.9	2.8	3	0	0	3	3	3	2	Zinc-finger of C2H2 type
zf-C2H2_jaz	PF12171.7	BGIBMGA009591	0.00077	19.6	7.1	0.027	14.7	0.2	3.1	3	1	0	3	3	3	2	Zinc-finger double-stranded RNA-binding
zf-H2C2_2	PF13465.5	BGIBMGA004431	1.4e-10	41	4.9	1.3e-08	34.7	0.4	6.2	8	0	0	8	8	8	3	Zinc-finger double domain
zf-C2H2_4	PF13894.5	BGIBMGA004431	4.1e-10	39.5	35.2	0.15	12.9	0.2	7.5	6	1	1	7	7	7	6	C2H2-type zinc finger
zf-C2H2	PF00096.25	BGIBMGA004431	8.5e-10	38.4	43.4	0.00049	20.3	0.4	7.9	7	2	1	8	8	8	5	Zinc finger, C2H2 type
zf-met	PF12874.6	BGIBMGA004431	4.2e-06	26.9	30.1	0.013	15.8	0.2	6.7	7	0	0	7	7	7	3	Zinc-finger of C2H2 type
zf-C2H2_jaz	PF12171.7	BGIBMGA004431	3.7e-05	23.8	21.1	0.15	12.3	0.2	6	6	0	0	6	6	6	4	Zinc-finger double-stranded RNA-binding
zf-C2H2	PF00096.25	BGIBMGA007797	8.9e-10	38.4	13.1	2e-05	24.7	2.2	2.6	2	0	0	2	2	2	2	Zinc finger, C2H2 type
zf-H2C2_2	PF13465.5	BGIBMGA007797	1.4e-08	34.7	9.5	1.9e-08	34.2	0.3	2.8	3	0	0	3	3	3	2	Zinc-finger double domain
zf-C2H2_4	PF13894.5	BGIBMGA007797	1.7e-07	31.4	11.4	0.002	18.7	1.3	2.6	2	0	0	2	2	2	2	C2H2-type zinc finger
zf-C2H2_jaz	PF12171.7	BGIBMGA007797	0.00084	19.5	8.3	0.013	15.7	1.1	2.6	2	0	0	2	2	2	2	Zinc-finger double-stranded RNA-binding
zf-C2H2_4	PF13894.5	BGIBMGA007176	1.5e-10	40.9	35.6	0.042	14.6	2.1	6.6	6	0	0	6	6	6	5	C2H2-type zinc finger
zf-C2H2	PF00096.25	BGIBMGA007176	1.1e-09	38.1	37	0.0064	16.8	0.5	6.4	6	0	0	6	6	6	6	Zinc finger, C2H2 type
zf-met	PF12874.6	BGIBMGA007176	4.6e-05	23.5	21.3	0.095	13	0	6.4	6	0	0	6	6	6	3	Zinc-finger of C2H2 type
zf-Di19	PF05605.11	BGIBMGA007176	0.00036	20.7	0.8	0.00036	20.7	0.6	3.8	2	2	2	4	4	4	2	Drought induced 19 protein (Di19),zinc-binding
zf-C2H2_11	PF16622.4	BGIBMGA007176	0.00061	19.4	31.9	0.17	11.6	0.6	5.9	6	0	0	6	6	6	4	zinc-finger C2H2-type
zf-C2H2	PF00096.25	BGIBMGA004284	1.4e-09	37.8	27.2	0.0019	18.4	0.9	4.6	4	0	0	4	4	4	4	Zinc finger, C2H2 type
zf-C2H2_4	PF13894.5	BGIBMGA004284	8.2e-07	29.2	24.3	0.14	13	0.8	4.5	4	0	0	4	4	4	4	C2H2-type zinc finger
zf-C2H2_2	PF12756.6	BGIBMGA004284	1.8e-05	24.9	8	0.3	11.3	0.1	3.6	3	0	0	3	3	3	3	C2H2 type zinc-finger (2 copies)
zf-met	PF12874.6	BGIBMGA004284	0.00097	19.3	13.7	0.056	13.7	0.3	3.6	3	0	0	3	3	3	2	Zinc-finger of C2H2 type
zf-AD	PF07776.14	BGIBMGA012174	2e-15	56.7	1	2e-15	56.7	0.7	2.8	3	1	0	3	3	3	1	Zinc-finger associated domain (zf-AD)
zf-C2H2	PF00096.25	BGIBMGA012174	1.6e-09	37.6	28.5	0.00055	20.1	1.9	5.2	4	0	0	4	4	4	4	Zinc finger, C2H2 type
zf-H2C2_2	PF13465.5	BGIBMGA012174	3.4e-09	36.6	35.4	7.1e-05	23	0.1	6.1	6	0	0	6	6	6	4	Zinc-finger double domain
zf-C2H2_4	PF13894.5	BGIBMGA012174	0.00022	21.7	36.5	0.014	16	1.3	5.4	6	0	0	6	6	6	3	C2H2-type zinc finger
zf-Di19	PF05605.11	BGIBMGA012174	0.00075	19.6	3	0.00075	19.6	2.1	3.3	2	1	0	2	2	2	1	Drought induced 19 protein (Di19),zinc-binding
zf-AD	PF07776.14	BGIBMGA002377	1e-13	51.2	8	1e-13	51.2	5.5	2.4	3	0	0	3	3	3	1	Zinc-finger associated domain (zf-AD)
zf-C2H2	PF00096.25	BGIBMGA002377	1.8e-09	37.4	27.5	3.1e-05	24.1	0.2	5.5	5	0	0	5	5	5	3	Zinc finger, C2H2 type
zf-C2H2_4	PF13894.5	BGIBMGA002377	8.5e-09	35.4	28.1	0.001	19.6	0.1	6.5	4	2	0	4	4	4	3	C2H2-type zinc finger
zf-H2C2_2	PF13465.5	BGIBMGA002377	6.9e-08	32.5	3.5	1.6e-06	28.2	0.4	4	4	1	1	5	5	5	2	Zinc-finger double domain
zf-C2H2_jaz	PF12171.7	BGIBMGA002377	1.1e-06	28.7	0.5	0.031	14.5	0	3.9	4	0	0	4	4	4	2	Zinc-finger double-stranded RNA-binding
zf-C2HC_2	PF13913.5	BGIBMGA002377	1.5e-06	27.9	1.2	0.051	13.4	0.1	3.1	2	0	0	2	2	2	2	zinc-finger of a C2HC-type
zf-met	PF12874.6	BGIBMGA002377	0.00014	22	18	0.16	12.3	0.2	4.6	5	0	0	5	5	5	3	Zinc-finger of C2H2 type
zf-C2H2_11	PF16622.4	BGIBMGA002377	0.00072	19.2	18.8	0.28	10.9	0.6	4.8	3	1	1	4	4	4	3	zinc-finger C2H2-type
zf-C2H2	PF00096.25	BGIBMGA008748	1.9e-09	37.4	31.9	0.0062	16.8	3.3	4.7	4	0	0	4	4	4	4	Zinc finger, C2H2 type
zf-C2H2_4	PF13894.5	BGIBMGA008748	2.7e-07	30.8	44.3	0.015	16	2.7	5.3	5	0	0	5	5	5	4	C2H2-type zinc finger
zf-H2C2_2	PF13465.5	BGIBMGA008748	9.8e-05	22.5	5	9.8e-05	22.5	3.5	5.2	6	0	0	6	6	6	4	Zinc-finger double domain
zf-C2H2_6	PF13912.5	BGIBMGA008748	0.00088	19.1	38.5	0.017	15	1	4.6	4	1	0	4	4	4	4	C2H2-type zinc finger
zf-C2H2_4	PF13894.5	BGIBMGA000147	2.4e-10	40.3	23.8	0.033	14.9	0.1	4.5	4	0	0	4	4	4	4	C2H2-type zinc finger
zf-C2H2	PF00096.25	BGIBMGA000147	2.8e-09	36.8	24.1	0.0079	16.5	0.1	4.5	4	0	0	4	4	4	4	Zinc finger, C2H2 type
zf-Di19	PF05605.11	BGIBMGA000147	2.7e-05	24.2	17	0.02	15.1	3.1	3.1	2	1	0	2	2	2	2	Drought induced 19 protein (Di19),zinc-binding
zf-H2C2_5	PF13909.5	BGIBMGA000147	0.00017	21.1	1.8	0.00017	21.1	1.2	4.3	4	2	0	4	4	4	2	C2H2-type zinc-finger domain
BTB	PF00651.30	BGIBMGA000147	0.00062	19.9	0	0.001	19.2	0	1.3	1	0	0	1	1	1	1	BTB/POZ domain
zf-H2C2_2	PF13465.5	BGIBMGA001743	1.9e-15	56.4	64.1	6.1e-07	29.5	0.6	7.6	9	0	0	9	9	9	5	Zinc-finger double domain
zf-C2H2_4	PF13894.5	BGIBMGA001743	1.8e-10	40.6	54.8	0.0058	17.3	0.9	7.8	8	0	0	8	8	8	6	C2H2-type zinc finger
zf-AD	PF07776.14	BGIBMGA001743	1.6e-09	37.7	2	1.6e-09	37.7	1.4	3.3	4	1	0	4	4	4	1	Zinc-finger associated domain (zf-AD)
zf-C2H2	PF00096.25	BGIBMGA001743	2.9e-09	36.8	50.6	0.0012	19.1	1.3	7.2	6	0	0	6	6	6	4	Zinc finger, C2H2 type
zf-C2H2_4	PF13894.5	BGIBMGA008747	4.3e-15	55	40.8	0.039	14.7	1	7.5	7	0	0	7	7	7	7	C2H2-type zinc finger
zf-C2H2	PF00096.25	BGIBMGA008747	5e-09	36	43.4	0.015	15.7	1.3	7.8	7	0	0	7	7	7	6	Zinc finger, C2H2 type
zf-C2H2_2	PF12756.6	BGIBMGA008747	0.00025	21.2	36.1	0.0025	18	2.7	5.2	1	1	4	5	5	5	4	C2H2 type zinc-finger (2 copies)
zf-H2C2_5	PF13909.5	BGIBMGA011248	2.5e-24	84.6	51.8	1.1e-06	28.2	0.4	7.4	7	0	0	7	7	7	6	C2H2-type zinc-finger domain
zf-H2C2_2	PF13465.5	BGIBMGA011248	1.1e-19	69.8	53.9	2.8e-06	27.4	1.2	7.9	8	1	0	8	8	8	4	Zinc-finger double domain
zf-C2H2	PF00096.25	BGIBMGA011248	5.2e-09	36	60.3	0.0047	17.2	2.3	7.8	8	0	0	8	8	8	6	Zinc finger, C2H2 type
zf-C2H2_4	PF13894.5	BGIBMGA011248	2.6e-05	24.6	57.8	0.51	11.2	1.1	7.8	7	0	0	7	7	7	6	C2H2-type zinc finger
zf-H2C2_2	PF13465.5	BGIBMGA013384	1.7e-15	56.5	8.7	1.3e-10	41.1	0.5	3.4	3	0	0	3	3	3	2	Zinc-finger double domain
zf-C2H2	PF00096.25	BGIBMGA013384	5.6e-09	35.9	20.8	7.3e-05	22.9	3.6	2.8	3	0	0	3	3	3	2	Zinc finger, C2H2 type
zf-C2H2_4	PF13894.5	BGIBMGA013384	5.9e-06	26.6	18	0.0031	18.1	2.5	2.8	3	0	0	3	3	3	2	C2H2-type zinc finger
zf-C2H2_6	PF13912.5	BGIBMGA013384	2.1e-05	24.2	6.1	0.024	14.5	0.4	2.5	2	0	0	2	2	2	2	C2H2-type zinc finger
zf-H2C2_2	PF13465.5	BGIBMGA010720	3.6e-17	61.8	30.9	2.5e-06	27.5	0.6	5	5	0	0	5	5	5	3	Zinc-finger double domain
zf-AD	PF07776.14	BGIBMGA010720	9.1e-17	61	7.6	9.1e-17	61	5.3	3	3	0	0	3	3	3	1	Zinc-finger associated domain (zf-AD)
zf-C2H2	PF00096.25	BGIBMGA010720	1.1e-08	35	31.7	2.7e-05	24.3	0.7	5	5	0	0	5	5	5	4	Zinc finger, C2H2 type
zf-C2H2_4	PF13894.5	BGIBMGA010720	3.3e-06	27.4	31.6	0.00036	21	0.5	5.2	5	0	0	5	5	5	3	C2H2-type zinc finger
BTB	PF00651.30	BGIBMGA002948	1.9e-15	56.9	0.3	2.9e-15	56.4	0.2	1.3	1	0	0	1	1	1	1	BTB/POZ domain
zf-C2H2	PF00096.25	BGIBMGA002948	1.1e-08	34.9	11.8	6.5e-05	23.1	2	2.5	2	0	0	2	2	2	2	Zinc finger, C2H2 type
zf-C2H2_jaz	PF12171.7	BGIBMGA002948	1.1e-06	28.6	1	0.017	15.3	0.1	2.5	2	0	0	2	2	2	2	Zinc-finger double-stranded RNA-binding
zf-met	PF12874.6	BGIBMGA002948	1.8e-06	28.1	4.3	0.0036	17.5	0.7	2.5	2	0	0	2	2	2	2	Zinc-finger of C2H2 type
zf-C2H2_4	PF13894.5	BGIBMGA002948	5.4e-06	26.7	10	0.00089	19.8	1.6	2.6	2	0	0	2	2	2	2	C2H2-type zinc finger
zf-C2H2_6	PF13912.5	BGIBMGA002948	0.00036	20.3	8.5	0.0021	17.9	0.9	2.3	1	1	1	2	2	2	2	C2H2-type zinc finger
zf-C2H2	PF00096.25	BGIBMGA002168	1.3e-08	34.7	8.8	0.00021	21.5	0.7	2.6	2	0	0	2	2	2	2	Zinc finger, C2H2 type
zf-H2C2_2	PF13465.5	BGIBMGA002168	3.8e-08	33.3	0.4	3.8e-08	33.3	0.3	3	3	0	0	3	3	3	1	Zinc-finger double domain
zf-C2H2_4	PF13894.5	BGIBMGA002168	4e-06	27.1	8	0.0085	16.8	0.5	2.9	2	0	0	2	2	2	2	C2H2-type zinc finger
zf-met	PF12874.6	BGIBMGA002168	0.00052	20.2	6.7	0.19	12.1	0.4	2.6	2	0	0	2	2	2	2	Zinc-finger of C2H2 type
zf-AD	PF07776.14	BGIBMGA012176	1.2e-14	54.1	2.7	1.2e-14	54.1	1.9	3.2	3	1	0	3	3	3	1	Zinc-finger associated domain (zf-AD)
zf-H2C2_2	PF13465.5	BGIBMGA012176	1.8e-12	46.9	32.1	0.00016	21.8	0.2	6.7	6	0	0	6	6	6	3	Zinc-finger double domain
zf-C2H2_4	PF13894.5	BGIBMGA012176	4.4e-11	42.5	45.6	0.038	14.7	0.5	6.8	7	0	0	7	7	7	6	C2H2-type zinc finger
zf-C2H2	PF00096.25	BGIBMGA012176	1.5e-08	34.5	41.7	0.21	12	2	6.6	6	0	0	6	6	6	5	Zinc finger, C2H2 type
zf-C2H2_jaz	PF12171.7	BGIBMGA012176	2.3e-06	27.6	19.1	0.25	11.6	1.4	6	6	0	0	6	6	6	3	Zinc-finger double-stranded RNA-binding
zf-Di19	PF05605.11	BGIBMGA012176	0.00012	22.2	25.6	0.00039	20.6	0.4	4.7	4	1	1	5	5	5	2	Drought induced 19 protein (Di19),zinc-binding
NAM-associated	PF14303.5	BGIBMGA012176	0.00034	21.2	3.1	0.00046	20.8	2.1	1.2	1	0	0	1	1	1	1	No apical meristem-associated C-terminal domain
zf-C2H2	PF00096.25	BGIBMGA005016	1.6e-08	34.4	15.2	0.00028	21.1	0.6	3.5	3	0	0	3	3	3	2	Zinc finger, C2H2 type
zf-C2H2_4	PF13894.5	BGIBMGA005016	8.2e-08	32.4	14.2	0.0027	18.3	0.9	3.9	4	0	0	4	4	4	3	C2H2-type zinc finger
zf-met	PF12874.6	BGIBMGA005016	3e-05	24.1	11.4	0.0076	16.5	0.2	3.5	3	0	0	3	3	3	3	Zinc-finger of C2H2 type
zf-C2H2_6	PF13912.5	BGIBMGA005016	0.00013	21.7	10.8	0.031	14.1	0.2	2.9	3	0	0	3	3	3	2	C2H2-type zinc finger
zf-H2C2_2	PF13465.5	BGIBMGA000988	8e-12	44.9	31.8	1.4e-08	34.7	1.1	4.9	5	0	0	5	5	5	3	Zinc-finger double domain
zf-C2H2	PF00096.25	BGIBMGA000988	1.8e-08	34.3	36.3	0.00063	20	1.2	4.8	4	0	0	4	4	4	4	Zinc finger, C2H2 type
zf-C2H2_4	PF13894.5	BGIBMGA000988	1.2e-07	31.9	35.1	0.0026	18.4	0.6	4.7	4	0	0	4	4	4	3	C2H2-type zinc finger
BTB	PF00651.30	BGIBMGA012517	3.3e-23	81.9	0.1	5.4e-23	81.3	0.1	1.3	1	0	0	1	1	1	1	BTB/POZ domain
zf-C2H2	PF00096.25	BGIBMGA012517	2.5e-08	33.8	21.5	0.0019	18.4	1	3.7	3	0	0	3	3	3	3	Zinc finger, C2H2 type
zf-C2H2_4	PF13894.5	BGIBMGA012517	1.1e-07	31.9	20.4	0.023	15.4	0.1	4	3	0	0	3	3	3	3	C2H2-type zinc finger
zf-H2C2_2	PF13465.5	BGIBMGA012517	6.9e-07	29.3	17.8	5.5e-06	26.5	0.2	5.3	5	0	0	5	5	5	1	Zinc-finger double domain
zf-C2H2_jaz	PF12171.7	BGIBMGA012517	0.00054	20.1	5.9	4.3	7.7	0	3.8	3	0	0	3	3	3	2	Zinc-finger double-stranded RNA-binding
zf-C2H2	PF00096.25	BGIBMGA012741	4e-08	33.2	13.1	0.00086	19.5	2.5	2.8	2	0	0	2	2	2	2	Zinc finger, C2H2 type
zf-C2H2_4	PF13894.5	BGIBMGA012741	1.5e-06	28.5	11.6	0.0021	18.7	2	2.8	2	0	0	2	2	2	2	C2H2-type zinc finger
zf-C2H2_2	PF12756.6	BGIBMGA012741	0.00018	21.7	9.3	0.022	15	6.7	2.5	1	1	1	2	2	2	2	C2H2 type zinc-finger (2 copies)
zf-H2C2_2	PF13465.5	BGIBMGA012741	0.00032	20.9	0.8	0.00032	20.9	0.5	2.5	2	0	0	2	2	2	1	Zinc-finger double domain
zf-C2H2_9	PF16293.4	BGIBMGA012741	0.00045	19.9	3.9	0.044	13.5	0.2	2.5	2	0	0	2	2	2	2	C2H2 type zinc-finger (1 copy)
zf-C2H2_4	PF13894.5	BGIBMGA001663	1.7e-09	37.6	49.7	0.043	14.6	0.1	7.3	7	0	0	7	7	7	6	C2H2-type zinc finger
zf-C2H2	PF00096.25	BGIBMGA001663	7.7e-08	32.3	53	0.055	13.8	0.9	6.7	6	0	0	6	6	6	5	Zinc finger, C2H2 type
zf-met	PF12874.6	BGIBMGA001663	1.5e-06	28.3	24	0.052	13.9	0.6	5.1	4	0	0	4	4	4	3	Zinc-finger of C2H2 type
zf-C2H2_jaz	PF12171.7	BGIBMGA001663	7.4e-06	26	2.1	7.4e-06	26	1.4	6.5	7	0	0	7	7	7	2	Zinc-finger double-stranded RNA-binding
zf-C2H2_2	PF12756.6	BGIBMGA006678	9.3e-16	57.9	6.1	8.3e-05	22.8	0.1	3.5	3	0	0	3	3	3	3	C2H2 type zinc-finger (2 copies)
zf-C2H2_4	PF13894.5	BGIBMGA006678	8.7e-08	32.3	12.4	0.015	16	0.1	4.3	4	0	0	4	4	4	3	C2H2-type zinc finger
zf-C2H2	PF00096.25	BGIBMGA006678	1.6e-07	31.3	20.3	0.0014	18.9	0.2	4.4	4	1	0	4	4	4	3	Zinc finger, C2H2 type
zf-C2H2_6	PF13912.5	BGIBMGA006678	8.3e-06	25.5	14.6	0.013	15.4	0.6	3.5	3	0	0	3	3	3	3	C2H2-type zinc finger
zf-C2HE	PF16278.4	BGIBMGA006678	8.4e-06	26.1	1.7	0.44	11	0.1	3.8	3	0	0	3	3	3	3	C2HE / C2H2 / C2HCzinc-bindingfinger
BTB	PF00651.30	BGIBMGA002702	2.4e-13	50.2	0	4.6e-13	49.3	0	1.4	1	0	0	1	1	1	1	BTB/POZ domain
zf-H2C2_2	PF13465.5	BGIBMGA002702	1.9e-07	31.1	9.9	2.5e-06	27.6	0.2	3.4	3	0	0	3	3	3	2	Zinc-finger double domain
zf-C2H2	PF00096.25	BGIBMGA002702	4.3e-07	29.9	20.9	0.00011	22.3	0.5	4.3	4	0	0	4	4	4	3	Zinc finger, C2H2 type
zf-C2H2_4	PF13894.5	BGIBMGA002702	6.1e-06	26.5	17.7	0.0075	16.9	0.5	3.9	3	0	0	3	3	3	3	C2H2-type zinc finger
zf-H2C2_2	PF13465.5	BGIBMGA003341	2.2e-11	43.5	41.7	0.0012	19.1	0.5	6.3	6	0	0	6	6	6	5	Zinc-finger double domain
zf-C2H2_11	PF16622.4	BGIBMGA003341	2.1e-08	33.6	14.9	0.00073	19.1	0.1	4.9	5	0	0	5	5	5	2	zinc-finger C2H2-type
zf-C2H2	PF00096.25	BGIBMGA003341	6.3e-07	29.4	59.5	0.00067	19.9	0.1	8.1	9	0	0	9	9	9	5	Zinc finger, C2H2 type
zf-C2H2_4	PF13894.5	BGIBMGA003341	6.3e-06	26.5	3.4	7.1e-05	23.2	0.1	8.5	9	0	0	9	9	9	4	C2H2-type zinc finger
zf-C2H2_6	PF13912.5	BGIBMGA003341	2e-05	24.3	0.1	2e-05	24.3	0	6.2	8	0	0	8	8	8	1	C2H2-type zinc finger
zf-C2H2_4	PF13894.5	BGIBMGA004432	1.7e-10	40.7	62.4	0.036	14.8	1.6	8.8	8	0	0	8	8	8	6	C2H2-type zinc finger
zf-H2C2_2	PF13465.5	BGIBMGA004432	3.3e-08	33.5	1	3.3e-08	33.5	0.7	7.9	8	0	0	8	8	8	5	Zinc-finger double domain
zf-AD	PF07776.14	BGIBMGA004432	1.3e-07	31.7	0.2	1.3e-07	31.7	0.1	3.6	4	1	0	4	4	4	1	Zinc-finger associated domain (zf-AD)
zf-C2H2	PF00096.25	BGIBMGA004432	6.3e-07	29.4	70.2	0.0045	17.3	2.1	9	8	1	0	8	8	8	5	Zinc finger, C2H2 type
BTB	PF00651.30	BGIBMGA007530	2e-27	95.5	0.3	3.3e-27	94.8	0.2	1.3	1	0	0	1	1	1	1	BTB/POZ domain
zf-Di19	PF05605.11	BGIBMGA007530	2.8e-07	30.6	6.3	5.4e-07	29.7	4.3	1.5	1	0	0	1	1	1	1	Drought induced 19 protein (Di19),zinc-binding
zf-C2H2	PF00096.25	BGIBMGA007530	1.3e-06	28.4	13.3	0.00026	21.2	0.1	3.1	3	0	0	3	3	3	2	Zinc finger, C2H2 type
zf-C2H2_4	PF13894.5	BGIBMGA007530	0.00015	22.2	11.9	0.0021	18.7	0.1	3	3	0	0	3	3	3	2	C2H2-type zinc finger
zf-C2H2_6	PF13912.5	BGIBMGA007530	0.00034	20.4	0.9	0.071	13	0	2.6	2	0	0	2	2	2	2	C2H2-type zinc finger
FragX_IP	PF05994.10	BGIBMGA001670	0	1229.1	0	0	1228.4	0	1.4	1	0	0	1	1	1	1	Cytoplasmic Fragile-X interacting family
zf-C2H2_4	PF13894.5	BGIBMGA001670	3.4e-14	52.2	57.4	0.044	14.5	0.6	9.1	7	1	1	8	8	8	7	C2H2-type zinc finger
zf-C2H2	PF00096.25	BGIBMGA001670	1.4e-06	28.3	60.7	0.006	16.9	1	8.8	8	0	0	8	8	8	5	Zinc finger, C2H2 type
zf-C2H2	PF00096.25	BGIBMGA010420	1.7e-06	28	10	0.00017	21.8	0.1	3.3	3	0	0	3	3	3	2	Zinc finger, C2H2 type
zf-C2H2_4	PF13894.5	BGIBMGA010420	4.1e-06	27.1	22.7	0.0072	17	0.1	4.1	4	1	0	4	4	4	3	C2H2-type zinc finger
zf-C2H2_6	PF13912.5	BGIBMGA010420	8.6e-05	22.3	2.4	0.17	11.8	0	2.9	3	0	0	3	3	3	2	C2H2-type zinc finger
zf-H2C2_2	PF13465.5	BGIBMGA003334	1e-10	41.4	42.9	4.2e-07	30	2	6.9	7	0	0	7	7	7	4	Zinc-finger double domain
zf-C2H2	PF00096.25	BGIBMGA003334	2.5e-06	27.6	52.2	0.0044	17.3	2.9	6.5	6	0	0	6	6	6	5	Zinc finger, C2H2 type
zf-H2C2_5	PF13909.5	BGIBMGA003334	5.3e-06	26	49	0.0015	18.1	4.1	5.7	6	0	0	6	6	6	4	C2H2-type zinc-finger domain
BTB	PF00651.30	BGIBMGA008687	3e-20	72.4	0	4.8e-20	71.8	0	1.3	1	0	0	1	1	1	1	BTB/POZ domain
zf-C2H2	PF00096.25	BGIBMGA008687	2.5e-06	27.5	8.4	2.7e-05	24.3	0.3	2.6	2	0	0	2	2	2	2	Zinc finger, C2H2 type
zf-C2H2_4	PF13894.5	BGIBMGA008687	2.7e-05	24.5	7.3	0.0025	18.4	0.1	2.8	2	0	0	2	2	2	2	C2H2-type zinc finger
zf-H2C2_2	PF13465.5	BGIBMGA010686	3.1e-09	36.7	0.7	3.1e-09	36.7	0.5	9.8	10	0	0	10	10	10	2	Zinc-finger double domain
zf-C2H2_4	PF13894.5	BGIBMGA010686	7.8e-09	35.5	60.2	0.0095	16.6	1.1	10.7	10	0	0	10	10	10	6	C2H2-type zinc finger
zf-C2H2	PF00096.25	BGIBMGA010686	4.7e-06	26.7	15.7	0.00044	20.5	1.1	10.6	11	0	0	11	11	11	3	Zinc finger, C2H2 type
zf-C2H2_jaz	PF12171.7	BGIBMGA010686	2.2e-05	24.5	34.1	0.0062	16.7	0.1	7.6	7	0	0	7	7	7	3	Zinc-finger double-stranded RNA-binding
zinc_ribbon_9	PF14369.5	BGIBMGA010686	0.00018	21.6	2.6	6.7	7	0	4.4	3	0	0	3	3	3	3	zinc-ribbon
zf-C2H2	PF00096.25	BGIBMGA000148	4.9e-06	26.6	11.7	0.00031	20.9	0.5	2.4	2	0	0	2	2	2	2	Zinc finger, C2H2 type
zf-H2C2_5	PF13909.5	BGIBMGA000148	0.00032	20.3	8.4	0.018	14.7	2.6	2.5	2	0	0	2	2	2	2	C2H2-type zinc-finger domain
zf-H2C2_2	PF13465.5	BGIBMGA001719	1.5e-18	66.2	44.4	6.1e-08	32.6	1.7	7.3	7	1	0	7	7	7	4	Zinc-finger double domain
zf-C2H2_4	PF13894.5	BGIBMGA001719	1.8e-10	40.7	50.2	0.0011	19.5	0.3	7.2	8	0	0	8	8	8	5	C2H2-type zinc finger
zf-C2H2	PF00096.25	BGIBMGA001719	5.9e-06	26.4	15.6	0.0014	18.9	0.2	7.6	8	2	0	8	8	8	4	Zinc finger, C2H2 type
zf-C2H2_6	PF13912.5	BGIBMGA001719	0.00069	19.4	29.7	0.073	13	0.2	5	5	0	0	5	5	5	3	C2H2-type zinc finger
zf-C2H2_4	PF13894.5	BGIBMGA008789	6.3e-12	45.2	38.9	0.011	16.4	0.5	5.5	5	0	0	5	5	5	5	C2H2-type zinc finger
zf-H2C2_2	PF13465.5	BGIBMGA008789	5e-07	29.7	40	0.0017	18.6	0.5	6.2	6	0	0	6	6	6	5	Zinc-finger double domain
zf-C2H2	PF00096.25	BGIBMGA008789	7.7e-06	26	42.6	0.003	17.8	0.4	5.4	5	0	0	5	5	5	3	Zinc finger, C2H2 type
zf-H2C2_2	PF13465.5	BGIBMGA005627	6.7e-09	35.7	23.1	7.4e-06	26.1	2.8	5	5	0	0	5	5	5	3	Zinc-finger double domain
zf-C2H2	PF00096.25	BGIBMGA005627	1.1e-05	25.5	32	0.0051	17.1	0.9	4.7	5	0	0	5	5	5	3	Zinc finger, C2H2 type
zf-C2H2_6	PF13912.5	BGIBMGA005627	0.00016	21.4	17.9	0.042	13.7	0.1	4.4	4	0	0	4	4	4	4	C2H2-type zinc finger
zf-C2H2_4	PF13894.5	BGIBMGA001785	1.1e-07	32	7.5	0.0012	19.4	0.5	2.5	2	0	0	2	2	2	2	C2H2-type zinc finger
zf-C2H2	PF00096.25	BGIBMGA001785	1.2e-05	25.3	9.4	0.0035	17.6	0.6	2.4	2	0	0	2	2	2	2	Zinc finger, C2H2 type
zf-met	PF12874.6	BGIBMGA001785	8.8e-05	22.7	4.6	0.11	12.9	0.4	2.5	2	0	0	2	2	2	2	Zinc-finger of C2H2 type
zf-C2H2_jaz	PF12171.7	BGIBMGA001785	0.0003	20.9	7.8	0.092	13	1.7	2.4	2	0	0	2	2	2	2	Zinc-finger double-stranded RNA-binding
zf-C2H2_2	PF12756.6	BGIBMGA001785	0.00064	19.9	5.3	0.23	11.7	0.1	2.1	1	1	1	2	2	2	2	C2H2 type zinc-finger (2 copies)
zf-C2H2_jaz	PF12171.7	BGIBMGA011989	1.2e-07	31.7	7.1	1.7e-05	24.9	0.1	3.6	3	0	0	3	3	3	2	Zinc-finger double-stranded RNA-binding
zf-C2H2_4	PF13894.5	BGIBMGA011989	1.3e-06	28.6	16.5	0.25	12.2	0.1	5.1	4	0	0	4	4	4	3	C2H2-type zinc finger
zf-C2H2	PF00096.25	BGIBMGA011989	1.4e-05	25.2	23.5	0.032	14.6	0.2	5.2	4	1	0	4	4	4	3	Zinc finger, C2H2 type
zf-met	PF12874.6	BGIBMGA011989	1.5e-05	25.1	9.8	0.00094	19.4	0.2	3.9	3	0	0	3	3	3	1	Zinc-finger of C2H2 type
zf-H2C2_2	PF13465.5	BGIBMGA011989	0.00026	21.2	23.7	0.011	16	0.8	5.8	4	1	1	5	5	5	2	Zinc-finger double domain
AP3D1	PF06375.10	BGIBMGA011989	0.00057	20.1	1.5	0.0012	19	1.1	1.5	1	0	0	1	1	1	1	AP-3 complex subunit delta-1
zf-C2H2_4	PF13894.5	BGIBMGA006466	8.4e-06	26.1	5.6	0.29	12	0.8	3.6	3	0	0	3	3	3	3	C2H2-type zinc finger
zf-C2H2	PF00096.25	BGIBMGA006466	1.5e-05	25	7.6	0.11	12.9	0	3.7	3	0	0	3	3	3	3	Zinc finger, C2H2 type
zf-C2H2_aberr	PF17017.4	BGIBMGA006466	0.00012	22.2	7.1	0.00026	21.1	0.3	3.1	2	1	1	3	3	3	1	Aberrant zinc-finger
FOXP-CC	PF16159.4	BGIBMGA006466	0.00023	21.6	0.7	2	9	0	3.3	2	1	1	3	3	3	2	FOXP coiled-coil domain
zf-H2C2_2	PF13465.5	BGIBMGA008263	5.4e-16	58.1	42.6	2.7e-08	33.8	0.1	7.2	6	1	0	6	6	6	5	Zinc-finger double domain
zf-AD	PF07776.14	BGIBMGA008263	6.9e-11	42.1	1.2	6.9e-11	42.1	0.9	2.8	4	1	1	5	5	5	1	Zinc-finger associated domain (zf-AD)
zf-C2H2_4	PF13894.5	BGIBMGA008263	2.8e-07	30.7	60	9.7e-05	22.8	1.7	8	8	1	1	9	9	9	4	C2H2-type zinc finger
zf-Di19	PF05605.11	BGIBMGA008263	3.9e-07	30.2	29.1	5.1e-05	23.4	1.4	5.2	4	1	1	5	5	5	3	Drought induced 19 protein (Di19),zinc-binding
zf-C2H2	PF00096.25	BGIBMGA008263	1.6e-05	25	17.3	8.3e-05	22.7	2.7	7.7	8	2	0	8	8	8	4	Zinc finger, C2H2 type
zf-C2H2_jaz	PF12171.7	BGIBMGA008263	0.00012	22.2	0.7	0.00012	22.2	0.5	4.6	4	0	0	4	4	4	2	Zinc-finger double-stranded RNA-binding
zf-met	PF12874.6	BGIBMGA008263	0.00019	21.6	2.3	0.00019	21.6	1.6	4.5	4	0	0	4	4	4	1	Zinc-finger of C2H2 type
Zn-ribbon_8	PF09723.9	BGIBMGA008263	0.0004	20.3	19.1	0.017	15.1	0.7	5.4	5	1	1	6	6	6	2	Zinc ribbon domain
BTB	PF00651.30	BGIBMGA002080	2.3e-24	85.7	0	4.2e-24	84.8	0	1.4	1	0	0	1	1	1	1	BTB/POZ domain
zf-C2H2	PF00096.25	BGIBMGA002080	2.2e-05	24.6	14.3	0.0001	22.4	1.5	2.5	2	0	0	2	2	2	2	Zinc finger, C2H2 type
zf-C2H2_4	PF13894.5	BGIBMGA006494	1.7e-05	25.1	8.5	0.00038	21	0.2	2.8	2	0	0	2	2	2	2	C2H2-type zinc finger
zf-C2H2	PF00096.25	BGIBMGA006494	2.3e-05	24.5	9.5	0.00047	20.4	0.1	3.1	2	1	1	3	3	3	2	Zinc finger, C2H2 type
zf-BED	PF02892.14	BGIBMGA006494	3.5e-05	23.6	11.5	0.0001	22.1	3.6	2.3	1	1	1	2	2	2	2	BED zinc finger
DUF4379	PF14311.5	BGIBMGA006494	0.00041	20.6	3.4	0.0006	20	2.4	1.3	1	0	0	1	1	1	1	Probable Zinc-ribbon domain
Zn-ribbon_8	PF09723.9	BGIBMGA006494	0.00093	19.2	0.3	0.0012	18.8	0.2	1.3	1	0	0	1	1	1	1	Zinc ribbon domain
zf-C2H2	PF00096.25	BGIBMGA008799	2.4e-05	24.4	2	4.4e-05	23.6	1.4	1.4	1	0	0	1	1	1	1	Zinc finger, C2H2 type
zf-H2C2_2	PF13465.5	BGIBMGA008799	0.00027	21.1	5.8	0.004	17.4	0.5	2.2	2	0	0	2	2	2	2	Zinc-finger double domain
zf-C2H2	PF00096.25	BGIBMGA004914	2.9e-05	24.2	7.2	0.0016	18.7	0.7	3	2	0	0	2	2	2	2	Zinc finger, C2H2 type
zf-C2H2_4	PF13894.5	BGIBMGA004914	0.00059	20.4	14.6	0.0013	19.3	0.7	3.4	4	0	0	4	4	4	2	C2H2-type zinc finger
zf-H2C2_2	PF13465.5	BGIBMGA004914	0.00083	19.6	16.1	0.29	11.5	1.5	3.6	3	1	0	3	3	3	3	Zinc-finger double domain
zf-C2H2	PF00096.25	BGIBMGA012553	5e-05	23.4	31.9	0.083	13.3	0	5.4	5	0	0	5	5	5	4	Zinc finger, C2H2 type
zf-C2H2_4	PF13894.5	BGIBMGA012553	5.1e-05	23.7	36.8	0.092	13.5	0.3	5.7	5	0	0	5	5	5	4	C2H2-type zinc finger
zf-C2H2_4	PF13894.5	BGIBMGA001615	7.7e-09	35.6	8.9	0.00066	20.2	0.2	3.3	3	0	0	3	3	3	2	C2H2-type zinc finger
zf-C2H2_6	PF13912.5	BGIBMGA001615	9e-06	25.4	3.6	0.0045	16.8	0.1	2.4	2	0	0	2	2	2	2	C2H2-type zinc finger
zf-Di19	PF05605.11	BGIBMGA001615	1.7e-05	24.9	2.8	0.00023	21.3	0.8	2.3	1	1	1	2	2	2	2	Drought induced 19 protein (Di19),zinc-binding
zf-C2H2	PF00096.25	BGIBMGA001615	5.8e-05	23.2	8.1	0.096	13.1	1	3.2	3	0	0	3	3	3	2	Zinc finger, C2H2 type
zf-C2H2_jaz	PF12171.7	BGIBMGA001615	0.00022	21.3	4.3	0.076	13.2	0	3.4	3	0	0	3	3	3	2	Zinc-finger double-stranded RNA-binding
zf-C2H2_11	PF16622.4	BGIBMGA001615	0.00025	20.6	1.3	0.00068	19.2	0.1	2	2	0	0	2	2	2	1	zinc-finger C2H2-type
zf-H2C2_2	PF13465.5	BGIBMGA001615	0.00049	20.3	7.7	0.12	12.8	0.4	3.5	3	0	0	3	3	3	2	Zinc-finger double domain
zf-C2H2_4	PF13894.5	BGIBMGA012022	7e-06	26.4	1.2	0.1	13.4	0.1	2.6	2	0	0	2	2	2	2	C2H2-type zinc finger
zf-C2H2	PF00096.25	BGIBMGA012022	6.1e-05	23.2	1.8	0.026	14.9	0	2.6	2	0	0	2	2	2	2	Zinc finger, C2H2 type
DDE_Tnp_1_7	PF13843.5	BGIBMGA001657	2.9e-91	306.3	0.4	2.9e-91	306.3	0.3	1.6	2	0	0	2	2	2	1	Transposase IS4
zf-C2H2_4	PF13894.5	BGIBMGA001657	5.3e-08	33	45.3	0.032	15	0.1	7.9	8	0	0	8	8	8	5	C2H2-type zinc finger
HTH_psq	PF05225.15	BGIBMGA001657	1.3e-06	28	0	2.6e-06	26.9	0	1.6	1	0	0	1	1	1	1	helix-turn-helix, Psq domain
zf-C2H2	PF00096.25	BGIBMGA001657	8.6e-05	22.7	43.3	0.0086	16.4	0.2	7.8	7	0	0	7	7	7	3	Zinc finger, C2H2 type
zf-C3HC4_3	PF13920.5	BGIBMGA005601	6.8e-07	28.9	10.4	6.8e-07	28.9	7.2	4.3	3	2	1	4	4	4	1	Zinc finger, C3HC4 type (RINGfinger)
zf-C2H2	PF00096.25	BGIBMGA005601	8.7e-05	22.7	30.3	0.0059	16.9	0.4	6.7	6	0	0	6	6	6	4	Zinc finger, C2H2 type
zf-C2H2_4	PF13894.5	BGIBMGA007997	4.9e-05	23.7	5.1	0.0022	18.6	0.1	3.4	3	0	0	3	3	3	2	C2H2-type zinc finger
zf-C2H2	PF00096.25	BGIBMGA007997	0.00017	21.7	0.1	0.00017	21.7	0.1	3.5	5	0	0	5	5	5	1	Zinc finger, C2H2 type
zf-C2H2	PF00096.25	BGIBMGA001787	0.00017	21.7	25	0.019	15.3	0.2	5.5	6	1	0	6	6	6	3	Zinc finger, C2H2 type
zf-C2H2	PF00096.25	BGIBMGA011905	0.00019	21.6	10.6	0.041	14.3	1.3	3.1	2	0	0	2	2	2	2	Zinc finger, C2H2 type
zf-AD	PF07776.14	BGIBMGA011905	0.00092	19.3	0.2	0.00092	19.3	0.1	2.4	2	0	0	2	2	2	1	Zinc-finger associated domain (zf-AD)
zf-C2H2	PF00096.25	BGIBMGA008843	0.0002	21.5	2.1	0.00062	20	1.5	1.9	1	0	0	1	1	1	1	Zinc finger, C2H2 type
zf-C2H2_4	PF13894.5	BGIBMGA008843	0.00084	19.9	2.1	0.0017	18.9	1	2	2	0	0	2	2	2	1	C2H2-type zinc finger
zf-C2H2	PF00096.25	BGIBMGA012937	0.00023	21.4	0.3	0.00045	20.4	0.2	1.5	1	0	0	1	1	1	1	Zinc finger, C2H2 type
BTB	PF00651.30	BGIBMGA006492	1.6e-24	86.2	0	2.7e-24	85.4	0	1.4	1	0	0	1	1	1	1	BTB/POZ domain
zf-C2H2	PF00096.25	BGIBMGA006492	0.00023	21.3	12.5	0.00044	20.5	0.6	3.4	2	1	0	2	2	2	1	Zinc finger, C2H2 type
zf-C2H2_4	PF13894.5	BGIBMGA006492	0.00035	21	6.2	0.032	15	0.4	3.3	2	0	0	2	2	2	2	C2H2-type zinc finger
zf-met	PF12874.6	BGIBMGA005574	2.3e-05	24.5	8.6	3.5e-05	23.9	1.2	2.4	2	0	0	2	2	2	2	Zinc-finger of C2H2 type
zf-C2H2_4	PF13894.5	BGIBMGA005574	9.6e-05	22.8	6.5	0.001	19.7	2.1	2.4	2	0	0	2	2	2	1	C2H2-type zinc finger
zf-C2H2	PF00096.25	BGIBMGA005574	0.00026	21.2	4.7	0.00026	21.2	3.2	2.4	3	0	0	3	3	3	1	Zinc finger, C2H2 type
zf-C2H2	PF00096.25	BGIBMGA001375	0.00026	21.2	1.8	0.0006	20	0.8	2	2	0	0	2	2	2	1	Zinc finger, C2H2 type
zf-C2H2_4	PF13894.5	BGIBMGA001775	4.1e-08	33.3	28.3	0.038	14.7	0.6	6.1	5	0	0	5	5	5	5	C2H2-type zinc finger
zf-AD	PF07776.14	BGIBMGA001775	0.00027	21	11.8	0.0068	16.5	0	3.8	3	0	0	3	3	3	2	Zinc-finger associated domain (zf-AD)
zf-C2H2	PF00096.25	BGIBMGA001775	0.00032	20.9	33.2	0.0039	17.5	0.8	6.4	6	0	0	6	6	6	4	Zinc finger, C2H2 type
Peptidase_C78	PF07910.12	BGIBMGA007341	2.6e-33	115.2	0.1	8.5e-26	90.7	0	2.8	3	0	0	3	3	3	2	Peptidase family C78
zf-Di19	PF05605.11	BGIBMGA007341	6.6e-05	23	16.3	0.012	15.8	0.5	4.9	4	1	0	4	4	4	2	Drought induced 19 protein (Di19),zinc-binding
zf-C2H2	PF00096.25	BGIBMGA007341	0.00033	20.9	9.4	0.0022	18.3	0	4.7	4	0	0	4	4	4	1	Zinc finger, C2H2 type
zf-C2H2_4	PF13894.5	BGIBMGA007341	0.00097	19.7	16.4	0.027	15.2	0	5.9	5	0	0	5	5	5	1	C2H2-type zinc finger
zf-met	PF12874.6	BGIBMGA001408	6.3e-06	26.3	6.6	0.018	15.3	0.7	2.9	2	0	0	2	2	2	2	Zinc-finger of C2H2 type
zf-C2H2	PF00096.25	BGIBMGA001408	0.00041	20.6	22.7	0.089	13.2	0.7	4.7	4	0	0	4	4	4	3	Zinc finger, C2H2 type
BTB	PF00651.30	BGIBMGA000316	1.2e-25	89.8	0.1	2.4e-25	88.8	0.1	1.5	1	0	0	1	1	1	1	BTB/POZ domain
zf-C2H2_4	PF13894.5	BGIBMGA000316	4e-05	24	11.3	0.0083	16.8	0.8	2.9	2	0	0	2	2	2	2	C2H2-type zinc finger
zf-Di19	PF05605.11	BGIBMGA000316	0.00018	21.6	4.9	0.00018	21.6	3.4	2.2	1	1	1	2	2	2	1	Drought induced 19 protein (Di19),zinc-binding
zf-C2H2	PF00096.25	BGIBMGA000316	0.00043	20.5	16.5	0.00073	19.8	0.8	3.5	3	0	0	3	3	3	2	Zinc finger, C2H2 type
zf-C2H2_jaz	PF12171.7	BGIBMGA000316	0.00052	20.1	1.5	0.62	10.3	0.1	2.8	2	0	0	2	2	2	2	Zinc-finger double-stranded RNA-binding
THAP	PF05485.11	BGIBMGA011150	9.6e-17	61.6	2.5	2.1e-15	57.3	0.3	2.2	2	0	0	2	2	2	2	THAP domain
zf-C2H2	PF00096.25	BGIBMGA011150	0.00043	20.5	3.3	0.00043	20.5	2.3	2.1	3	0	0	3	3	3	1	Zinc finger, C2H2 type
zf-Di19	PF05605.11	BGIBMGA012175	2.6e-08	33.9	6.4	3.6e-08	33.5	4.5	1.2	1	0	0	1	1	1	1	Drought induced 19 protein (Di19),zinc-binding
zf-C2H2_4	PF13894.5	BGIBMGA012175	1e-06	29	11.8	0.0055	17.3	2.9	2.3	2	0	0	2	2	2	2	C2H2-type zinc finger
zf-C2H2	PF00096.25	BGIBMGA012175	0.00046	20.4	13.9	0.0092	16.3	3.7	2.4	2	0	0	2	2	2	2	Zinc finger, C2H2 type
DUF2197	PF09963.8	BGIBMGA012175	0.0007	19.7	5.6	0.0011	19.1	3.9	1.3	1	0	0	1	1	1	1	Uncharacterized protein conserved in bacteria(DUF2197)
zf-C2H2_2	PF12756.6	BGIBMGA012175	0.00079	19.6	8.5	0.072	13.3	0.8	2.1	1	1	1	2	2	2	2	C2H2 type zinc-finger (2 copies)
zf-C2H2	PF00096.25	BGIBMGA005573	0.00048	20.3	3.4	0.00048	20.3	2.4	2.4	2	0	0	2	2	2	1	Zinc finger, C2H2 type
zf-C2H2	PF00096.25	BGIBMGA005001	0.00058	20.1	2.5	0.00058	20.1	1.8	2.2	2	0	0	2	2	2	1	Zinc finger, C2H2 type
zf-H2C2_2	PF13465.5	BGIBMGA005001	0.00087	19.5	10.2	0.019	15.3	0.3	3.2	3	0	0	3	3	3	3	Zinc-finger double domain
Gal-bind_lectin	PF00337.21	BGIBMGA010360	4.4e-25	87.7	0	2.8e-15	55.9	0	3.2	2	1	1	3	3	3	2	Galactoside-binding lectin
zf-C2H2_4	PF13894.5	BGIBMGA010360	9.2e-05	22.9	26.1	0.019	15.7	0.9	5.2	5	0	0	5	5	5	3	C2H2-type zinc finger
zf-C2H2	PF00096.25	BGIBMGA010360	0.0006	20	19.9	0.14	12.6	0.3	4.5	3	1	1	4	4	4	3	Zinc finger, C2H2 type
zf-H2C2_5	PF13909.5	BGIBMGA011233	3.6e-32	109.7	132.2	3.7e-05	23.3	1.3	13.5	13	0	0	13	13	13	12	C2H2-type zinc-finger domain
zf-H2C2_2	PF13465.5	BGIBMGA011233	7e-22	76.7	108.7	5.6e-06	26.4	2.1	13.2	13	0	0	13	13	13	8	Zinc-finger double domain
zf-C2H2	PF00096.25	BGIBMGA011233	0.00078	19.7	134	0.0093	16.3	2.2	13.3	14	0	0	14	14	14	10	Zinc finger, C2H2 type
zf-AD	PF07776.14	BGIBMGA010021	4.4e-15	55.6	1.3	4.4e-15	55.6	0.9	3	3	0	0	3	3	3	1	Zinc-finger associated domain (zf-AD)
zf-AD	PF07776.14	BGIBMGA001690	2.8e-06	27.3	3	2.8e-06	27.3	2.1	2.6	3	0	0	3	3	3	1	Zinc-finger associated domain (zf-AD)
zf-C2H2_4	PF13894.5	BGIBMGA001690	0.00012	22.6	32.1	0.0035	17.9	0.5	6.4	5	2	0	5	5	5	3	C2H2-type zinc finger
zf-met	PF12874.6	BGIBMGA001690	0.00024	21.3	6.1	0.039	14.3	0	4	4	0	0	4	4	4	2	Zinc-finger of C2H2 type
CC2-LZ	PF16516.4	BGIBMGA004180	6.8e-15	55.1	7	6.8e-15	55.1	4.9	6.3	4	1	3	7	7	7	2	Leucine zipper of domain CC2ofNEMO,NF-kappa-Bessentialmodulator
NEMO	PF11577.7	BGIBMGA004180	1.4e-05	25	13.2	1.4e-05	25	9.1	4.4	3	2	2	5	5	5	1	NF-kappa-B essential modulator NEMO
BTB	PF00651.30	BGIBMGA004640	2.9e-09	37	0	5.3e-09	36.2	0	1.4	1	0	0	1	1	1	1	BTB/POZ domain
zf-C2HC_2	PF13913.5	BGIBMGA005135	3.4e-16	58.6	10	3.6e-08	33	1.2	2.4	2	0	0	2	2	2	2	zinc-finger of a C2HC-type
zf-H2C2_5	PF13909.5	BGIBMGA005980	6.2e-18	64.1	161.5	7.6e-05	22.3	0.2	20	20	0	0	20	20	20	17	C2H2-type zinc-finger domain
zf-H2C2_2	PF13465.5	BGIBMGA005980	7e-09	35.6	164.2	6.5e-05	23.1	0.1	25.3	27	0	0	27	27	27	14	Zinc-finger double domain
zf-H2C2_2	PF13465.5	BMgn015712|Gene06065	3.2e-86	280.1	115.2	5.2e-08	32.9	1.1	15.2	15	0	0	15	15	15	14	Zinc-finger double domain
zf-C2H2	PF00096.25	BMgn015712|Gene06065	5.4e-63	206	125.6	8.1e-07	29.1	0.9	14.1	14	0	0	14	14	14	14	Zinc finger, C2H2 type
zf-C2H2_4	PF13894.5	BMgn015712|Gene06065	1.2e-49	162.5	119.2	2.1e-05	24.9	0.8	14.1	14	0	0	14	14	14	14	C2H2-type zinc finger
zf-C2H2_jaz	PF12171.7	BMgn015712|Gene06065	2.8e-37	126.2	79	0.00017	21.7	0.1	14.5	14	0	0	14	14	14	12	Zinc-finger double-stranded RNA-binding
zf-met	PF12874.6	BMgn015712|Gene06065	1.1e-36	124.1	96.9	0.00013	22.1	1.1	14.5	14	0	0	14	14	14	12	Zinc-finger of C2H2 type
zf-C2H2_6	PF13912.5	BMgn015712|Gene06065	5.9e-26	89.8	94.9	1.8e-05	24.5	0.3	15	14	1	0	14	14	14	10	C2H2-type zinc finger
zf-C2HE	PF16278.4	BMgn015712|Gene06065	4e-18	65.5	88.8	0.00094	19.5	0.6	13.1	1	1	13	14	14	14	9	C2HE / C2H2 / C2HCzinc-bindingfinger
GAGA	PF09237.10	BMgn015712|Gene06065	9.6e-06	25.2	31.5	0.56	10	0	9.3	2	2	7	11	11	11	6	GAGA factor
zf-DBF	PF07535.11	BMgn015712|Gene06065	7.6e-05	22.6	74.9	3.5	7.7	0.2	14.3	14	0	0	14	14	14	5	DBF zinc finger
BolA	PF01722.17	BMgn015712|Gene06065	0.00029	21	23.6	2.4	8.4	2.2	7.5	2	2	3	5	5	5	2	BolA-like protein
zf-H2C2_2	PF13465.5	BMgn015717|Gene06078	1.4e-79	259.1	108.2	1.7e-08	34.4	1.5	13.1	13	0	0	13	13	13	12	Zinc-finger double domain
zf-C2H2	PF00096.25	BMgn015717|Gene06078	3.1e-58	191	97.4	1.6e-05	25	1	12.1	12	0	0	12	12	12	12	Zinc finger, C2H2 type
zf-C2H2_4	PF13894.5	BMgn015717|Gene06078	2e-43	143.2	94.7	0.00089	19.8	1.2	12.1	12	0	0	12	12	12	12	C2H2-type zinc finger
zf-met	PF12874.6	BMgn015717|Gene06078	1.5e-40	136.4	90.1	1.1e-05	25.5	0.9	12.7	12	1	0	12	12	12	11	Zinc-finger of C2H2 type
zf-C2H2_6	PF13912.5	BMgn015717|Gene06078	3.7e-30	103.2	70.3	0.0011	18.7	0.2	12.6	12	1	0	12	12	12	10	C2H2-type zinc finger
zf-C2H2_jaz	PF12171.7	BMgn015717|Gene06078	1.8e-25	88.6	60.6	0.00078	19.6	0.1	12.4	12	0	0	12	12	12	10	Zinc-finger double-stranded RNA-binding
DUF5330	PF17264.1	BMgn015717|Gene06078	8.6e-07	28.8	27	4.2	7.3	0	11.2	12	0	0	12	12	12	2	Family of unknown function (DUF5330)
zf-C2H2_2	PF12756.6	BMgn015717|Gene06078	3.3e-06	27.3	70.2	0.59	10.4	6.7	11	1	1	10	11	11	11	8	C2H2 type zinc-finger (2 copies)
zf-DBF	PF07535.11	BMgn015717|Gene06078	3.7e-05	23.6	63.8	2.5	8.2	0.1	12.3	12	0	0	12	12	12	4	DBF zinc finger
zf-C2H2_4	PF13894.5	BMgn015709|Gene06051	5.1e-50	163.7	168.3	0.0014	19.2	0.3	22.2	22	0	0	22	22	22	19	C2H2-type zinc finger
zf-C2H2	PF00096.25	BMgn015709|Gene06051	6.5e-48	158.5	176.5	8.2e-06	25.9	0.6	22	22	0	0	22	22	22	19	Zinc finger, C2H2 type
zf-C2H2_jaz	PF12171.7	BMgn015709|Gene06051	2.1e-30	104.3	116.7	0.004	17.3	0.2	20.1	20	0	0	20	20	20	14	Zinc-finger double-stranded RNA-binding
zf-H2C2_2	PF13465.5	BMgn015709|Gene06051	3.7e-22	77.6	129	0.002	18.3	0.8	22.6	22	3	0	22	22	22	10	Zinc-finger double domain
zf-Di19	PF05605.11	BMgn015709|Gene06051	1.2e-16	60.6	106.4	0.00036	20.7	0.9	13.2	9	4	3	13	13	13	9	Drought induced 19 protein (Di19),zinc-binding
zf-met	PF12874.6	BMgn015709|Gene06051	7.5e-16	57.9	121.2	0.018	15.3	0	21.4	22	0	0	22	22	22	10	Zinc-finger of C2H2 type
zf-C2H2_6	PF13912.5	BMgn015709|Gene06051	5.8e-06	26	120.1	0.13	12.2	0.3	19.9	20	0	0	20	20	20	11	C2H2-type zinc finger
zf-BED	PF02892.14	BMgn015709|Gene06051	8.4e-05	22.4	119	0.025	14.5	0.8	16.4	14	3	3	17	17	17	7	BED zinc finger
zf-H2C2_2	PF13465.5	BMgn016468|Gene10528	2.1e-46	154.2	81.5	5.4e-06	26.5	0.1	12	12	0	0	12	12	12	11	Zinc-finger double domain
zf-C2H2	PF00096.25	BMgn016468|Gene10528	4.8e-45	149.5	92.7	1.5e-05	25.1	0.7	11.5	11	0	0	11	11	11	11	Zinc finger, C2H2 type
zf-C2H2_4	PF13894.5	BMgn016468|Gene10528	6.5e-40	132.2	88	2.5e-05	24.6	0.2	11.8	11	0	0	11	11	11	11	C2H2-type zinc finger
zf-C2H2_6	PF13912.5	BMgn016468|Gene10528	1e-15	57.2	77.2	0.00013	21.7	0.6	11.6	11	0	0	11	11	11	8	C2H2-type zinc finger
zf-C2H2_jaz	PF12171.7	BMgn016468|Gene10528	7.9e-14	51.4	78.7	0.021	15	0.1	11.5	12	0	0	12	12	12	8	Zinc-finger double-stranded RNA-binding
zf-AD	PF07776.14	BMgn016468|Gene10528	1.2e-10	41.3	11.1	1.2e-10	41.3	7.7	6.6	5	2	2	7	7	7	1	Zinc-finger associated domain (zf-AD)
zf-Di19	PF05605.11	BMgn016468|Gene10528	5.3e-06	26.5	47	0.013	15.7	1.2	6.7	6	0	0	6	6	6	5	Drought induced 19 protein (Di19),zinc-binding
zf-met	PF12874.6	BMgn016468|Gene10528	6.4e-06	26.3	87.2	0.013	15.8	0	11.8	12	0	0	12	12	12	6	Zinc-finger of C2H2 type
zf-C2H2_8	PF15909.4	BMgn016468|Gene10528	9.6e-06	25.7	47.4	0.065	13.4	1.4	6.3	1	1	5	6	6	6	4	C2H2-type zinc ribbon
C1_4	PF07975.11	BMgn016468|Gene10528	0.00047	20.3	49.4	0.43	10.8	1.3	8.8	4	1	3	8	8	8	5	TFIIH C1-like domain
zf-C2H2	PF00096.25	BMgn016672|Gene11541	6.5e-32	108.1	86.1	0.00015	21.9	0.1	11.4	11	0	0	11	11	11	11	Zinc finger, C2H2 type
zf-H2C2_2	PF13465.5	BMgn016672|Gene11541	4.6e-31	105.7	76.8	9.5e-06	25.7	1.5	11.8	12	0	0	12	12	12	9	Zinc-finger double domain
zf-C2H2_4	PF13894.5	BMgn016672|Gene11541	1.4e-27	93.8	76.3	0.0023	18.5	0.5	11.4	11	0	0	11	11	11	11	C2H2-type zinc finger
zf-C2H2_8	PF15909.4	BMgn016672|Gene11541	5.2e-05	23.4	41.2	0.087	13	1.3	5.7	1	1	3	5	5	5	5	C2H2-type zinc ribbon
zf-C2H2_jaz	PF12171.7	BMgn016672|Gene11541	0.0003	20.9	4.4	0.0069	16.6	2.8	9.9	8	2	2	10	10	10	5	Zinc-finger double-stranded RNA-binding
zf-H2C2_2	PF13465.5	BMgn016445|Gene10414	9.6e-42	139.5	96.5	7.2e-08	32.4	0.2	13.9	14	0	0	14	14	14	10	Zinc-finger double domain
zf-C2H2	PF00096.25	BMgn016445|Gene10414	7.1e-32	108	112.1	0.0007	19.8	1.7	13.9	14	0	0	14	14	14	12	Zinc finger, C2H2 type
zf-C2H2_4	PF13894.5	BMgn016445|Gene10414	3.5e-24	83.3	110.5	0.0018	18.8	0.5	14.1	15	0	0	15	15	15	12	C2H2-type zinc finger
zf-AD	PF07776.14	BMgn016445|Gene10414	1.1e-13	51.1	4.2	1.1e-13	51.1	2.9	6.7	4	3	2	6	6	6	1	Zinc-finger associated domain (zf-AD)
zf-met	PF12874.6	BMgn016445|Gene10414	4e-08	33.3	89.3	0.22	11.9	0.7	14.2	15	0	0	15	15	15	9	Zinc-finger of C2H2 type
zf-C2H2_jaz	PF12171.7	BMgn016445|Gene10414	2.9e-07	30.5	70.6	0.074	13.3	2.3	13.4	14	1	1	15	15	15	4	Zinc-finger double-stranded RNA-binding
zf-C2H2_6	PF13912.5	BMgn016445|Gene10414	2.3e-05	24.1	94.7	0.0018	18.1	1.9	13.8	14	1	0	14	14	14	6	C2H2-type zinc finger
zf-H2C2_2	PF13465.5	BMgn004953|Gene14521	7.7e-31	105	49.3	1.5e-08	34.6	0.4	10	11	0	0	11	11	11	6	Zinc-finger double domain
zf-C2H2	PF00096.25	BMgn004953|Gene14521	3.3e-29	99.6	62.4	1e-05	25.6	0.8	11.5	12	0	0	12	12	12	10	Zinc finger, C2H2 type
zf-C2H2_4	PF13894.5	BMgn004953|Gene14521	6.9e-23	79.3	61.1	0.0018	18.8	0.5	11.4	11	0	0	11	11	11	10	C2H2-type zinc finger
zf-C2H2_6	PF13912.5	BMgn004953|Gene14521	3.7e-10	39.4	52.8	0.00038	20.2	1.2	11.2	12	0	0	12	12	12	6	C2H2-type zinc finger
zf-met	PF12874.6	BMgn004953|Gene14521	6.5e-08	32.6	49.5	0.086	13.2	0.3	11.1	11	0	0	11	11	11	5	Zinc-finger of C2H2 type
zf-H2C2_2	PF13465.5	BMgn016170|Gene08754	6.8e-32	108.3	68.6	2.2e-07	30.9	0.2	11	11	0	0	11	11	11	8	Zinc-finger double domain
zf-C2H2	PF00096.25	BMgn016170|Gene08754	4.5e-29	99.2	78.1	0.00012	22.3	1.8	10.3	10	0	0	10	10	10	10	Zinc finger, C2H2 type
zf-C2H2_4	PF13894.5	BMgn016170|Gene08754	3e-26	89.7	75.1	0.0015	19.1	0.3	10.3	10	0	0	10	10	10	10	C2H2-type zinc finger
zf-C2H2_jaz	PF12171.7	BMgn016170|Gene08754	2.5e-09	37.1	56.6	0.026	14.7	0	9.4	9	0	0	9	9	9	7	Zinc-finger double-stranded RNA-binding
zf-C2H2_8	PF15909.4	BMgn016170|Gene08754	0.00018	21.6	35.9	0.052	13.7	3.4	5.1	2	2	3	5	5	5	4	C2H2-type zinc ribbon
zf-C2H2	PF00096.25	BMgn017230|Gene14930	3.3e-27	93.3	57.8	7.5e-05	22.9	0.7	7.8	7	0	0	7	7	7	7	Zinc finger, C2H2 type
zf-H2C2_2	PF13465.5	BMgn017230|Gene14930	9.4e-26	88.9	53.8	3.5e-08	33.4	0.2	8.5	8	0	0	8	8	8	7	Zinc-finger double domain
zf-C2H2_4	PF13894.5	BMgn017230|Gene14930	2.3e-18	65.2	56.7	0.0024	18.5	0.6	8.2	8	0	0	8	8	8	7	C2H2-type zinc finger
zf-AD	PF07776.14	BMgn017230|Gene14930	1e-10	41.6	0.1	1e-10	41.6	0.1	4.6	4	1	1	5	5	5	1	Zinc-finger associated domain (zf-AD)
zf-C2H2	PF00096.25	BMgn016147|Gene08696	6.4e-27	92.4	90.2	0.0013	19	0.8	10.4	11	0	0	11	11	11	9	Zinc finger, C2H2 type
zf-C2H2_4	PF13894.5	BMgn016147|Gene08696	5.1e-23	79.7	85.6	0.00052	20.5	1.8	10.8	11	0	0	11	11	11	9	C2H2-type zinc finger
zf-H2C2_2	PF13465.5	BMgn016147|Gene08696	5.4e-22	77.1	70.6	4.8e-05	23.5	3.7	10.8	10	1	0	10	10	10	8	Zinc-finger double domain
zf-AD	PF07776.14	BMgn016147|Gene08696	8.3e-10	38.7	4.8	8.3e-10	38.7	3.3	4.4	4	1	1	5	5	5	1	Zinc-finger associated domain (zf-AD)
zf-H2C2_2	PF13465.5	BMgn017369|Gene15849	1.1e-36	123.5	40.6	4.8e-09	36.1	0.1	7	7	0	0	7	7	7	6	Zinc-finger double domain
zf-C2H2	PF00096.25	BMgn017369|Gene15849	3.6e-26	90	51.9	7.9e-06	25.9	0.5	6.8	7	0	0	7	7	7	6	Zinc finger, C2H2 type
zf-C2H2_4	PF13894.5	BMgn017369|Gene15849	6.2e-20	70.1	49.5	0.0011	19.6	0.3	6.8	7	0	0	7	7	7	6	C2H2-type zinc finger
zf-C2H2_jaz	PF12171.7	BMgn017369|Gene15849	4.1e-09	36.4	17.8	0.0041	17.3	0.2	5.7	6	0	0	6	6	6	4	Zinc-finger double-stranded RNA-binding
zf-AD	PF07776.14	BMgn017369|Gene15849	9.9e-09	35.2	0.3	9.9e-09	35.2	0.2	4	3	2	0	3	3	3	1	Zinc-finger associated domain (zf-AD)
zf-met	PF12874.6	BMgn017369|Gene15849	1.1e-06	28.7	33.5	0.033	14.5	0.3	6.6	6	0	0	6	6	6	4	Zinc-finger of C2H2 type
zf-C2H2	PF00096.25	BMgn016677|Gene11586	7.9e-26	88.9	49.1	4e-06	26.9	1.1	7.4	7	0	0	7	7	7	7	Zinc finger, C2H2 type
zf-H2C2_2	PF13465.5	BMgn016677|Gene11586	9e-25	85.9	41.6	1.3e-05	25.3	0.2	8.3	8	0	0	8	8	8	7	Zinc-finger double domain
zf-C2H2_4	PF13894.5	BMgn016677|Gene11586	2e-24	84	46.5	0.00045	20.7	0.7	7.6	7	1	0	7	7	7	7	C2H2-type zinc finger
zf-C2H2_jaz	PF12171.7	BMgn016677|Gene11586	5.2e-10	39.3	26.1	0.066	13.4	0.2	6.7	7	0	0	7	7	7	5	Zinc-finger double-stranded RNA-binding
zf-met	PF12874.6	BMgn016677|Gene11586	3.1e-09	36.8	34.2	0.019	15.2	0.8	6.9	7	0	0	7	7	7	4	Zinc-finger of C2H2 type
zf-Di19	PF05605.11	BMgn016677|Gene11586	2.4e-08	34	27	0.0016	18.6	0.4	5.4	4	2	1	5	5	5	4	Drought induced 19 protein (Di19),zinc-binding
zf-C2H2_6	PF13912.5	BMgn016677|Gene11586	6.1e-08	32.3	24.6	0.076	12.9	0.4	5.7	5	0	0	5	5	5	4	C2H2-type zinc finger
zf-C2H2_2	PF12756.6	BMgn016677|Gene11586	0.00026	21.2	24.3	1.2	9.4	0.1	5.8	1	1	4	6	6	6	4	C2H2 type zinc-finger (2 copies)
zf-C2H2	PF00096.25	BMgn017048|Gene13786	3.1e-25	87.1	60.3	7.7e-05	22.8	1	9.6	9	0	0	9	9	9	9	Zinc finger, C2H2 type
zf-C2H2_4	PF13894.5	BMgn017048|Gene13786	7.4e-25	85.4	58.1	0.0054	17.4	0.6	9.6	9	0	0	9	9	9	9	C2H2-type zinc finger
zf-H2C2_2	PF13465.5	BMgn017048|Gene13786	8.3e-19	67	61.2	1.2e-07	31.8	0.9	9.9	10	0	0	10	10	10	7	Zinc-finger double domain
zf-C2H2_jaz	PF12171.7	BMgn017048|Gene13786	2.3e-07	30.8	45.9	0.0088	16.2	0.3	8.5	9	0	0	9	9	9	6	Zinc-finger double-stranded RNA-binding
zf-C2H2_11	PF16622.4	BMgn017048|Gene13786	1.6e-05	24.4	37.8	0.12	12.1	0.1	9	8	1	1	9	9	9	3	zinc-finger C2H2-type
zf-Di19	PF05605.11	BMgn017048|Gene13786	9.5e-05	22.5	2.4	9.5e-05	22.5	1.7	6.1	3	3	2	6	6	6	2	Drought induced 19 protein (Di19),zinc-binding
zf-C2H2	PF00096.25	BMgn017099|Gene14181	5.7e-23	80	64.8	0.00014	22	0.5	10.5	10	0	0	10	10	10	8	Zinc finger, C2H2 type
zf-C2H2_4	PF13894.5	BMgn017099|Gene14181	2e-21	74.7	73.5	0.00063	20.3	0.4	11.6	12	0	0	12	12	12	9	C2H2-type zinc finger
zf-H2C2_2	PF13465.5	BMgn017099|Gene14181	1.6e-19	69.3	51	3.4e-06	27.1	0.4	9.6	9	0	0	9	9	9	8	Zinc-finger double domain
zf-AD	PF07776.14	BMgn017099|Gene14181	7.6e-08	32.4	0	7.6e-08	32.4	0	3.1	4	0	0	4	4	4	1	Zinc-finger associated domain (zf-AD)
zf-C2H2_jaz	PF12171.7	BMgn017099|Gene14181	0.00084	19.5	1.2	0.0058	16.8	0.2	8.8	9	1	0	9	9	9	2	Zinc-finger double-stranded RNA-binding
zf-H2C2_2	PF13465.5	BMgn007023|Gene10201	1.5e-20	72.5	39.1	1.7e-05	25	1.5	7.1	6	0	0	6	6	6	5	Zinc-finger double domain
zf-C2H2	PF00096.25	BMgn007023|Gene10201	5.8e-19	67.3	48.9	7.5e-05	22.9	1.4	7.3	7	0	0	7	7	7	6	Zinc finger, C2H2 type
zf-AD	PF07776.14	BMgn007023|Gene10201	1.6e-14	53.7	3.9	1.6e-14	53.7	2.7	3.2	3	1	1	4	4	4	1	Zinc-finger associated domain (zf-AD)
zf-C2H2_4	PF13894.5	BMgn007023|Gene10201	9.9e-13	47.7	49.4	0.018	15.7	1.3	7.4	7	0	0	7	7	7	6	C2H2-type zinc finger
zf-C2H2_jaz	PF12171.7	BMgn007023|Gene10201	1.2e-06	28.5	33	0.11	12.7	1.1	7.1	6	1	0	6	6	6	4	Zinc-finger double-stranded RNA-binding
zf-H2C2_5	PF13909.5	BMgn007023|Gene10201	7e-06	25.6	28.6	0.00054	19.6	1.7	4.9	4	0	0	4	4	4	3	C2H2-type zinc-finger domain
zf-met	PF12874.6	BMgn007023|Gene10201	0.00051	20.2	49.7	0.00097	19.3	1.5	7.7	8	0	0	8	8	8	4	Zinc-finger of C2H2 type
zf-C2H2	PF00096.25	BMgn016127|Gene08597	5.2e-18	64.3	93.5	4.1e-05	23.7	1.1	11.1	11	0	0	11	11	11	8	Zinc finger, C2H2 type
zf-C2H2_4	PF13894.5	BMgn016127|Gene08597	2.4e-17	62	91.9	0.00028	21.4	0.5	11.9	12	0	0	12	12	12	8	C2H2-type zinc finger
zf-AD	PF07776.14	BMgn016127|Gene08597	3.3e-14	52.8	5	3.3e-14	52.8	3.5	4.7	4	2	0	4	4	4	1	Zinc-finger associated domain (zf-AD)
zf-H2C2_2	PF13465.5	BMgn016127|Gene08597	2e-09	37.3	65.5	9.9e-05	22.5	0.7	11.5	11	0	0	11	11	11	6	Zinc-finger double domain
zf-Di19	PF05605.11	BMgn016127|Gene08597	0.00011	22.3	16.3	0.00061	19.9	3	6	4	1	2	7	7	7	3	Drought induced 19 protein (Di19),zinc-binding
zf-met	PF12874.6	BMgn016127|Gene08597	0.00031	20.9	8.5	0.0044	17.2	1.6	9.5	10	0	0	10	10	10	4	Zinc-finger of C2H2 type
zf-C2H2	PF00096.25	BMgn015744|Gene06248	2.5e-17	62.2	40.9	0.00012	22.2	2.5	5.3	5	0	0	5	5	5	5	Zinc finger, C2H2 type
zf-C2H2_4	PF13894.5	BMgn015744|Gene06248	4.6e-16	58	39	0.00042	20.8	1.5	5.2	5	0	0	5	5	5	5	C2H2-type zinc finger
zf-Di19	PF05605.11	BMgn015744|Gene06248	1.1e-07	32	28.7	8.7e-05	22.6	3.9	3.4	2	1	1	3	3	3	2	Drought induced 19 protein (Di19),zinc-binding
zf-C2H2_2	PF12756.6	BMgn015744|Gene06248	1.6e-06	28.2	34.6	0.0016	18.6	3.1	4	1	1	2	3	3	3	3	C2H2 type zinc-finger (2 copies)
zf-met	PF12874.6	BMgn015744|Gene06248	2.2e-06	27.7	35.5	0.014	15.6	0.2	5.4	5	0	0	5	5	5	4	Zinc-finger of C2H2 type
zf-C2H2_jaz	PF12171.7	BMgn015744|Gene06248	5.4e-06	26.4	37.4	0.12	12.6	1.4	5.4	5	0	0	5	5	5	4	Zinc-finger double-stranded RNA-binding
zf-C2H2_11	PF16622.4	BMgn015744|Gene06248	0.00019	21	35.3	0.014	15	0.6	5.2	5	0	0	5	5	5	4	zinc-finger C2H2-type
zf-H2C2_2	PF13465.5	BMgn015744|Gene06248	0.00022	21.4	36.8	0.17	12.3	0.6	6.1	6	1	0	6	6	6	4	Zinc-finger double domain
zf-C2H2_9	PF16293.4	BMgn015744|Gene06248	0.00032	20.4	16.7	0.84	9.4	0.1	5	3	1	2	5	5	5	3	C2H2 type zinc-finger (1 copy)
zf-H2C2_2	PF13465.5	BMgn001660|Gene06137	1.2e-20	72.8	75.9	1.1e-07	31.8	0.1	11.7	11	0	0	11	11	11	9	Zinc-finger double domain
zf-C2H2_4	PF13894.5	BMgn001660|Gene06137	4.1e-17	61.3	87.5	0.00085	19.9	0.9	12	12	0	0	12	12	12	8	C2H2-type zinc finger
zf-C2H2	PF00096.25	BMgn001660|Gene06137	7.7e-17	60.6	93.5	0.00045	20.4	0.8	11.9	12	0	0	12	12	12	9	Zinc finger, C2H2 type
zf-C2H2_jaz	PF12171.7	BMgn001660|Gene06137	3.7e-07	30.2	73.1	0.0057	16.8	0.2	10.4	12	0	0	12	12	12	7	Zinc-finger double-stranded RNA-binding
zf-met	PF12874.6	BMgn001660|Gene06137	7.2e-05	22.9	53.8	0.046	14	0.1	10.1	9	1	0	9	9	9	5	Zinc-finger of C2H2 type
zf-C2H2_4	PF13894.5	BMgn008173|Gene13711	2.9e-20	71.1	108.4	0.0021	18.6	0.6	13.7	15	0	0	15	15	15	12	C2H2-type zinc finger
zf-C2H2	PF00096.25	BMgn008173|Gene13711	1.8e-15	56.3	109.8	0.0058	16.9	0.5	13.4	14	0	0	14	14	14	9	Zinc finger, C2H2 type
zf-AD	PF07776.14	BMgn008173|Gene13711	4.2e-11	42.8	12.8	1.8e-10	40.8	1.9	7.1	6	3	1	7	7	7	2	Zinc-finger associated domain (zf-AD)
zf-H2C2_2	PF13465.5	BMgn008173|Gene13711	5.3e-08	32.8	3.4	1.5e-05	25.1	0.3	12.9	11	2	2	13	13	13	7	Zinc-finger double domain
zf-C2H2	PF00096.25	BMgn014858|Gene01223	2e-15	56.2	88.6	0.00091	19.5	1.5	12	11	0	0	11	11	11	8	Zinc finger, C2H2 type
THAP	PF05485.11	BMgn014858|Gene01223	2.9e-13	50.5	1.9	2.9e-13	50.5	1.3	4.6	4	1	0	4	4	4	1	THAP domain
zf-C2H2_4	PF13894.5	BMgn014858|Gene01223	1.2e-06	28.7	98.1	0.005	17.5	1.1	12.5	13	0	0	13	13	13	8	C2H2-type zinc finger
zf-H2C2_2	PF13465.5	BMgn014858|Gene01223	8.2e-06	25.9	8.4	3.8e-05	23.8	0.4	10.7	11	0	0	11	11	11	5	Zinc-finger double domain
zf-AD	PF07776.14	BMgn014858|Gene01223	0.00065	19.8	7.5	0.00065	19.8	5.2	4.7	4	1	1	5	5	5	1	Zinc-finger associated domain (zf-AD)
zf-H2C2_2	PF13465.5	BMgn004915|Gene14442	8.8e-17	60.6	41.8	3.6e-06	27	0.2	7.6	7	0	0	7	7	7	6	Zinc-finger double domain
zf-C2H2_4	PF13894.5	BMgn004915|Gene14442	6.5e-15	54.4	40.7	0.0012	19.5	1.3	7.1	6	0	0	6	6	6	6	C2H2-type zinc finger
zf-C2H2	PF00096.25	BMgn004915|Gene14442	5.3e-14	51.7	42	0.00028	21.1	2.4	6.8	6	0	0	6	6	6	6	Zinc finger, C2H2 type
zf-C2H2_jaz	PF12171.7	BMgn004915|Gene14442	3.8e-07	30.1	17.3	0.0022	18.1	1.6	5.2	5	0	0	5	5	5	3	Zinc-finger double-stranded RNA-binding
zf-C2H2	PF00096.25	BMgn017224|Gene14915	1.3e-13	50.5	52.2	0.00066	19.9	0.9	7.1	7	0	0	7	7	7	5	Zinc finger, C2H2 type
zf-C2H2_4	PF13894.5	BMgn017224|Gene14915	4.6e-12	45.6	56.3	0.0038	17.8	0.6	7.8	8	0	0	8	8	8	6	C2H2-type zinc finger
zf-AD	PF07776.14	BMgn017224|Gene14915	3.9e-10	39.7	0.5	3.9e-10	39.7	0.3	5.1	4	2	1	6	6	6	1	Zinc-finger associated domain (zf-AD)
zf-H2C2_2	PF13465.5	BMgn017224|Gene14915	1.6e-08	34.5	59.3	0.00047	20.4	0.1	8.7	9	0	0	9	9	9	4	Zinc-finger double domain
zf-H2C2_5	PF13909.5	BMgn017224|Gene14915	0.00018	21.1	0.8	0.00018	21.1	0.5	4.6	5	0	0	5	5	5	2	C2H2-type zinc-finger domain
zf-C2H2_4	PF13894.5	BMgn017573|Gene16770	2.7e-14	52.5	46.5	0.0064	17.1	0.3	8.2	8	0	0	8	8	8	7	C2H2-type zinc finger
zf-C2H2	PF00096.25	BMgn017573|Gene16770	4.9e-13	48.6	44.1	0.1	13	0.5	8.2	8	0	0	8	8	8	6	Zinc finger, C2H2 type
zf-H2C2_2	PF13465.5	BMgn017573|Gene16770	3.9e-12	45.9	37.1	0.0026	18	0.3	8.6	8	1	0	8	8	8	5	Zinc-finger double domain
zf-C2H2	PF00096.25	BMgn017227|Gene14920	1.5e-12	47.1	65	0.00056	20.1	0.7	7.2	8	0	0	8	8	8	6	Zinc finger, C2H2 type
zf-C2H2_4	PF13894.5	BMgn017227|Gene14920	4.3e-11	42.6	56.8	0.014	16.1	0.5	7.7	8	0	0	8	8	8	6	C2H2-type zinc finger
zf-H2C2_2	PF13465.5	BMgn017227|Gene14920	4.4e-11	42.6	59	0.0017	18.6	0.6	7.7	8	0	0	8	8	8	5	Zinc-finger double domain
zf-AD	PF07776.14	BMgn017227|Gene14920	2.7e-10	40.2	1.5	2.7e-10	40.2	1	4.9	2	1	3	5	5	5	1	Zinc-finger associated domain (zf-AD)
zf-H2C2_5	PF13909.5	BMgn017227|Gene14920	1.5e-06	27.7	0.6	1.5e-06	27.7	0.4	5.4	7	1	0	7	7	7	1	C2H2-type zinc-finger domain
zf-C2H2_6	PF13912.5	BMgn017227|Gene14920	0.00025	20.8	0.8	0.00025	20.8	0.5	7.7	10	1	0	10	10	10	3	C2H2-type zinc finger
zf-H2C2_2	PF13465.5	BMgn003050|Gene02287	2.1e-14	53.1	31.4	3.3e-09	36.7	1.8	5.3	5	1	0	5	5	5	3	Zinc-finger double domain
zf-C2H2	PF00096.25	BMgn003050|Gene02287	1.8e-12	46.9	34.3	2e-05	24.7	1.1	4.7	5	0	0	5	5	5	3	Zinc finger, C2H2 type
zf-C2H2_4	PF13894.5	BMgn003050|Gene02287	8e-09	35.5	25.8	0.00045	20.7	1	4.8	4	1	1	5	5	5	3	C2H2-type zinc finger
zf-C2H2_6	PF13912.5	BMgn003050|Gene02287	2e-05	24.4	15.3	0.0039	17	0.4	3.9	3	0	0	3	3	3	2	C2H2-type zinc finger
zf-H2C2_2	PF13465.5	BMgn017225|Gene14917	1.5e-12	47.2	66.8	0.0012	19	1.1	9.4	9	1	0	9	9	9	5	Zinc-finger double domain
zf-C2H2_4	PF13894.5	BMgn017225|Gene14917	8.5e-12	44.8	70.3	0.00096	19.7	1.1	9.6	10	0	0	10	10	10	7	C2H2-type zinc finger
zf-C2H2	PF00096.25	BMgn017225|Gene14917	8.5e-11	41.6	83.3	3.9e-05	23.8	1.9	9.7	11	0	0	11	11	11	5	Zinc finger, C2H2 type
zf-H2C2_5	PF13909.5	BMgn017225|Gene14917	1.4e-06	27.8	5.9	0.00087	18.9	0.1	7.5	9	0	0	9	9	9	3	C2H2-type zinc-finger domain
zf-Di19	PF05605.11	BMgn017225|Gene14917	7.1e-05	22.9	56.7	0.011	15.9	4.8	6.5	2	2	4	7	7	7	5	Drought induced 19 protein (Di19),zinc-binding
zf-H2C2_2	PF13465.5	BMgn000356|Gene12686	5.9e-14	51.7	22.9	5.6e-07	29.6	1.6	4.4	4	0	0	4	4	4	3	Zinc-finger double domain
zf-C2H2_4	PF13894.5	BMgn000356|Gene12686	5.6e-10	39.1	22.7	0.0015	19.1	1.3	3.9	4	0	0	4	4	4	3	C2H2-type zinc finger
zf-C2H2	PF00096.25	BMgn000356|Gene12686	3.6e-09	36.5	29.2	4.6e-05	23.5	0.3	3.7	4	0	0	4	4	4	3	Zinc finger, C2H2 type
zf-Sec23_Sec24	PF04810.14	BMgn000356|Gene12686	0.00043	20.2	7.1	0.18	11.8	0.1	3.3	2	1	1	3	3	3	3	Sec23/Sec24 zinc finger
DDE_1	PF03184.18	BMgn011195|Gene13555	4.4e-22	78.4	0	7.8e-22	77.6	0	1.4	1	0	0	1	1	1	1	DDE superfamily endonuclease
HTH_Tnp_Tc5	PF03221.15	BMgn011195|Gene13555	2.9e-09	36.7	0.1	5.6e-09	35.8	0	1.5	1	0	0	1	1	1	1	Tc5 transposase DNA-binding domain
zf-C2H2	PF00096.25	BMgn011195|Gene13555	1.2e-08	34.8	30.8	0.0018	18.6	2.9	4.8	4	0	0	4	4	4	4	Zinc finger, C2H2 type
zf-C2H2_4	PF13894.5	BMgn011195|Gene13555	5.6e-08	32.9	27.1	0.028	15.1	1.7	5.1	4	0	0	4	4	4	4	C2H2-type zinc finger
zf-C2H2_11	PF16622.4	BMgn011195|Gene13555	4.7e-06	26.2	17	0.013	15.1	1.4	3.6	3	0	0	3	3	3	3	zinc-finger C2H2-type
zf-met	PF12874.6	BMgn011195|Gene13555	6.1e-05	23.2	1.1	6.1e-05	23.2	0.8	4.6	4	0	0	4	4	4	1	Zinc-finger of C2H2 type
zf-C2H2_jaz	PF12171.7	BMgn011195|Gene13555	0.00048	20.2	16.9	0.36	11.1	0.7	4.7	4	0	0	4	4	4	3	Zinc-finger double-stranded RNA-binding
zf-C2H2	PF00096.25	BMgn016262|Gene09247	1.3e-08	34.7	8.8	0.00021	21.5	0.7	2.6	2	0	0	2	2	2	2	Zinc finger, C2H2 type
zf-H2C2_2	PF13465.5	BMgn016262|Gene09247	3.8e-08	33.3	0.4	3.8e-08	33.3	0.3	3	3	0	0	3	3	3	1	Zinc-finger double domain
zf-C2H2_4	PF13894.5	BMgn016262|Gene09247	4e-06	27.1	8	0.0085	16.8	0.5	2.9	2	0	0	2	2	2	2	C2H2-type zinc finger
zf-met	PF12874.6	BMgn016262|Gene09247	0.00052	20.2	6.7	0.19	12.1	0.4	2.6	2	0	0	2	2	2	2	Zinc-finger of C2H2 type
zf-AD	PF07776.14	BMgn016637|Gene11349	1.2e-14	54.1	2.7	1.2e-14	54.1	1.9	3.2	3	1	0	3	3	3	1	Zinc-finger associated domain (zf-AD)
zf-H2C2_2	PF13465.5	BMgn016637|Gene11349	1.8e-12	46.9	32.1	0.00016	21.8	0.2	6.7	6	0	0	6	6	6	3	Zinc-finger double domain
zf-C2H2_4	PF13894.5	BMgn016637|Gene11349	4.4e-11	42.5	45.6	0.038	14.7	0.5	6.8	7	0	0	7	7	7	6	C2H2-type zinc finger
zf-C2H2	PF00096.25	BMgn016637|Gene11349	1.5e-08	34.5	41.7	0.21	12	2	6.6	6	0	0	6	6	6	5	Zinc finger, C2H2 type
zf-C2H2_jaz	PF12171.7	BMgn016637|Gene11349	2.3e-06	27.6	19.1	0.25	11.6	1.4	6	6	0	0	6	6	6	3	Zinc-finger double-stranded RNA-binding
zf-Di19	PF05605.11	BMgn016637|Gene11349	0.00012	22.2	25.6	0.00039	20.6	0.4	4.7	4	1	1	5	5	5	2	Drought induced 19 protein (Di19),zinc-binding
NAM-associated	PF14303.5	BMgn016637|Gene11349	0.00034	21.2	3.1	0.00046	20.8	2.1	1.2	1	0	0	1	1	1	1	No apical meristem-associated C-terminal domain
BTB	PF00651.30	BMgn003094|Gene02316	9.3e-22	77.3	0.1	1.4e-21	76.7	0	1.2	1	0	0	1	1	1	1	BTB/POZ domain
zf-C2H2_4	PF13894.5	BMgn003094|Gene02316	2.6e-08	33.9	5.7	0.00047	20.7	0.7	3.2	2	0	0	2	2	2	2	C2H2-type zinc finger
zf-C2H2	PF00096.25	BMgn003094|Gene02316	6.5e-08	32.5	7.3	0.00065	19.9	1.1	2.9	2	0	0	2	2	2	2	Zinc finger, C2H2 type
zf-Di19	PF05605.11	BMgn003094|Gene02316	9.2e-07	29	5.2	0.015	15.5	1	2.6	1	1	1	2	2	2	2	Drought induced 19 protein (Di19),zinc-binding
zf-BED	PF02892.14	BMgn003094|Gene02316	4.3e-05	23.4	5.6	0.0051	16.7	0.1	2.6	2	0	0	2	2	2	2	BED zinc finger
zf-C2H2_6	PF13912.5	BMgn003094|Gene02316	6.4e-05	22.7	2.5	0.012	15.5	0.1	2.9	2	0	0	2	2	2	2	C2H2-type zinc finger
zf-C2HC_2	PF13913.5	BMgn003094|Gene02316	0.00048	19.9	4.2	0.016	15	0.6	3.2	2	0	0	2	2	2	1	zinc-finger of a C2HC-type
zf-C2H2_jaz	PF12171.7	BMgn003094|Gene02316	0.0007	19.7	4.2	0.26	11.5	0	3.7	4	0	0	4	4	4	2	Zinc-finger double-stranded RNA-binding
zf-C2H2	PF00096.25	BMgn009615|Gene13951	6.6e-07	29.3	34.2	0.002	18.4	1.1	4.5	4	0	0	4	4	4	4	Zinc finger, C2H2 type
zf-H2C2_5	PF13909.5	BMgn009615|Gene13951	9.7e-07	28.3	38	0.0047	16.6	1.2	4.6	4	0	0	4	4	4	4	C2H2-type zinc-finger domain
zf-C2H2_4	PF13894.5	BMgn012187|Gene14169	3.9e-11	42.7	51.9	0.0087	16.7	1.6	6.3	6	0	0	6	6	6	5	C2H2-type zinc finger
zf-H2C2_2	PF13465.5	BMgn012187|Gene14169	1.8e-07	31.2	7.5	1.7e-06	28.1	0.6	6.9	7	0	0	7	7	7	3	Zinc-finger double domain
zf-C2H2	PF00096.25	BMgn012187|Gene14169	2.3e-06	27.6	49.8	0.048	14	2.5	6.4	6	0	0	6	6	6	4	Zinc finger, C2H2 type
zf-C2H2_jaz	PF12171.7	BMgn012187|Gene14169	5.4e-05	23.3	30.7	0.093	12.9	1.6	6.3	6	0	0	6	6	6	4	Zinc-finger double-stranded RNA-binding
zf-Di19	PF05605.11	BMgn012187|Gene14169	0.00021	21.4	35	0.14	12.3	2.3	5	2	1	3	5	5	5	3	Drought induced 19 protein (Di19),zinc-binding
zf-C2H2_4	PF13894.5	BMgn015148|Gene02888	2.6e-09	37	23.4	0.0069	17	0.5	5.8	5	0	0	5	5	5	4	C2H2-type zinc finger
zf-C2H2	PF00096.25	BMgn015148|Gene02888	2.4e-06	27.6	17.6	0.026	14.9	0.5	4.9	4	0	0	4	4	4	3	Zinc finger, C2H2 type
zf-C2H2_8	PF15909.4	BMgn015148|Gene02888	4e-05	23.7	2.1	4e-05	23.7	1.5	2.4	1	1	1	2	2	2	1	C2H2-type zinc ribbon
zf-H2C2_2	PF13465.5	BMgn015716|Gene06077	3.3e-11	43	2.9	1.5e-07	31.4	0.3	2.1	2	0	0	2	2	2	2	Zinc-finger double domain
zf-C2H2	PF00096.25	BMgn015716|Gene06077	3e-06	27.3	9.3	7e-06	26.1	0.3	2.6	3	0	0	3	3	3	2	Zinc finger, C2H2 type
zf-met	PF12874.6	BMgn015716|Gene06077	1.2e-05	25.4	0.4	1.2e-05	25.4	0.3	2	2	0	0	2	2	2	1	Zinc-finger of C2H2 type
zf-C2H2_jaz	PF12171.7	BMgn015716|Gene06077	3.9e-05	23.7	0.5	0.00013	22	0.1	2	2	0	0	2	2	2	1	Zinc-finger double-stranded RNA-binding
zf-C2H2_4	PF13894.5	BMgn015716|Gene06077	0.00024	21.6	5.4	0.00096	19.7	0.3	2.2	2	0	0	2	2	2	1	C2H2-type zinc finger
zf-C2H2	PF00096.25	BMgn008873|Gene01374	4.1e-06	26.8	13.8	0.0087	16.4	1.3	3.9	3	0	0	3	3	3	3	Zinc finger, C2H2 type
zf-C2H2_4	PF13894.5	BMgn008873|Gene01374	6.3e-05	23.4	15.4	0.22	12.3	1.5	3.7	3	0	0	3	3	3	3	C2H2-type zinc finger
zf-C2H2	PF00096.25	BMgn016553|Gene10909	2e-05	24.7	11.9	0.0001	22.5	0.2	3.1	2	0	0	2	2	2	2	Zinc finger, C2H2 type
zf-C2H2_4	PF13894.5	BMgn005305|Gene04572	3.1e-06	27.4	34.5	0.026	15.3	0.3	6.9	6	0	0	6	6	6	4	C2H2-type zinc finger
zf-Di19	PF05605.11	BMgn005305|Gene04572	4.5e-05	23.6	22.7	0.0027	17.9	1.7	4.2	3	1	1	4	4	4	4	Drought induced 19 protein (Di19),zinc-binding
zf-C2H2	PF00096.25	BMgn005305|Gene04572	0.00088	19.5	39.3	0.15	12.5	1.7	6.7	6	0	0	6	6	6	3	Zinc finger, C2H2 type
zf-AD	PF07776.14	BMgn007760|Gene08917	1.9e-14	53.5	4.2	1.9e-14	53.5	2.9	3.4	2	1	0	2	2	2	1	Zinc-finger associated domain (zf-AD)
zf-C2H2_4	PF13894.5	BMgn015129|Gene02796	7.4e-08	32.5	88.6	0.11	13.2	0.3	14.2	14	0	0	14	14	14	10	C2H2-type zinc finger
zf-C2H2_11	PF16622.4	BMgn015129|Gene02796	0.00065	19.3	0.4	0.00065	19.3	0.3	7.5	10	0	0	10	10	10	2	zinc-finger C2H2-type
zf-rbx1	PF12678.6	BMgn015303|Gene03776	6.2e-08	32.7	8.1	1.5e-07	31.5	5.6	1.7	1	0	0	1	1	1	1	RING-H2 zinc finger domain
zf-RING_2	PF13639.5	BMgn015303|Gene03776	8.9e-08	32.2	9.5	8.9e-08	32.2	6.6	1.8	2	0	0	2	2	2	1	Ring finger domain
zf-RING_5	PF14634.5	BMgn015303|Gene03776	2.3e-07	30.5	10.8	5.9e-07	29.2	7.5	1.7	1	0	0	1	1	1	1	zinc-RING finger domain
zf-C3HC4_2	PF13923.5	BMgn015303|Gene03776	5e-07	29.4	8.9	1.5e-06	27.9	6.2	1.9	1	0	0	1	1	1	1	Zinc finger, C3HC4 type (RINGfinger)
zf-C3HC4	PF00097.24	BMgn015303|Gene03776	1.5e-05	24.6	10.5	1.5e-05	24.6	7.2	2	2	0	0	2	2	2	1	Zinc finger, C3HC4 type (RINGfinger)
zf-RING_UBOX	PF13445.5	BMgn015303|Gene03776	3e-05	23.8	8.1	3.7e-05	23.5	4.1	2.2	2	0	0	2	2	2	1	RING-type zinc-finger
zf-C3HC4_3	PF13920.5	BMgn015303|Gene03776	3.6e-05	23.4	7.1	8.5e-05	22.2	4.9	1.6	1	0	0	1	1	1	1	Zinc finger, C3HC4 type (RINGfinger)
zf-RING_11	PF17123.4	BMgn015303|Gene03776	4.4e-05	23	3.4	4.4e-05	23	2.4	2.2	2	0	0	2	2	2	1	RING-like zinc finger
Prok-RING_4	PF14447.5	BMgn015303|Gene03776	6.5e-05	22.6	8.1	0.00014	21.5	5.6	1.6	1	0	0	1	1	1	1	Prokaryotic RING finger family 4
PHD	PF00628.28	BMgn015303|Gene03776	0.00016	21.4	8.5	0.00035	20.3	5.9	1.7	1	0	0	1	1	1	1	PHD-finger
Zn_ribbon_17	PF17120.4	BMgn015303|Gene03776	0.00021	20.8	7.2	0.00038	19.9	5	1.4	1	0	0	1	1	1	1	Zinc-ribbon, C4HC2 type
zf-ANAPC11	PF12861.6	BMgn015303|Gene03776	0.00066	19.6	5.4	0.0021	18	3.8	1.9	1	1	0	1	1	1	1	Anaphase-promoting complex subunit 11 RING-H2finger
BTB	PF00651.30	BMgn009907|Gene04719	8.2e-25	87.1	0.1	1.4e-24	86.4	0.1	1.3	1	0	0	1	1	1	1	BTB/POZ domain
zf-C2H2_6	PF13912.5	BMgn009907|Gene04719	1.2e-06	28.2	5.2	2.1e-05	24.3	1	2.5	2	0	0	2	2	2	2	C2H2-type zinc finger
zf-C2H2_4	PF13894.5	BMgn009907|Gene04719	7.1e-05	23.2	10	0.032	15	1.1	3.1	2	0	0	2	2	2	2	C2H2-type zinc finger
zf-C2H2_jaz	PF12171.7	BMgn009907|Gene04719	0.00028	21	0.8	0.13	12.5	0.5	2.8	2	0	0	2	2	2	2	Zinc-finger double-stranded RNA-binding
zf-C2H2	PF00096.25	BMgn009907|Gene04719	0.00051	20.2	12	0.038	14.4	2.3	2.9	2	0	0	2	2	2	2	Zinc finger, C2H2 type
zf-C2H2	PF00096.25	BMgn007188|Gene12236	9.3e-28	95	87.1	1.8e-05	24.8	0.1	12.7	12	0	0	12	12	12	10	Zinc finger, C2H2 type
zf-C2H2_4	PF13894.5	BMgn007188|Gene12236	2.1e-27	93.3	84.8	0.00045	20.7	0.2	13	12	0	0	12	12	12	11	C2H2-type zinc finger
zf-H2C2_2	PF13465.5	BMgn007188|Gene12236	3.4e-20	71.4	86.1	1.4e-08	34.7	0.5	12.8	14	0	0	14	14	14	7	Zinc-finger double domain
zf-C2H2_jaz	PF12171.7	BMgn007188|Gene12236	6.6e-09	35.7	54.4	0.0053	16.9	0	10.7	12	0	0	12	12	12	6	Zinc-finger double-stranded RNA-binding
zf-met	PF12874.6	BMgn007188|Gene12236	6.4e-05	23.1	39.3	0.096	13	0	9.9	10	0	0	10	10	10	5	Zinc-finger of C2H2 type
zf-AD	PF07776.14	BMgn007188|Gene12236	7.5e-05	22.8	5.1	7.5e-05	22.8	3.6	5.3	6	1	0	6	6	6	1	Zinc-finger associated domain (zf-AD)
zf-C2H2_4	PF13894.5	BMgn008759|Gene14000	2.3e-29	99.4	81	0.00067	20.2	0.7	11.3	12	0	0	12	12	12	10	C2H2-type zinc finger
zf-C2H2	PF00096.25	BMgn008759|Gene14000	1.6e-25	88	75.6	1.7e-05	24.9	1.4	11	11	0	0	11	11	11	9	Zinc finger, C2H2 type
zf-H2C2_2	PF13465.5	BMgn008759|Gene14000	1.2e-13	50.6	65.2	8.7e-06	25.8	0.2	11	12	1	0	12	12	12	6	Zinc-finger double domain
zf-AD	PF07776.14	BMgn008759|Gene14000	4.1e-08	33.2	2.8	4.1e-08	33.2	2	5.1	5	1	1	6	6	6	2	Zinc-finger associated domain (zf-AD)
zf-C2H2_6	PF13912.5	BMgn008759|Gene14000	6.5e-06	25.9	74	0.0027	17.5	0.7	11.3	11	0	0	11	11	11	5	C2H2-type zinc finger
zf-C2H2_2	PF12756.6	BMgn008759|Gene14000	1.8e-05	24.9	51.6	0.003	17.8	1.2	7	2	1	4	6	6	6	4	C2H2 type zinc-finger (2 copies)
zf-H2C2_2	PF13465.5	BMgn013125|Gene09673	4.5e-51	169	113.7	8.2e-09	35.4	0.2	15.2	15	1	0	15	15	15	11	Zinc-finger double domain
zf-C2H2	PF00096.25	BMgn013125|Gene09673	6.3e-50	164.9	124.8	9.5e-05	22.6	1.1	13.5	13	0	0	13	13	13	13	Zinc finger, C2H2 type
zf-C2H2_4	PF13894.5	BMgn013125|Gene09673	1.1e-38	128.4	112.3	0.0048	17.5	0.1	13.8	13	0	0	13	13	13	13	C2H2-type zinc finger
zf-C2H2_jaz	PF12171.7	BMgn013125|Gene09673	9.3e-20	70.3	71.5	0.013	15.7	2.5	12.7	12	0	0	12	12	12	9	Zinc-finger double-stranded RNA-binding
zf-C2H2_6	PF13912.5	BMgn013125|Gene09673	8.9e-18	63.7	109.7	7.9e-08	32	1.8	14.7	13	2	0	13	13	13	9	C2H2-type zinc finger
zf-met	PF12874.6	BMgn013125|Gene09673	1.3e-12	47.6	98.5	0.00017	21.8	0	13.4	13	0	0	13	13	13	7	Zinc-finger of C2H2 type
zf-AD	PF07776.14	BMgn013125|Gene09673	8e-09	35.5	1	8e-09	35.5	0.7	6.7	6	2	1	7	7	7	1	Zinc-finger associated domain (zf-AD)
zf-C2HC_2	PF13913.5	BMgn013125|Gene09673	4.2e-05	23.2	39.7	0.1	12.4	0.1	9.9	10	0	0	10	10	10	5	zinc-finger of a C2HC-type
zf-C2H2_2	PF12756.6	BMgn013125|Gene09673	0.00047	20.3	90.4	0.37	11.1	1.5	12.5	3	1	9	12	12	12	6	C2H2 type zinc-finger (2 copies)

## Sheet: Danaus plexippus
				full sequence			best 1 domain					domain number estimation
target name	accession	query name	E-value	score	bias	E-value	score	bias	exp	reg	clu	ov	env	dom	rep	inc	description of target
zf-H2C2_2	PF13465.5	DPOGS205904	3.8e-114	368.3	189.9	6.8e-08	32.5	0.8	21.3	21	0	0	21	21	21	19	Zinc-finger double domain
zf-C2H2	PF00096.25	DPOGS205904	2.9e-74	241.5	242.1	9.7e-06	25.7	1.3	20.6	20	0	0	20	20	20	20	Zinc finger, C2H2 type
zf-C2H2_4	PF13894.5	DPOGS205904	1e-56	184.6	223.4	0.0017	18.9	1	20.9	21	0	0	21	21	21	20	C2H2-type zinc finger
zf-C2H2_jaz	PF12171.7	DPOGS205904	3.1e-23	81.4	143.5	0.011	15.9	1.1	20.1	20	0	0	20	20	20	14	Zinc-finger double-stranded RNA-binding
zf-met	PF12874.6	DPOGS205904	5.7e-21	74.1	175.4	0.0025	18	1.3	20.1	20	0	0	20	20	20	14	Zinc-finger of C2H2 type
zf-C2H2_6	PF13912.5	DPOGS205904	4.2e-06	26.5	172.5	0.014	15.3	1.3	20.8	20	0	0	20	20	20	13	C2H2-type zinc finger
zf-Di19	PF05605.11	DPOGS205904	6.2e-05	23.1	138.1	0.036	14.3	4.8	12.2	3	2	7	12	12	12	9	Drought induced 19 protein (Di19),zinc-binding
zf-BED	PF02892.14	DPOGS205904	0.00035	20.4	136.8	0.25	11.3	2.7	17.6	3	1	14	17	17	17	9	BED zinc finger
zf-H2C2_2	PF13465.5	DPOGS201417	6.3e-69	225.4	128.2	7.3e-08	32.4	0.5	20.1	20	0	0	20	20	20	15	Zinc-finger double domain
zf-C2H2	PF00096.25	DPOGS201417	5.6e-65	212.3	140.2	6.8e-05	23	0.2	18.4	18	0	0	18	18	18	18	Zinc finger, C2H2 type
zf-C2H2_4	PF13894.5	DPOGS201417	2.9e-53	173.8	131.5	0.0022	18.6	1.2	18.5	18	0	0	18	18	18	18	C2H2-type zinc finger
zf-C2H2_jaz	PF12171.7	DPOGS201417	1.8e-21	75.8	95.4	0.0026	17.9	0.4	17.4	17	0	0	17	17	17	9	Zinc-finger double-stranded RNA-binding
zf-met	PF12874.6	DPOGS201417	3.8e-16	58.8	109.3	0.038	14.3	0.8	18	18	0	0	18	18	18	12	Zinc-finger of C2H2 type
zf-AD	PF07776.14	DPOGS201417	9.6e-11	41.7	1.3	9.6e-11	41.7	0.9	5.5	4	2	1	5	5	5	1	Zinc-finger associated domain (zf-AD)
zf-C2H2_4	PF13894.5	DPOGS205244	4.1e-94	300.9	459.8	0.0006	20.3	0.5	63.7	64	0	0	64	64	64	53	C2H2-type zinc finger
zf-C2H2	PF00096.25	DPOGS205244	8.1e-64	208.6	459.4	5.5e-05	23.3	0.7	60.4	63	0	0	63	63	63	43	Zinc finger, C2H2 type
zf-H2C2_2	PF13465.5	DPOGS205244	2.8e-25	87.5	344.5	5.7e-05	23.3	0.2	50.1	54	1	1	55	55	55	22	Zinc-finger double domain
zf-C2H2_2	PF12756.6	DPOGS205244	1e-16	61	366.3	0.0042	17.3	1.8	35.3	17	10	19	37	37	37	21	C2H2 type zinc-finger (2 copies)
zf-C2H2_6	PF13912.5	DPOGS205244	4.6e-09	35.9	333.9	1.5e-05	24.8	1	47.8	51	0	0	51	51	51	22	C2H2-type zinc finger
zf-C2H2_jaz	PF12171.7	DPOGS205244	5.2e-05	23.3	3.9	0.0014	18.8	0.4	46.1	54	0	0	54	54	54	18	Zinc-finger double-stranded RNA-binding
zf-C2H2	PF00096.25	DPOGS212848	3e-58	191	171.3	7.3e-06	26.1	1.9	22.7	22	0	0	22	22	22	19	Zinc finger, C2H2 type
zf-H2C2_2	PF13465.5	DPOGS212848	1.4e-52	173.7	144.8	9.3e-09	35.2	0.8	22.6	23	2	0	23	23	23	16	Zinc-finger double domain
zf-C2H2_4	PF13894.5	DPOGS212848	1.4e-45	149.9	181.2	0.0007	20.1	1.2	23.2	24	0	0	24	24	24	19	C2H2-type zinc finger
zf-met	PF12874.6	DPOGS212848	8.4e-13	48.2	103.3	0.00012	22.3	0.2	16.2	17	0	0	17	17	17	9	Zinc-finger of C2H2 type
zf-AD	PF07776.14	DPOGS212848	1.5e-10	41.1	2.8	1.5e-10	41.1	1.9	9.7	6	2	5	11	11	11	1	Zinc-finger associated domain (zf-AD)
zf-C2H2_jaz	PF12171.7	DPOGS212848	6e-10	39.1	101.8	0.0026	17.9	1.4	17.4	20	0	0	20	20	20	7	Zinc-finger double-stranded RNA-binding
zf-C2H2_8	PF15909.4	DPOGS212848	0.00012	22.2	11	0.00045	20.4	0.5	9.7	4	3	4	9	9	9	3	C2H2-type zinc ribbon
zf-C2H2_6	PF13912.5	DPOGS212848	0.00032	20.5	151.8	0.0053	16.6	0.8	20.4	21	0	0	21	21	21	10	C2H2-type zinc finger
zf-H2C2_2	PF13465.5	DPOGS207385	2.4e-74	242.5	88.8	5.6e-09	35.9	0.3	16.4	16	0	0	16	16	16	14	Zinc-finger double domain
zf-C2H2	PF00096.25	DPOGS207385	2.7e-54	178.6	120.5	8.7e-05	22.7	1	15.8	15	0	0	15	15	15	15	Zinc finger, C2H2 type
zf-C2H2_4	PF13894.5	DPOGS207385	5.9e-41	135.5	113.4	0.0038	17.9	0.4	15.5	15	0	0	15	15	15	15	C2H2-type zinc finger
zf-met	PF12874.6	DPOGS207385	1.5e-16	60.1	100.2	0.014	15.7	0.4	15	15	0	0	15	15	15	11	Zinc-finger of C2H2 type
zf-C2H2_6	PF13912.5	DPOGS207385	8.3e-14	51	93.2	0.00055	19.7	0.2	15	15	2	0	15	15	15	10	C2H2-type zinc finger
BolA	PF01722.17	DPOGS207385	1e-08	35.2	21.2	2.5	8.3	0	9.2	5	2	4	9	9	9	4	BolA-like protein
zf-C2H2_8	PF15909.4	DPOGS207385	3.1e-07	30.5	64.1	0.0076	16.4	3.3	8.5	1	1	8	9	9	9	5	C2H2-type zinc ribbon
zf-C2H2_4	PF13894.5	DPOGS205369	3e-63	204.9	293.6	0.0061	17.2	0.6	45.3	46	0	0	46	46	46	36	C2H2-type zinc finger
zf-C2H2	PF00096.25	DPOGS205369	8.3e-52	170.8	305.9	1.4e-05	25.1	0.8	44.4	46	0	0	46	46	46	33	Zinc finger, C2H2 type
zf-C2H2_2	PF12756.6	DPOGS205369	2.3e-17	63.1	208.4	0.0048	17.1	0.5	27.4	9	7	22	31	31	31	19	C2H2 type zinc-finger (2 copies)
zf-C2H2_6	PF13912.5	DPOGS205369	9e-13	47.7	206.3	0.013	15.4	0	34.9	37	1	1	38	38	38	16	C2H2-type zinc finger
zf-H2C2_2	PF13465.5	DPOGS205369	0.00021	21.5	0.4	0.00021	21.5	0.3	36.3	41	1	0	41	41	41	12	Zinc-finger double domain
zf-H2C2_2	PF13465.5	DPOGS202570	1.1e-54	180.4	118.1	3.4e-09	36.6	0.5	15.9	16	1	0	16	16	16	11	Zinc-finger double domain
zf-C2H2	PF00096.25	DPOGS202570	1.6e-48	160.4	135.6	1.3e-05	25.2	2.1	15.3	15	0	0	15	15	15	13	Zinc finger, C2H2 type
zf-C2H2_4	PF13894.5	DPOGS202570	9.6e-48	156.6	125.6	0.00019	21.9	1.4	15.4	15	0	0	15	15	15	13	C2H2-type zinc finger
zf-C2H2_6	PF13912.5	DPOGS202570	2.2e-21	75.2	102.8	0.0014	18.4	1.7	15.1	15	0	0	15	15	15	11	C2H2-type zinc finger
zf-C2H2_jaz	PF12171.7	DPOGS202570	2.1e-15	56.4	93.2	0.0012	19	0.1	14.6	15	0	0	15	15	15	8	Zinc-finger double-stranded RNA-binding
zf-AD	PF07776.14	DPOGS202570	3.8e-12	46.2	2.3	3.8e-12	46.2	1.6	6.3	5	2	1	6	6	6	1	Zinc-finger associated domain (zf-AD)
zf-Di19	PF05605.11	DPOGS202570	5.6e-07	29.7	81.3	0.0069	16.6	2.5	8.9	6	2	1	7	7	7	5	Drought induced 19 protein (Di19),zinc-binding
zf-met	PF12874.6	DPOGS202570	1.7e-06	28.1	106.2	0.0052	17	0.3	14.4	14	0	0	14	14	14	7	Zinc-finger of C2H2 type
zf-C2H2_11	PF16622.4	DPOGS202570	6.8e-06	25.6	82	0.023	14.4	1.4	12.2	13	0	0	13	13	13	7	zinc-finger C2H2-type
zf-C2H2_8	PF15909.4	DPOGS202570	4.7e-05	23.5	71.4	0.051	13.8	1.7	8.4	3	3	5	8	8	8	4	C2H2-type zinc ribbon
zf-H2C2_2	PF13465.5	DPOGS203099	4.9e-75	244.7	85.5	1.4e-08	34.7	0.4	13.3	13	0	0	13	13	13	13	Zinc-finger double domain
zf-C2H2	PF00096.25	DPOGS203099	8.7e-48	158.1	103.3	6.5e-06	26.2	0.9	13	12	1	0	12	12	12	12	Zinc finger, C2H2 type
zf-C2H2_4	PF13894.5	DPOGS203099	2.4e-35	118	106.4	0.00013	22.4	1.9	13.5	14	0	0	14	14	14	12	C2H2-type zinc finger
zf-met	PF12874.6	DPOGS203099	5.3e-27	93.3	91.7	0.00017	21.8	0.7	13.9	14	0	0	14	14	14	10	Zinc-finger of C2H2 type
zf-C2H2_jaz	PF12171.7	DPOGS203099	4.1e-23	81	70.2	0.00076	19.6	2.1	12.8	13	0	0	13	13	13	9	Zinc-finger double-stranded RNA-binding
zf-Di19	PF05605.11	DPOGS203099	2e-11	43.9	56.9	0.0012	19	6.1	8.1	6	2	2	8	8	8	7	Drought induced 19 protein (Di19),zinc-binding
zf-AD	PF07776.14	DPOGS203099	1.4e-06	28.4	4.4	1.4e-06	28.4	3.1	5.3	5	2	1	6	6	6	2	Zinc-finger associated domain (zf-AD)
zf-C2H2_2	PF12756.6	DPOGS203099	2.3e-06	27.8	72.1	0.00015	21.9	5.6	11.1	2	2	8	10	10	10	4	C2H2 type zinc-finger (2 copies)
zf-C2H2_6	PF13912.5	DPOGS203099	2.5e-06	27.2	96.9	0.0004	20.2	2.3	12.8	14	1	0	14	14	14	6	C2H2-type zinc finger
BolA	PF01722.17	DPOGS203099	4.9e-05	23.4	8.8	0.48	10.6	0.1	5.8	3	3	1	4	4	4	2	BolA-like protein
zf-C2H2	PF00096.25	DPOGS200421	6.9e-42	139.5	65.5	7.4e-07	29.2	0.1	9.6	9	0	0	9	9	9	9	Zinc finger, C2H2 type
zf-H2C2_2	PF13465.5	DPOGS200421	4.4e-32	108.9	57	5.3e-08	32.8	1.3	10.2	10	0	0	10	10	10	7	Zinc-finger double domain
zf-C2H2_4	PF13894.5	DPOGS200421	2.6e-31	105.5	63	0.00028	21.4	0.5	9.5	9	0	0	9	9	9	9	C2H2-type zinc finger
zf-C2H2_jaz	PF12171.7	DPOGS200421	9.7e-17	60.7	20.5	0.12	12.6	0	7.8	7	0	0	7	7	7	6	Zinc-finger double-stranded RNA-binding
zf-C2H2_11	PF16622.4	DPOGS200421	4.3e-13	48.7	44.9	0.0083	15.8	1.2	9.1	8	1	1	9	9	9	5	zinc-finger C2H2-type
zf-C2H2_6	PF13912.5	DPOGS200421	6.8e-12	45	52.5	0.0046	16.8	0.3	8.9	9	0	0	9	9	9	6	C2H2-type zinc finger
zf-H2C2_5	PF13909.5	DPOGS200421	2.1e-06	27.3	46.4	0.00041	19.9	1.6	8	8	1	0	8	8	8	4	C2H2-type zinc-finger domain
zf-met	PF12874.6	DPOGS200421	0.0001	22.5	43.3	0.083	13.2	0.3	8.7	9	0	0	9	9	9	4	Zinc-finger of C2H2 type
zf-H2C2_2	PF13465.5	DPOGS204724	6.5e-47	155.8	70	6.5e-09	35.7	0.8	11.9	12	0	0	12	12	12	10	Zinc-finger double domain
zf-C2H2	PF00096.25	DPOGS204724	6.2e-41	136.5	75.8	0.00016	21.9	0.8	11.6	11	0	0	11	11	11	11	Zinc finger, C2H2 type
zf-C2H2_4	PF13894.5	DPOGS204724	1.2e-25	87.8	78.4	0.0036	17.9	2.2	12.2	13	0	0	13	13	13	11	C2H2-type zinc finger
zf-AD	PF07776.14	DPOGS204724	1e-13	51.2	3.6	1e-13	51.2	2.5	4.7	4	2	0	4	4	4	1	Zinc-finger associated domain (zf-AD)
zf-C2H2_jaz	PF12171.7	DPOGS204724	3.7e-13	49.3	30.3	0.12	12.6	0.2	11.2	11	0	0	11	11	11	5	Zinc-finger double-stranded RNA-binding
zf-met	PF12874.6	DPOGS204724	2e-09	37.4	53.1	0.067	13.5	0.7	11.2	12	0	0	12	12	12	5	Zinc-finger of C2H2 type
zf-Di19	PF05605.11	DPOGS204724	7.9e-08	32.4	53.3	0.00018	21.6	3.6	7.9	5	2	4	10	10	10	7	Drought induced 19 protein (Di19),zinc-binding
zf-C2H2_4	PF13894.5	DPOGS202114	3.8e-45	148.5	158.2	0.00087	19.8	0.6	24.6	24	0	0	24	24	24	20	C2H2-type zinc finger
zf-C2H2	PF00096.25	DPOGS202114	1.4e-40	135.4	151.1	8e-06	25.9	0.9	22.6	22	0	0	22	22	22	20	Zinc finger, C2H2 type
zf-C2H2_6	PF13912.5	DPOGS202114	4.8e-18	64.6	110.8	0.001	18.9	1.3	18.4	19	0	0	19	19	19	12	C2H2-type zinc finger
zf-AD	PF07776.14	DPOGS202114	3.9e-15	55.7	3.9	3.9e-15	55.7	2.7	5.6	7	1	0	7	7	7	1	Zinc-finger associated domain (zf-AD)
zf-met	PF12874.6	DPOGS202114	5.1e-09	36.1	126.1	0.002	18.3	0.8	19.3	22	0	0	22	22	22	7	Zinc-finger of C2H2 type
zf-H2C2_2	PF13465.5	DPOGS202114	1.7e-08	34.4	129.7	0.00029	21	0.1	23	22	2	0	22	22	22	8	Zinc-finger double domain
zf-C2H2	PF00096.25	DPOGS200326	2.9e-40	134.4	85	3.1e-06	27.2	1.2	10.7	10	1	0	10	10	10	9	Zinc finger, C2H2 type
zf-C2H2_4	PF13894.5	DPOGS200326	1.6e-28	96.8	77.7	0.0022	18.6	0.6	10.4	10	0	0	10	10	10	10	C2H2-type zinc finger
zf-met	PF12874.6	DPOGS200326	1.6e-16	60	51.2	0.0042	17.3	1.4	8.9	9	0	0	9	9	9	8	Zinc-finger of C2H2 type
zf-H2C2_2	PF13465.5	DPOGS200326	2.1e-10	40.4	80.1	0.00029	21	1.6	11.7	12	0	0	12	12	12	5	Zinc-finger double domain
zf-C2H2_jaz	PF12171.7	DPOGS200326	4.9e-09	36.2	58.5	0.58	10.4	0.9	10.4	10	0	0	10	10	10	7	Zinc-finger double-stranded RNA-binding
DZR	PF12773.6	DPOGS200326	1.4e-05	24.9	30.8	0.12	12.3	0.1	6.1	4	2	1	5	5	5	3	Double zinc ribbon
zf-C2H2_4	PF13894.5	DPOGS205425	4e-45	148.5	153.7	0.00086	19.8	4.4	19.6	20	0	0	20	20	20	16	C2H2-type zinc finger
zf-C2H2	PF00096.25	DPOGS205425	4.6e-40	133.8	160.7	0.0001	22.5	0.4	19.5	19	0	0	19	19	19	16	Zinc finger, C2H2 type
zf-C2H2_jaz	PF12171.7	DPOGS205425	1.3e-25	89	124.6	0.0052	16.9	0.1	18.6	18	0	0	18	18	18	14	Zinc-finger double-stranded RNA-binding
zf-met	PF12874.6	DPOGS205425	1.2e-17	63.5	108.7	0.07	13.4	0.1	17.7	17	0	0	17	17	17	13	Zinc-finger of C2H2 type
zf-H2C2_2	PF13465.5	DPOGS205425	2.3e-13	49.8	129.1	0.0023	18.2	1.9	20.1	20	2	0	20	20	20	10	Zinc-finger double domain
zf-Di19	PF05605.11	DPOGS205425	3.3e-10	40	110.3	0.018	15.3	2.8	12.4	7	2	4	13	13	13	8	Drought induced 19 protein (Di19),zinc-binding
zf-C2H2_11	PF16622.4	DPOGS205425	1e-07	31.4	96.1	0.013	15.1	0.5	15.3	16	0	0	16	16	16	8	zinc-finger C2H2-type
zf-C2H2_6	PF13912.5	DPOGS205425	1.1e-07	31.5	2.2	5.8e-05	22.9	0.1	18.3	20	0	0	20	20	20	9	C2H2-type zinc finger
zf-C2H2_2	PF12756.6	DPOGS205425	4.2e-05	23.7	115.8	0.1	12.8	0.7	14.3	2	2	10	13	13	13	5	C2H2 type zinc-finger (2 copies)
zf-H2C2_2	PF13465.5	DPOGS203435	1.6e-40	135.7	81.7	1.6e-08	34.4	2.3	11.3	11	0	0	11	11	11	10	Zinc-finger double domain
zf-C2H2	PF00096.25	DPOGS203435	7e-38	126.9	74.1	4.9e-06	26.6	1.2	10.4	10	0	0	10	10	10	10	Zinc finger, C2H2 type
zf-C2H2_4	PF13894.5	DPOGS203435	2.3e-28	96.3	71.2	0.0016	19	0.2	10.4	10	0	0	10	10	10	10	C2H2-type zinc finger
zf-met	PF12874.6	DPOGS203435	4.6e-19	68.1	55.7	0.0051	17	0.1	10.6	10	0	0	10	10	10	9	Zinc-finger of C2H2 type
zf-C2H2_jaz	PF12171.7	DPOGS203435	7.8e-17	61	50.6	0.00031	20.8	0.7	10.3	10	0	0	10	10	10	8	Zinc-finger double-stranded RNA-binding
zf-C2H2_6	PF13912.5	DPOGS203435	6.9e-08	32.2	65.4	0.002	18	0.1	10.2	11	0	0	11	11	11	7	C2H2-type zinc finger
GAGA	PF09237.10	DPOGS203435	5.6e-06	26	20.6	0.042	13.5	1.1	6.2	4	1	1	6	6	6	3	GAGA factor
zf-Di19	PF05605.11	DPOGS203435	6.9e-06	26.2	51	0.0037	17.4	4.5	7	3	2	6	9	9	9	5	Drought induced 19 protein (Di19),zinc-binding
C1_4	PF07975.11	DPOGS203435	5.6e-05	23.2	39.9	0.074	13.2	3.3	6.7	4	2	1	6	6	6	4	TFIIH C1-like domain
zf-C2H2_2	PF12756.6	DPOGS203435	0.00035	20.8	49.8	0.2	11.9	0.7	8.8	1	1	7	8	8	8	2	C2H2 type zinc-finger (2 copies)
zf-H2C2_2	PF13465.5	DPOGS212967	1.1e-41	139.4	67.7	1.8e-08	34.3	0.2	10.9	11	0	0	11	11	11	8	Zinc-finger double domain
zf-C2H2	PF00096.25	DPOGS212967	3.3e-37	124.8	65.1	4.5e-07	29.9	1.2	9.6	9	0	0	9	9	9	9	Zinc finger, C2H2 type
zf-C2H2_4	PF13894.5	DPOGS212967	1.9e-28	96.6	57.1	0.00088	19.8	0.9	9.6	9	0	0	9	9	9	9	C2H2-type zinc finger
zf-C2H2_jaz	PF12171.7	DPOGS212967	2.9e-13	49.6	27.3	0.24	11.6	0.2	9.2	9	0	0	9	9	9	7	Zinc-finger double-stranded RNA-binding
zf-C2H2_6	PF13912.5	DPOGS212967	4.3e-06	26.5	34	0.027	14.4	0.3	8	7	0	0	7	7	7	3	C2H2-type zinc finger
YhfH	PF14149.5	DPOGS212967	6.3e-06	26	12.8	4.7	7.2	0.2	5.7	5	0	0	5	5	5	3	YhfH-like protein
Zn-ribbon_8	PF09723.9	DPOGS212967	1.2e-05	25.2	32.6	0.0026	17.8	1.1	5	4	1	0	4	4	4	3	Zinc ribbon domain
HypA	PF01155.18	DPOGS212967	5.8e-05	23	18.7	0.36	10.8	0.6	4.4	2	2	1	4	4	4	3	Hydrogenase/urease nickel incorporation, metallochaperone, hypA
zf-met	PF12874.6	DPOGS212967	0.00093	19.4	41.1	0.56	10.6	0.1	8.7	9	0	0	9	9	9	4	Zinc-finger of C2H2 type
zf-C2H2	PF00096.25	DPOGS204382	5.8e-37	124	76	2.7e-05	24.3	3.3	10.6	10	0	0	10	10	10	10	Zinc finger, C2H2 type
zf-H2C2_2	PF13465.5	DPOGS204382	1.8e-35	119.6	70.2	1.3e-06	28.5	0.7	11.8	11	0	0	11	11	11	7	Zinc-finger double domain
zf-C2H2_4	PF13894.5	DPOGS204382	1.5e-26	90.7	87.8	0.002	18.7	0.3	10.9	12	0	0	12	12	12	10	C2H2-type zinc finger
zf-AD	PF07776.14	DPOGS204382	1.9e-15	56.8	5.7	1.9e-15	56.8	3.9	3.2	3	0	0	3	3	3	1	Zinc-finger associated domain (zf-AD)
zf-C2H2_6	PF13912.5	DPOGS204382	1.1e-08	34.8	55.9	0.0076	16.1	1	10.4	10	0	0	10	10	10	4	C2H2-type zinc finger
zf-C2H2_jaz	PF12171.7	DPOGS204382	1.3e-08	34.8	50.5	0.36	11.1	0.1	9.5	9	0	0	9	9	9	5	Zinc-finger double-stranded RNA-binding
zf-C2H2_8	PF15909.4	DPOGS204382	0.00034	20.7	36	0.48	10.7	2.3	5.6	2	2	3	5	5	5	4	C2H2-type zinc ribbon
zf-C2H2	PF00096.25	DPOGS214614	1.2e-36	123	131.8	1.2e-05	25.4	0.9	17.8	18	0	0	18	18	18	13	Zinc finger, C2H2 type
zf-C2H2_4	PF13894.5	DPOGS214614	3.4e-32	108.2	122.8	0.00038	20.9	0.5	18.2	18	0	0	18	18	18	13	C2H2-type zinc finger
zf-C2H2_jaz	PF12171.7	DPOGS214614	5.3e-29	99.8	97.5	6.1e-05	23.1	0	16	16	0	0	16	16	16	9	Zinc-finger double-stranded RNA-binding
zf-met	PF12874.6	DPOGS214614	7.9e-12	45.1	94.4	0.00068	19.8	0.8	16.2	17	0	0	17	17	17	8	Zinc-finger of C2H2 type
zf-H2C2_2	PF13465.5	DPOGS214614	1.5e-08	34.6	8.3	7.9e-07	29.1	1.1	17	17	1	0	17	17	17	7	Zinc-finger double domain
zf-C2H2	PF00096.25	DPOGS206322	2.6e-36	122	92.8	0.00025	21.2	0	11.8	11	0	0	11	11	11	11	Zinc finger, C2H2 type
zf-H2C2_2	PF13465.5	DPOGS206322	8.6e-29	98.5	72.2	8e-06	26	1.5	13	13	0	0	13	13	13	9	Zinc-finger double domain
zf-C2H2_4	PF13894.5	DPOGS206322	5.7e-23	79.5	89	0.0055	17.3	0.3	11.9	11	0	0	11	11	11	10	C2H2-type zinc finger
TFIIA	PF03153.12	DPOGS206322	0.00045	20.2	35.4	0.00045	20.2	24.5	2.2	2	0	0	2	2	2	1	Transcription factor IIA, alpha/beta subunit
SprA-related	PF12118.7	DPOGS206322	0.00056	19	25.7	0.00056	19	17.8	2.1	2	1	0	2	2	2	1	SprA-related family
zf-H2C2_2	PF13465.5	DPOGS205146	2.2e-37	125.7	77.7	1.4e-06	28.3	1.9	12	14	0	0	14	14	14	10	Zinc-finger double domain
zf-C2H2	PF00096.25	DPOGS205146	3.7e-36	121.5	81.6	0.00012	22.2	0	13.3	13	0	0	13	13	13	10	Zinc finger, C2H2 type
zf-C2H2_4	PF13894.5	DPOGS205146	8e-28	94.6	84.4	0.00026	21.4	1.2	13.9	14	0	0	14	14	14	10	C2H2-type zinc finger
zf-C2H2_jaz	PF12171.7	DPOGS205146	8.5e-16	57.7	41.3	0.04	14.1	0.4	11.4	11	0	0	11	11	11	6	Zinc-finger double-stranded RNA-binding
zf-C2H2_6	PF13912.5	DPOGS205146	2.9e-13	49.3	62.3	1.8e-06	27.7	0.7	11.2	11	0	0	11	11	11	7	C2H2-type zinc finger
zf-met	PF12874.6	DPOGS205146	1.3e-06	28.4	64.7	0.024	14.9	0.3	11	11	0	0	11	11	11	6	Zinc-finger of C2H2 type
zf-H2C2_2	PF13465.5	DPOGS207675	2.2e-42	141.5	76.8	1.2e-07	31.7	1	11	11	0	0	11	11	11	10	Zinc-finger double domain
zf-C2H2	PF00096.25	DPOGS207675	2.1e-35	119.1	84.7	6.3e-06	26.3	0.6	10.9	11	0	0	11	11	11	9	Zinc finger, C2H2 type
zf-C2H2_4	PF13894.5	DPOGS207675	2.4e-25	86.9	86.9	0.0012	19.4	0.7	11	11	0	0	11	11	11	9	C2H2-type zinc finger
zf-AD	PF07776.14	DPOGS207675	2.6e-12	46.7	12.1	2.6e-12	46.7	8.4	4.2	4	1	1	5	5	5	1	Zinc-finger associated domain (zf-AD)
zf-C2H2_jaz	PF12171.7	DPOGS207675	1.9e-08	34.3	56.8	0.033	14.4	0	10.6	10	0	0	10	10	10	6	Zinc-finger double-stranded RNA-binding
zf-C2H2	PF00096.25	DPOGS212514	4e-35	118.2	148.1	0.024	15	0.1	24.5	24	0	0	24	24	24	17	Zinc finger, C2H2 type
zf-H2C2_2	PF13465.5	DPOGS212514	2.8e-33	112.7	119	8.1e-06	25.9	0.2	22.7	23	1	1	24	24	24	13	Zinc-finger double domain
zf-C2H2_4	PF13894.5	DPOGS212514	1.1e-32	109.7	155.8	0.095	13.5	0.6	24.2	25	0	0	25	25	25	21	C2H2-type zinc finger
zf-met	PF12874.6	DPOGS212514	6.6e-06	26.2	65.8	0.35	11.2	0.7	15.1	15	0	0	15	15	15	7	Zinc-finger of C2H2 type
zf-Di19	PF05605.11	DPOGS212514	0.00019	21.6	108	0.055	13.7	3.2	14.2	9	3	5	14	14	14	10	Drought induced 19 protein (Di19),zinc-binding
zf-C2H2_6	PF13912.5	DPOGS212514	0.00038	20.2	104	0.082	12.8	0	18.1	21	0	0	21	21	21	8	C2H2-type zinc finger
Rad50_zn_hook	PF04423.13	DPOGS212514	0.00092	18.9	0.2	0.048	13.4	0	4.5	5	0	0	5	5	5	2	Rad50 zinc hook motif
zf-C2H2	PF00096.25	DPOGS215306	7.5e-35	117.4	59.3	2e-06	27.9	0.2	8.5	8	0	0	8	8	8	8	Zinc finger, C2H2 type
zf-H2C2_2	PF13465.5	DPOGS215306	4.1e-30	102.7	52.3	1.7e-05	24.9	0.1	8.4	8	0	0	8	8	8	7	Zinc-finger double domain
zf-C2H2_4	PF13894.5	DPOGS215306	2.8e-23	80.5	65.3	0.0015	19.1	0.3	8.8	9	0	0	9	9	8	8	C2H2-type zinc finger
Arf	PF00025.20	DPOGS215306	3.2e-21	75.5	0	5.5e-21	74.7	0	1.3	1	0	0	1	1	1	1	ADP-ribosylation factor family
G-alpha	PF00503.19	DPOGS215306	2e-08	33.7	2.2	0.00075	18.7	0	3	1	1	2	3	3	3	2	G-protein alpha subunit
zf-AD	PF07776.14	DPOGS215306	1.1e-07	31.8	7.8	1.1e-07	31.8	5.4	4.9	3	1	3	6	6	6	1	Zinc-finger associated domain (zf-AD)
zf-C2H2_jaz	PF12171.7	DPOGS215306	1.9e-07	31.1	26.4	0.022	15	0.2	6.7	6	0	0	6	6	6	3	Zinc-finger double-stranded RNA-binding
Roc	PF08477.12	DPOGS215306	2.8e-05	24.2	0	7.5e-05	22.9	0	1.8	1	0	0	1	1	1	1	Ras of Complex, Roc, domainofDAPkinase
zf-H2C2_5	PF13909.5	DPOGS215306	0.0002	20.9	6.2	0.0046	16.6	0.2	6.5	7	0	0	7	7	7	3	C2H2-type zinc-finger domain
SRPRB	PF09439.9	DPOGS215306	0.00039	19.8	0.1	0.00098	18.5	0	1.7	1	1	0	1	1	1	1	Signal recognition particle receptor betasubunit
cobW	PF02492.18	DPOGS215306	0.00094	18.7	1.6	0.79	9.2	0.1	3.1	3	0	0	3	3	3	2	CobW/HypB/UreG, nucleotide-binding domain
zf-C2H2_4	PF13894.5	DPOGS202167	6.6e-47	154	258	0.0094	16.6	0.1	33.9	31	2	2	33	33	33	24	C2H2-type zinc finger
zf-C2H2	PF00096.25	DPOGS202167	1.2e-34	116.7	274.4	0.0042	17.4	0.2	33.5	34	0	0	34	34	34	22	Zinc finger, C2H2 type
zf-AD	PF07776.14	DPOGS202167	2.4e-16	59.6	4.2	2.4e-16	59.6	2.9	8	7	0	0	7	7	7	1	Zinc-finger associated domain (zf-AD)
zf-C2H2_6	PF13912.5	DPOGS202167	5.7e-07	29.2	13.5	3.3e-05	23.6	3.7	25	29	0	0	29	29	29	9	C2H2-type zinc finger
zf-C2H2_jaz	PF12171.7	DPOGS202167	2.6e-06	27.4	184.6	0.029	14.6	0.4	27.3	28	0	0	28	28	28	12	Zinc-finger double-stranded RNA-binding
zf-H2C2_2	PF13465.5	DPOGS202167	0.00034	20.8	232.6	0.25	11.8	0.2	33.2	32	5	1	33	33	33	17	Zinc-finger double domain
zf-C2H2_4	PF13894.5	DPOGS205368	3.1e-50	164.4	234.6	0.00039	20.9	0.4	33.2	33	0	0	33	33	33	27	C2H2-type zinc finger
zf-C2H2	PF00096.25	DPOGS205368	1.6e-34	116.3	233.9	2.8e-05	24.2	0.4	31.6	33	0	0	33	33	33	21	Zinc finger, C2H2 type
zf-H2C2_2	PF13465.5	DPOGS205368	3.3e-09	36.7	21.9	3.5e-05	23.9	0.7	24.9	25	1	0	25	25	25	12	Zinc-finger double domain
zf-C2H2_2	PF12756.6	DPOGS205368	8.7e-05	22.7	9.6	0.00079	19.6	0.9	20.1	1	1	21	22	22	22	9	C2H2 type zinc-finger (2 copies)
zf-C2H2_jaz	PF12171.7	DPOGS205368	0.00019	21.5	15.7	0.0077	16.4	0.6	22.9	25	1	1	26	26	26	7	Zinc-finger double-stranded RNA-binding
zf-met	PF12874.6	DPOGS205368	0.00025	21.2	9.3	0.00095	19.4	1.1	23.2	27	0	0	27	27	27	8	Zinc-finger of C2H2 type
zf-H2C2_2	PF13465.5	DPOGS209680	7.2e-36	120.9	82.2	4.1e-10	39.5	1	13.6	14	1	0	14	14	14	8	Zinc-finger double domain
zf-C2H2	PF00096.25	DPOGS209680	1.1e-33	113.7	104.5	3.7e-06	27	1.8	13.9	15	0	0	15	15	15	11	Zinc finger, C2H2 type
zf-C2H2_4	PF13894.5	DPOGS209680	3.2e-32	108.3	93	0.001	19.6	1	14.5	15	0	0	15	15	15	11	C2H2-type zinc finger
zf-AD	PF07776.14	DPOGS209680	7.6e-14	51.6	0.2	7.6e-14	51.6	0.2	5.7	6	2	2	8	8	8	1	Zinc-finger associated domain (zf-AD)
zf-C2H2_jaz	PF12171.7	DPOGS209680	9.7e-12	44.8	50.3	0.76	10.1	0	11.8	12	0	0	12	12	12	8	Zinc-finger double-stranded RNA-binding
zf-Di19	PF05605.11	DPOGS209680	1.4e-11	44.4	49.4	0.011	16	2	8.5	7	1	1	8	8	8	5	Drought induced 19 protein (Di19),zinc-binding
zf-C2H2_6	PF13912.5	DPOGS209680	1.1e-10	41.1	70.1	0.042	13.7	0.7	11.9	12	0	0	12	12	12	9	C2H2-type zinc finger
zf-C2H2_4	PF13894.5	DPOGS205370	9.6e-41	134.8	163.3	0.0041	17.7	0.1	22.2	23	0	0	23	23	23	20	C2H2-type zinc finger
zf-C2H2	PF00096.25	DPOGS205370	3e-33	112.3	167.4	4.7e-05	23.5	1.4	22.1	23	0	0	23	23	23	17	Zinc finger, C2H2 type
zf-H2C2_2	PF13465.5	DPOGS205370	6.2e-13	48.4	144.9	0.00046	20.4	0.7	21.2	22	2	0	22	22	22	11	Zinc-finger double domain
zf-C2H2_2	PF12756.6	DPOGS205370	1.3e-10	41.4	102.1	0.00012	22.3	0.5	12.4	3	3	9	13	13	13	6	C2H2 type zinc-finger (2 copies)
zf-C2H2_6	PF13912.5	DPOGS205370	1.2e-05	25	122.9	0.00013	21.7	0.5	19.1	19	1	0	19	19	19	6	C2H2-type zinc finger
zf-C2H2_jaz	PF12171.7	DPOGS205370	0.0001	22.4	98.3	0.018	15.2	0.5	17.3	19	0	0	19	19	19	8	Zinc-finger double-stranded RNA-binding
zf-C2H2	PF00096.25	DPOGS207044	4.2e-33	111.9	60.6	7.4e-05	22.9	0.4	8.4	8	0	0	8	8	8	8	Zinc finger, C2H2 type
zf-H2C2_2	PF13465.5	DPOGS207044	1.3e-28	98	54	4.1e-06	26.9	0.3	9	9	0	0	9	9	9	7	Zinc-finger double domain
zf-C2H2_4	PF13894.5	DPOGS207044	4.4e-28	95.4	56.7	0.00023	21.7	0.7	8.5	8	0	0	8	8	8	8	C2H2-type zinc finger
zf-C2H2_jaz	PF12171.7	DPOGS207044	1.4e-17	63.4	32.5	0.00065	19.8	1.3	8.7	8	0	0	8	8	8	8	Zinc-finger double-stranded RNA-binding
zf-Di19	PF05605.11	DPOGS207044	2.2e-11	43.7	37.1	1.6e-06	28.2	1.2	6.2	3	2	2	5	5	5	5	Drought induced 19 protein (Di19),zinc-binding
zf-C2H2_6	PF13912.5	DPOGS207044	1e-10	41.2	46.3	0.00029	20.6	0.8	8.5	8	0	0	8	8	8	5	C2H2-type zinc finger
zf-met	PF12874.6	DPOGS207044	1.3e-09	38	42.3	0.0025	18	0.5	8.3	8	0	0	8	8	8	5	Zinc-finger of C2H2 type
zf-AD	PF07776.14	DPOGS207044	2.7e-05	24.2	0.8	2.7e-05	24.2	0.6	4.7	4	3	1	5	5	5	1	Zinc-finger associated domain (zf-AD)
Zn-ribbon_8	PF09723.9	DPOGS207044	0.00018	21.5	17.7	0.12	12.4	0.2	5.1	4	1	0	4	4	4	2	Zinc ribbon domain
zf-C2H2_2	PF12756.6	DPOGS207044	0.00018	21.7	35.8	0.17	12.1	0.1	6.3	2	1	3	6	6	6	4	C2H2 type zinc-finger (2 copies)
zf-C2H2	PF00096.25	DPOGS213652	5.2e-33	111.6	75.4	5.1e-06	26.6	1.5	11.6	11	0	0	11	11	11	10	Zinc finger, C2H2 type
zf-C2H2_4	PF13894.5	DPOGS213652	5.7e-25	85.7	78.1	0.0036	17.9	1.2	12	12	0	0	12	12	12	9	C2H2-type zinc finger
zf-H2C2_2	PF13465.5	DPOGS213652	8.8e-19	66.9	87.9	2.1e-05	24.6	0.2	11.6	13	0	0	13	13	13	8	Zinc-finger double domain
zf-C2H2_jaz	PF12171.7	DPOGS213652	4.3e-15	55.4	63.5	5.1e-07	29.7	0.6	11.1	12	0	0	12	12	12	5	Zinc-finger double-stranded RNA-binding
zf-C2H2_6	PF13912.5	DPOGS213652	6.2e-08	32.3	57.6	0.0032	17.3	1.3	10.7	10	0	0	10	10	10	5	C2H2-type zinc finger
zf-met	PF12874.6	DPOGS213652	1.3e-06	28.5	48.1	8.6e-05	22.7	0.2	10.3	10	0	0	10	10	10	2	Zinc-finger of C2H2 type
zf-C2H2_11	PF16622.4	DPOGS213652	3e-06	26.8	37.4	0.18	11.5	0	8.7	9	0	0	9	9	9	4	zinc-finger C2H2-type
zf-Di19	PF05605.11	DPOGS213652	1.8e-05	24.8	54.8	0.0062	16.7	2.8	7.6	4	1	4	8	8	8	4	Drought induced 19 protein (Di19),zinc-binding
zf-C2H2	PF00096.25	DPOGS200439	7.3e-33	111.1	95.2	0.00017	21.7	0.3	14.1	14	0	0	14	14	14	11	Zinc finger, C2H2 type
zf-C2H2_4	PF13894.5	DPOGS200439	5.2e-32	107.7	93.1	0.0013	19.3	0.4	14.1	14	0	0	14	14	14	11	C2H2-type zinc finger
zf-H2C2_2	PF13465.5	DPOGS200439	9.2e-21	73.2	83.9	3e-07	30.5	1.2	14.6	15	1	0	15	15	15	5	Zinc-finger double domain
zf-C2H2_6	PF13912.5	DPOGS200439	3.3e-16	58.7	75	0.003	17.4	0.5	13.9	13	1	1	14	14	14	9	C2H2-type zinc finger
zf-C2H2_jaz	PF12171.7	DPOGS200439	1.1e-10	41.4	88.2	0.004	17.3	0.3	14.4	15	1	0	15	15	15	7	Zinc-finger double-stranded RNA-binding
zf-met	PF12874.6	DPOGS200439	1e-09	38.4	73.2	0.0035	17.6	0.1	13	13	0	0	13	13	13	5	Zinc-finger of C2H2 type
zf-C2H2_2	PF12756.6	DPOGS200439	5.5e-05	23.3	67.3	0.13	12.5	0.8	11.1	3	2	6	9	9	9	4	C2H2 type zinc-finger (2 copies)
zf-C2H2	PF00096.25	DPOGS203772	1.2e-32	110.5	85.5	9.5e-05	22.5	1.7	12.4	12	0	0	12	12	12	10	Zinc finger, C2H2 type
zf-C2H2_4	PF13894.5	DPOGS203772	5.6e-31	104.4	83.7	0.00089	19.8	1.4	12.4	12	0	0	12	12	12	11	C2H2-type zinc finger
zf-H2C2_2	PF13465.5	DPOGS203772	5.5e-17	61.2	77.8	9.3e-05	22.6	0.1	11.8	12	0	0	12	12	12	8	Zinc-finger double domain
zf-C2H2_jaz	PF12171.7	DPOGS203772	3.5e-14	52.5	37.6	0.00025	21.2	0	10.8	12	0	0	12	12	12	5	Zinc-finger double-stranded RNA-binding
zf-Di19	PF05605.11	DPOGS203772	1.1e-10	41.5	57.1	0.0025	18	1.5	7.9	3	2	2	7	7	7	6	Drought induced 19 protein (Di19),zinc-binding
zf-C2HC_2	PF13913.5	DPOGS203772	1.6e-07	31	53.2	0.008	16	0.2	9.8	10	0	0	10	10	10	6	zinc-finger of a C2HC-type
zf-C2H2_6	PF13912.5	DPOGS203772	5.8e-06	26	65.9	0.041	13.8	0.7	10.9	10	1	1	11	11	11	7	C2H2-type zinc finger
DZR	PF12773.6	DPOGS203772	5.8e-05	22.9	35	0.47	10.4	3.1	5.9	4	2	1	5	5	5	5	Double zinc ribbon
zf-C2H2	PF00096.25	DPOGS202265	1.9e-32	109.8	84.3	2.2e-05	24.6	0.1	13.6	13	0	0	13	13	13	10	Zinc finger, C2H2 type
zf-C2H2_4	PF13894.5	DPOGS202265	4.4e-30	101.7	84.6	0.0011	19.5	0.1	14	14	0	0	14	14	14	11	C2H2-type zinc finger
zf-H2C2_2	PF13465.5	DPOGS202265	1.3e-22	79	81.5	1e-05	25.6	0.6	14.1	14	0	0	14	14	14	10	Zinc-finger double domain
zf-met	PF12874.6	DPOGS202265	4.8e-07	29.8	64	0.038	14.3	0.1	12.1	12	0	0	12	12	12	6	Zinc-finger of C2H2 type
zf-C2H2_jaz	PF12171.7	DPOGS202265	9.7e-07	28.8	62.9	0.09	13	0.2	12.4	12	0	0	12	12	12	5	Zinc-finger double-stranded RNA-binding
zf-C2H2_6	PF13912.5	DPOGS202265	3e-05	23.8	3.3	0.0007	19.4	0.5	10.4	11	0	0	11	11	11	5	C2H2-type zinc finger
zf-H2C2_5	PF13909.5	DPOGS202265	3.8e-05	23.2	1.4	0.0015	18.1	0.2	11.7	12	1	0	12	12	12	5	C2H2-type zinc-finger domain
zf-C2H2	PF00096.25	DPOGS213283	3e-32	109.2	80.7	5.1e-06	26.6	0.4	11.9	12	0	0	12	12	12	10	Zinc finger, C2H2 type
zf-C2H2_4	PF13894.5	DPOGS213283	4.6e-30	101.6	74.3	0.00059	20.4	0.2	11.5	11	0	0	11	11	11	9	C2H2-type zinc finger
zf-H2C2_2	PF13465.5	DPOGS213283	1e-23	82.5	78.2	0.0015	18.7	1.1	11.5	11	0	0	11	11	11	8	Zinc-finger double domain
zf-C2H2_6	PF13912.5	DPOGS213283	4.8e-17	61.4	57.4	2.2e-05	24.2	0.1	11.1	11	0	0	11	11	11	6	C2H2-type zinc finger
zf-C2H2_jaz	PF12171.7	DPOGS213283	3.4e-16	59	40.4	1.6e-05	25	0.6	10	10	0	0	10	10	10	4	Zinc-finger double-stranded RNA-binding
zf-met	PF12874.6	DPOGS213283	4.8e-12	45.8	53.3	0.0013	19	0.3	10.7	11	0	0	11	11	11	5	Zinc-finger of C2H2 type
zf-Di19	PF05605.11	DPOGS213283	7.2e-10	38.9	56.8	0.00023	21.3	1	7.1	3	2	5	8	8	8	6	Drought induced 19 protein (Di19),zinc-binding
zf-H2C2_5	PF13909.5	DPOGS213283	0.00012	21.7	10.7	0.00016	21.2	2.7	9.5	10	0	0	10	10	10	4	C2H2-type zinc-finger domain
zf-C2H2	PF00096.25	DPOGS205625	4e-32	108.8	78.4	7.8e-05	22.8	0.8	9.2	9	0	0	9	9	9	9	Zinc finger, C2H2 type
zf-C2H2_4	PF13894.5	DPOGS205625	1.7e-24	84.3	70.9	0.0012	19.4	0.4	9.2	9	0	0	9	9	9	9	C2H2-type zinc finger
zf-H2C2_2	PF13465.5	DPOGS205625	1.2e-19	69.7	68.5	1.2e-05	25.4	0.1	10.2	10	0	0	10	10	10	7	Zinc-finger double domain
zf-C2H2_6	PF13912.5	DPOGS205625	4e-07	29.8	34.7	0.00053	19.8	0.8	7	5	1	1	6	6	6	3	C2H2-type zinc finger
zf-Di19	PF05605.11	DPOGS205625	0.00012	22.2	10.3	0.00012	22.2	7.1	6.3	2	2	3	6	6	6	2	Drought induced 19 protein (Di19),zinc-binding
zf-H2C2_2	PF13465.5	DPOGS207933	1.1e-38	129.9	58.7	3.3e-07	30.3	0.2	8.2	9	0	0	9	9	9	7	Zinc-finger double domain
zf-C2H2	PF00096.25	DPOGS207933	5.7e-32	108.3	67.3	1.3e-05	25.2	1.3	8.8	8	0	0	8	8	8	7	Zinc finger, C2H2 type
zf-C2H2_4	PF13894.5	DPOGS207933	2.5e-18	65.1	66.2	0.0015	19.1	0.3	8.9	9	0	0	9	9	9	7	C2H2-type zinc finger
BTB	PF00651.30	DPOGS207933	4.6e-17	62.1	0.2	1e-16	61	0.1	1.6	1	0	0	1	1	1	1	BTB/POZ domain
zf-met	PF12874.6	DPOGS207933	6.2e-10	39	48.8	0.013	15.8	0.3	7.7	7	0	0	7	7	7	6	Zinc-finger of C2H2 type
zf-C2H2_jaz	PF12171.7	DPOGS207933	7.7e-08	32.3	41.4	0.029	14.6	0.1	8.3	8	0	0	8	8	8	5	Zinc-finger double-stranded RNA-binding
Zn-ribbon_8	PF09723.9	DPOGS207933	8e-07	29	20.9	0.022	14.7	0.6	4.9	4	0	0	4	4	4	4	Zinc ribbon domain
zf-C2H2_6	PF13912.5	DPOGS207933	0.00036	20.3	45.2	0.21	11.5	0.5	8.4	8	1	0	8	8	8	4	C2H2-type zinc finger
zf-H2C2_2	PF13465.5	DPOGS213231	6.6e-33	111.6	30.4	2.1e-08	34.1	0.2	6.6	6	0	0	6	6	6	5	Zinc-finger double domain
zf-C2H2	PF00096.25	DPOGS213231	8.6e-32	107.7	32.7	3.7e-07	30.1	0.2	5.9	5	0	0	5	5	5	5	Zinc finger, C2H2 type
zf-C2H2_4	PF13894.5	DPOGS213231	1.3e-17	62.8	44.6	0.00011	22.6	0.9	6.2	6	0	0	6	6	5	5	C2H2-type zinc finger
zf-met	PF12874.6	DPOGS213231	2.8e-13	49.7	26.5	0.002	18.3	0.1	5.8	5	0	0	5	5	5	5	Zinc-finger of C2H2 type
zf-C2H2_jaz	PF12171.7	DPOGS213231	8.7e-13	48.1	7.7	0.017	15.3	0	5	5	0	0	5	5	5	4	Zinc-finger double-stranded RNA-binding
zf-H2C2_5	PF13909.5	DPOGS213231	3.6e-11	42.5	19.5	0.065	12.9	0.1	5.7	5	0	0	5	5	5	5	C2H2-type zinc-finger domain
zf-C2H2_6	PF13912.5	DPOGS213231	2.3e-09	36.9	21.2	0.0033	17.3	0.1	5.7	5	0	0	5	5	5	4	C2H2-type zinc finger
zf-C2H2_11	PF16622.4	DPOGS213231	1.1e-06	28.2	24.9	0.001	18.7	0.6	5.4	5	0	0	5	5	5	2	zinc-finger C2H2-type
zf-BED	PF02892.14	DPOGS213231	5.2e-05	23.1	22.9	0.0043	17	0.1	5.2	3	2	2	5	5	5	3	BED zinc finger
zf-C2H2_2	PF12756.6	DPOGS213231	0.00051	20.2	15.6	0.17	12.1	2.8	5	1	1	3	4	4	4	1	C2H2 type zinc-finger (2 copies)
zf-C2H2_8	PF15909.4	DPOGS213231	0.00078	19.6	14.4	0.028	14.6	2.2	3.3	2	1	1	3	3	3	2	C2H2-type zinc ribbon
zf-C2H2	PF00096.25	DPOGS215846	1.1e-31	107.4	87.6	2.7e-05	24.3	0.4	11.6	11	0	0	11	11	11	8	Zinc finger, C2H2 type
zf-H2C2_2	PF13465.5	DPOGS215846	4.1e-31	105.9	78	1.9e-07	31.1	0.4	12.6	14	0	0	14	14	14	5	Zinc-finger double domain
zf-C2H2_4	PF13894.5	DPOGS215846	4.1e-26	89.3	84.5	0.0018	18.9	0.3	11.6	11	0	0	11	11	11	9	C2H2-type zinc finger
zf-met	PF12874.6	DPOGS215846	2e-20	72.4	61.5	0.0066	16.7	0	10.1	10	0	0	10	10	10	9	Zinc-finger of C2H2 type
zf-C2H2_jaz	PF12171.7	DPOGS215846	1.4e-13	50.6	47.9	0.0067	16.6	0.2	10.3	10	0	0	10	10	10	6	Zinc-finger double-stranded RNA-binding
zf-C2H2_6	PF13912.5	DPOGS215846	5e-06	26.3	62.9	0.14	12.1	0.6	10.4	10	0	0	10	10	10	8	C2H2-type zinc finger
zf-C2H2_11	PF16622.4	DPOGS215846	7.2e-06	25.6	37.2	0.018	14.7	0.2	7.6	7	0	0	7	7	7	4	zinc-finger C2H2-type
zf-C2H2_2	PF12756.6	DPOGS215846	6e-05	23.2	48	0.049	13.9	1	9.3	5	3	3	9	9	9	5	C2H2 type zinc-finger (2 copies)
zf-C2H2_4	PF13894.5	DPOGS203802	2.9e-35	117.8	103.9	0.011	16.4	1.1	18.9	19	0	0	19	19	19	15	C2H2-type zinc finger
zf-C2H2	PF00096.25	DPOGS203802	1.4e-31	107.1	99.1	0.00015	21.9	1.4	18.1	18	0	0	18	18	18	10	Zinc finger, C2H2 type
zf-C2H2_jaz	PF12171.7	DPOGS203802	2.2e-16	59.5	38.6	0.0024	18	0	12.9	14	0	0	14	14	14	5	Zinc-finger double-stranded RNA-binding
zf-H2C2_2	PF13465.5	DPOGS203802	6.5e-16	57.8	79.4	0.00013	22.1	1.2	17.8	19	1	0	19	19	19	6	Zinc-finger double domain
zf-C2HE	PF16278.4	DPOGS203802	6.6e-11	42.4	37.1	0.056	13.8	0	11.7	8	2	5	13	13	13	4	C2HE / C2H2 / C2HCzinc-bindingfinger
zf-C2H2_2	PF12756.6	DPOGS203802	1.2e-06	28.7	71.2	0.0071	16.6	0.5	14.6	6	4	9	15	15	15	5	C2H2 type zinc-finger (2 copies)
zf-met	PF12874.6	DPOGS203802	2.2e-06	27.8	74.1	0.00032	20.9	0.2	14.3	18	0	0	18	18	18	5	Zinc-finger of C2H2 type
zf-C2H2_6	PF13912.5	DPOGS203802	0.00069	19.4	2.5	0.014	15.3	0.1	15.2	16	1	1	17	17	17	4	C2H2-type zinc finger
zf-C2H2	PF00096.25	DPOGS210903	1.9e-31	106.7	94.4	2.4e-05	24.5	0.1	15	15	0	0	15	15	15	13	Zinc finger, C2H2 type
zf-H2C2_2	PF13465.5	DPOGS210903	1.2e-26	91.8	69.8	3.2e-08	33.5	0.3	12.6	13	0	0	13	13	13	6	Zinc-finger double domain
zf-C2H2_4	PF13894.5	DPOGS210903	2.3e-20	71.4	98.2	0.0039	17.8	0.5	15.2	16	0	0	16	16	16	10	C2H2-type zinc finger
zf-AD	PF07776.14	DPOGS210903	8.4e-12	45.1	0.8	8.4e-12	45.1	0.5	3.6	3	0	0	3	3	3	1	Zinc-finger associated domain (zf-AD)
zf-met	PF12874.6	DPOGS210903	1.4e-06	28.3	49.9	0.026	14.8	0.5	10.2	10	0	0	10	10	10	6	Zinc-finger of C2H2 type
zf-C2H2_jaz	PF12171.7	DPOGS210903	1.3e-05	25.2	49.4	0.01	16	0.1	10.8	12	0	0	12	12	12	4	Zinc-finger double-stranded RNA-binding
zf-H2C2_2	PF13465.5	DPOGS211326	3.1e-32	109.4	52.8	8.1e-09	35.4	0.3	10.9	11	0	0	11	11	11	6	Zinc-finger double domain
zf-C2H2	PF00096.25	DPOGS211326	1.9e-31	106.6	54.8	9.6e-06	25.7	0.8	11.3	11	0	0	11	11	11	10	Zinc finger, C2H2 type
zf-C2H2_4	PF13894.5	DPOGS211326	1.7e-24	84.3	57.4	0.0017	19	0.5	11.2	11	0	0	11	11	11	10	C2H2-type zinc finger
zf-C2H2_6	PF13912.5	DPOGS211326	1.1e-09	37.9	52.8	0.083	12.8	1.2	10.8	12	0	0	12	12	12	8	C2H2-type zinc finger
zf-C2H2_jaz	PF12171.7	DPOGS211326	2.3e-07	30.8	24.8	4.5	7.6	0.1	9.5	11	0	0	11	11	11	4	Zinc-finger double-stranded RNA-binding
zf-met	PF12874.6	DPOGS211326	7e-05	23	41.7	0.2	12	0	10.5	11	0	0	11	11	11	2	Zinc-finger of C2H2 type
zf-C2H2	PF00096.25	DPOGS215067	2e-31	106.6	106	2.5e-05	24.4	0.5	13.4	13	0	0	13	13	13	11	Zinc finger, C2H2 type
zf-H2C2_2	PF13465.5	DPOGS215067	9.1e-26	89	82.6	2.9e-08	33.7	0.4	12.9	12	0	0	12	12	12	10	Zinc-finger double domain
zf-C2H2_4	PF13894.5	DPOGS215067	9.5e-26	88.2	98	0.00058	20.4	0.4	13.2	13	0	0	13	13	13	10	C2H2-type zinc finger
zf-C2H2_6	PF13912.5	DPOGS215067	1.5e-07	31.1	78.5	0.08	12.8	0	11.9	11	0	0	11	11	11	9	C2H2-type zinc finger
zf-C2H2_jaz	PF12171.7	DPOGS215067	8e-06	25.9	78.7	0.014	15.6	1.1	12	12	1	0	12	12	12	6	Zinc-finger double-stranded RNA-binding
zf-C2H2	PF00096.25	DPOGS208489	2.8e-31	106.1	67.4	1.4e-07	31.5	0.5	9.7	9	0	0	9	9	9	8	Zinc finger, C2H2 type
zf-H2C2_2	PF13465.5	DPOGS208489	4e-31	105.9	60.8	4.8e-08	33	0.3	9.8	9	1	0	9	9	9	8	Zinc-finger double domain
zf-C2H2_4	PF13894.5	DPOGS208489	8.9e-19	66.5	75.1	0.00098	19.7	0.3	10.3	11	0	0	11	11	11	7	C2H2-type zinc finger
zf-AD	PF07776.14	DPOGS208489	5.6e-14	52	4	5.6e-14	52	2.8	3.7	3	1	0	3	3	3	1	Zinc-finger associated domain (zf-AD)
zf-C2H2_jaz	PF12171.7	DPOGS208489	2.2e-11	43.6	40.1	0.13	12.5	0.1	9.3	10	0	0	10	10	10	5	Zinc-finger double-stranded RNA-binding
zf-C2H2_8	PF15909.4	DPOGS208489	4.7e-06	26.7	33.1	0.013	15.7	4.3	4.5	1	1	3	4	4	4	3	C2H2-type zinc ribbon
zf-met	PF12874.6	DPOGS208489	9e-06	25.8	56.4	0.00025	21.2	0.2	9.7	11	0	0	11	11	11	5	Zinc-finger of C2H2 type
zf-C2H2_6	PF13912.5	DPOGS208489	3.7e-05	23.5	59.8	0.14	12	0.2	10.7	11	0	0	11	11	11	4	C2H2-type zinc finger
zf-C2H2	PF00096.25	DPOGS203885	3.3e-31	105.9	73.3	5.2e-05	23.4	0.8	9.4	9	0	0	9	9	9	9	Zinc finger, C2H2 type
zf-C2H2_4	PF13894.5	DPOGS203885	6.8e-25	85.5	64.8	0.00084	19.9	0.4	9.6	9	0	0	9	9	9	9	C2H2-type zinc finger
zf-H2C2_2	PF13465.5	DPOGS203885	7.3e-20	70.3	70.1	9e-07	29	0.6	9.8	11	0	0	11	11	11	7	Zinc-finger double domain
zf-Di19	PF05605.11	DPOGS203885	5.7e-09	36	30.1	0.00046	20.3	4.3	6.3	5	1	1	6	6	6	3	Drought induced 19 protein (Di19),zinc-binding
zf-H2C2_5	PF13909.5	DPOGS203885	9.7e-08	31.5	9.5	1.5e-06	27.7	0.8	7.3	7	0	0	7	7	7	3	C2H2-type zinc-finger domain
zf-AD	PF07776.14	DPOGS203885	3e-07	30.5	2.7	3e-07	30.5	1.9	4.4	4	2	0	4	4	4	1	Zinc-finger associated domain (zf-AD)
zf-C2H2_jaz	PF12171.7	DPOGS203885	2.9e-05	24.1	41.9	0.12	12.6	1.1	9.2	9	0	0	9	9	9	4	Zinc-finger double-stranded RNA-binding
zf-met	PF12874.6	DPOGS203885	4.8e-05	23.5	43.6	0.0025	18.1	0	8.3	8	0	0	8	8	8	3	Zinc-finger of C2H2 type
zf-C2H2_6	PF13912.5	DPOGS203885	0.00031	20.5	0.6	0.00031	20.5	0.4	9.4	12	0	0	12	12	12	4	C2H2-type zinc finger
zf-C2H2	PF00096.25	DPOGS207012	4.2e-31	105.6	94.8	6.8e-06	26.2	2	12.5	12	0	0	12	12	12	12	Zinc finger, C2H2 type
zf-C2H2_4	PF13894.5	DPOGS207012	5.7e-25	85.8	94.4	0.0067	17.1	1	12.5	12	0	0	12	12	12	12	C2H2-type zinc finger
zf-H2C2_2	PF13465.5	DPOGS207012	1e-22	79.3	93.1	2.5e-06	27.5	0.9	13.3	14	1	0	14	14	14	11	Zinc-finger double domain
zf-C2H2_11	PF16622.4	DPOGS207012	0.00019	21	52.4	0.025	14.2	0.3	9.5	9	1	1	10	10	10	5	zinc-finger C2H2-type
zf-C2H2	PF00096.25	DPOGS215005	6.3e-31	105	126.9	5.3e-05	23.3	2.4	15.3	15	0	0	15	15	15	14	Zinc finger, C2H2 type
zf-C2H2_4	PF13894.5	DPOGS215005	1.1e-28	97.3	120.3	0.00061	20.3	0.2	15.3	15	0	0	15	15	15	14	C2H2-type zinc finger
zf-H2C2_2	PF13465.5	DPOGS215005	1.7e-20	72.4	112	3.1e-06	27.2	0.2	15.6	18	1	0	18	18	18	8	Zinc-finger double domain
zf-C2H2_jaz	PF12171.7	DPOGS215005	8.3e-09	35.4	72.6	0.061	13.5	1.4	12.9	14	0	0	14	14	14	8	Zinc-finger double-stranded RNA-binding
zf-C2H2_6	PF13912.5	DPOGS215005	0.00061	19.6	97.9	0.0075	16.1	1.1	14.9	15	0	0	15	15	15	9	C2H2-type zinc finger
zf-C2H2_4	PF13894.5	DPOGS213631	1.9e-36	121.5	142.6	0.0073	17	0.5	19.3	19	0	0	19	19	19	16	C2H2-type zinc finger
zf-C2H2	PF00096.25	DPOGS213631	6.6e-31	104.9	153.6	0.00082	19.6	0.7	18.9	19	1	0	19	19	19	15	Zinc finger, C2H2 type
zf-H2C2_2	PF13465.5	DPOGS213631	4.5e-17	61.5	130.5	7.4e-05	22.9	1.8	18.7	19	1	0	19	19	19	12	Zinc-finger double domain
zf-met	PF12874.6	DPOGS213631	1.2e-08	35	66.6	0.0062	16.8	0.7	13.2	12	0	0	12	12	12	6	Zinc-finger of C2H2 type
zf-C2H2_2	PF12756.6	DPOGS213631	1.2e-07	31.9	101.1	0.00016	21.9	2.2	11	3	3	5	9	9	9	6	C2H2 type zinc-finger (2 copies)
zf-Di19	PF05605.11	DPOGS213631	1.4e-07	31.6	102.4	0.008	16.4	0.5	13.1	5	4	6	14	14	14	11	Drought induced 19 protein (Di19),zinc-binding
zf-H2C2_5	PF13909.5	DPOGS213631	3.5e-07	29.7	20.5	0.00012	21.7	0.5	17.5	17	2	0	17	17	17	7	C2H2-type zinc-finger domain
zf-C2H2_jaz	PF12171.7	DPOGS213631	2.1e-06	27.7	90.4	0.001	19.2	0.8	14.5	16	0	0	16	16	16	7	Zinc-finger double-stranded RNA-binding
zf-BED	PF02892.14	DPOGS213631	0.00015	21.6	97.7	0.0098	15.8	1.5	14.5	10	3	4	14	14	14	7	BED zinc finger
zf-C2H2	PF00096.25	DPOGS206446	7.5e-31	104.8	57.6	0.0058	16.9	0.1	11.8	12	0	0	12	12	12	10	Zinc finger, C2H2 type
zf-C2H2_4	PF13894.5	DPOGS206446	7e-29	97.9	61.3	0.0036	17.9	0.3	11.7	12	0	0	12	12	12	11	C2H2-type zinc finger
zf-H2C2_2	PF13465.5	DPOGS206446	2.2e-23	81.5	49.2	1.8e-07	31.1	0.2	11.6	11	0	0	11	11	11	7	Zinc-finger double domain
zf-C2H2_jaz	PF12171.7	DPOGS206446	7.7e-11	41.9	18.7	1.1	9.6	0	9.4	10	0	0	10	10	10	5	Zinc-finger double-stranded RNA-binding
zf-C2H2_6	PF13912.5	DPOGS206446	5.2e-06	26.2	53.2	0.084	12.8	0.4	9.4	10	0	0	10	10	10	6	C2H2-type zinc finger
zf-H2C2_2	PF13465.5	DPOGS210422	4.9e-33	112	48.1	3.3e-09	36.6	0.3	8.2	9	0	0	9	9	9	6	Zinc-finger double domain
zf-C2H2	PF00096.25	DPOGS210422	1.8e-30	103.6	53.6	1.7e-05	24.9	0.7	7.9	8	0	0	8	8	8	7	Zinc finger, C2H2 type
zf-C2H2_4	PF13894.5	DPOGS210422	5.2e-22	76.6	58.3	0.00083	19.9	0.3	8.3	9	0	0	9	9	9	7	C2H2-type zinc finger
zf-C2H2_6	PF13912.5	DPOGS210422	3.9e-11	42.5	38.3	7.7e-07	28.8	0.1	7.9	7	1	0	7	7	7	3	C2H2-type zinc finger
zf-AD	PF07776.14	DPOGS210422	8e-09	35.5	0.1	8e-09	35.5	0.1	4.5	2	1	1	4	4	4	1	Zinc-finger associated domain (zf-AD)
zf-Di19	PF05605.11	DPOGS210422	2.2e-07	31	26.2	6e-05	23.1	1.1	4.6	3	1	0	4	4	4	3	Drought induced 19 protein (Di19),zinc-binding
zf-C2H2_jaz	PF12171.7	DPOGS210422	4e-07	30	40.5	0.0059	16.8	0.1	8.1	9	0	0	9	9	9	5	Zinc-finger double-stranded RNA-binding
zf-met	PF12874.6	DPOGS210422	1.4e-05	25.2	42.2	0.04	14.2	0.3	7.5	8	0	0	8	8	8	5	Zinc-finger of C2H2 type
zf-H2C2_2	PF13465.5	DPOGS205470	5.8e-36	121.2	74.9	9.6e-09	35.2	2.1	10.3	10	0	0	10	10	10	9	Zinc-finger double domain
zf-C2H2	PF00096.25	DPOGS205470	2.9e-30	102.9	76.5	3.5e-05	23.9	2	9.3	9	0	0	9	9	9	8	Zinc finger, C2H2 type
zf-C2H2_4	PF13894.5	DPOGS205470	2.1e-23	80.9	81.5	1.1e-05	25.8	0.7	9.3	10	0	0	10	10	10	8	C2H2-type zinc finger
zf-C2H2_jaz	PF12171.7	DPOGS205470	9.5e-19	67.1	41.5	0.00093	19.3	0.6	8.4	8	0	0	8	8	8	7	Zinc-finger double-stranded RNA-binding
zf-met	PF12874.6	DPOGS205470	1e-15	57.4	57.6	0.0011	19.2	0.2	9.1	9	0	0	9	9	9	7	Zinc-finger of C2H2 type
zf-AD	PF07776.14	DPOGS205470	1.7e-14	53.7	6.3	1.7e-14	53.7	4.4	3.9	3	1	0	3	3	3	1	Zinc-finger associated domain (zf-AD)
zf-C2H2_6	PF13912.5	DPOGS205470	1.4e-11	44	65.3	1.2e-05	25	1	9	9	1	0	9	9	9	6	C2H2-type zinc finger
zf-Di19	PF05605.11	DPOGS205470	7.3e-05	22.9	39.9	0.065	13.4	1.4	5.8	1	1	5	7	7	7	6	Drought induced 19 protein (Di19),zinc-binding
zf-C2H2	PF00096.25	DPOGS205190	4.1e-30	102.4	74.6	8.6e-06	25.8	0.6	10.5	10	0	0	10	10	10	10	Zinc finger, C2H2 type
zf-C2H2_4	PF13894.5	DPOGS205190	5.1e-22	76.6	82.6	0.0002	21.8	0.6	11.2	11	0	0	11	11	11	10	C2H2-type zinc finger
zf-H2C2_2	PF13465.5	DPOGS205190	4.1e-18	64.8	68.3	5.4e-06	26.5	0.7	11.1	12	1	0	12	12	12	6	Zinc-finger double domain
zf-C2HE	PF16278.4	DPOGS205190	3e-06	27.5	46.1	2.8e-05	24.4	0.9	8.6	4	2	2	6	6	6	3	C2HE / C2H2 / C2HCzinc-bindingfinger
zf-AD	PF07776.14	DPOGS205190	3.7e-06	27	6.5	3.7e-06	27	4.5	6.2	4	2	2	6	6	6	1	Zinc-finger associated domain (zf-AD)
zf-C2H2_6	PF13912.5	DPOGS205190	5.5e-06	26.1	63.6	0.005	16.7	0.5	9.3	8	1	0	8	8	8	4	C2H2-type zinc finger
zf-C2H2_2	PF12756.6	DPOGS205190	1.8e-05	24.9	55.6	0.0065	16.7	1	8.3	2	1	7	9	9	9	5	C2H2 type zinc-finger (2 copies)
zf-C2H2_jaz	PF12171.7	DPOGS205190	0.0003	20.9	53.1	1.3	9.4	0.6	8.8	9	0	0	9	9	9	6	Zinc-finger double-stranded RNA-binding
zf-C2H2_4	PF13894.5	DPOGS202395	1.4e-31	106.4	87	0.00041	20.8	0.1	12.2	12	0	0	12	12	12	10	C2H2-type zinc finger
zf-H2C2_2	PF13465.5	DPOGS202395	4.1e-30	102.7	77.9	2.3e-06	27.6	0.7	12.6	12	0	0	12	12	12	10	Zinc-finger double domain
zf-C2H2	PF00096.25	DPOGS202395	6.2e-30	101.9	91.7	0.00093	19.4	0.1	12.3	12	0	0	12	12	12	10	Zinc finger, C2H2 type
zf-C2H2_jaz	PF12171.7	DPOGS202395	1.2e-09	38.1	71	0.0053	16.9	2.7	12.1	12	0	0	12	12	12	7	Zinc-finger double-stranded RNA-binding
zf-C2H2_6	PF13912.5	DPOGS202395	8.4e-09	35.1	77.2	0.0063	16.4	0.3	11.8	12	0	0	12	12	12	7	C2H2-type zinc finger
zf-met	PF12874.6	DPOGS202395	1.4e-06	28.4	72.1	0.027	14.7	1.2	12.1	12	1	1	13	13	13	5	Zinc-finger of C2H2 type
DZR	PF12773.6	DPOGS202395	0.00017	21.4	35.8	0.0066	16.4	0.2	6.6	2	1	0	2	2	2	1	Double zinc ribbon
zf-C2H2_11	PF16622.4	DPOGS202395	0.0005	19.7	35.5	1.2	8.8	0.1	9	9	0	0	9	9	9	5	zinc-finger C2H2-type
zf-C2H2_4	PF13894.5	DPOGS204622	2.5e-30	102.4	259.7	0.017	15.8	1.2	31.8	33	0	0	33	33	33	24	C2H2-type zinc finger
zf-C2H2	PF00096.25	DPOGS204622	7.8e-30	101.6	242.9	0.002	18.4	0.4	30.1	31	0	0	31	31	31	20	Zinc finger, C2H2 type
zf-H2C2_2	PF13465.5	DPOGS204622	4.1e-17	61.6	11.3	2.7e-07	30.6	0.2	29.4	34	0	0	34	34	34	14	Zinc-finger double domain
zf-AD	PF07776.14	DPOGS204622	7.4e-09	35.6	0.1	7.4e-09	35.6	0.1	10.6	7	4	4	11	11	11	3	Zinc-finger associated domain (zf-AD)
zf-C2H2	PF00096.25	DPOGS213083	9.6e-30	101.3	69.5	0.00021	21.5	2.4	8.8	8	0	0	8	8	8	8	Zinc finger, C2H2 type
zf-H2C2_2	PF13465.5	DPOGS213083	2.6e-26	90.7	59.3	3.9e-08	33.3	1.8	9.3	9	0	0	9	9	9	6	Zinc-finger double domain
zf-C2H2_4	PF13894.5	DPOGS213083	3.1e-17	61.7	74.1	0.0038	17.9	0.3	9.4	10	0	0	10	10	10	8	C2H2-type zinc finger
zf-AD	PF07776.14	DPOGS213083	8.5e-14	51.5	3	8.5e-14	51.5	2.1	4.3	3	2	0	3	3	3	1	Zinc-finger associated domain (zf-AD)
zf-C2H2_8	PF15909.4	DPOGS213083	8.3e-07	29.1	34.7	0.049	13.8	2.9	5.3	1	1	4	5	5	5	4	C2H2-type zinc ribbon
zf-H2C2_5	PF13909.5	DPOGS213083	3.9e-06	26.4	47.1	2.4e-05	23.9	1.4	7.4	7	0	0	7	7	7	3	C2H2-type zinc-finger domain
zf-C2H2_jaz	PF12171.7	DPOGS213083	1.7e-05	24.8	45.4	0.034	14.3	1.5	8.3	8	0	0	8	8	8	4	Zinc-finger double-stranded RNA-binding
zf-C2H2_6	PF13912.5	DPOGS213083	0.00078	19.2	0.7	0.00078	19.2	0.5	8.2	9	0	0	9	9	9	5	C2H2-type zinc finger
zf-C2H2	PF00096.25	DPOGS205372	1.5e-29	100.7	67.4	0.0002	21.5	0.5	10.7	10	0	0	10	10	10	9	Zinc finger, C2H2 type
zf-C2H2_4	PF13894.5	DPOGS205372	1.3e-22	78.4	77.5	0.0008	20	0.3	11.1	12	0	0	12	12	12	9	C2H2-type zinc finger
zf-H2C2_2	PF13465.5	DPOGS205372	1.1e-19	69.8	71.1	1.7e-06	28.1	0.1	11.4	13	0	0	13	13	13	7	Zinc-finger double domain
zf-C2H2_6	PF13912.5	DPOGS205372	6.9e-09	35.4	7.9	0.00017	21.4	0.2	10	13	0	0	13	13	13	5	C2H2-type zinc finger
zf-AD	PF07776.14	DPOGS205372	5.7e-07	29.6	4.8	5.7e-07	29.6	3.3	6	4	2	2	6	6	6	1	Zinc-finger associated domain (zf-AD)
zf-Di19	PF05605.11	DPOGS205372	9.2e-07	29	56.2	0.0016	18.6	3.4	8.3	7	1	2	9	9	9	5	Drought induced 19 protein (Di19),zinc-binding
zf-C2H2_2	PF12756.6	DPOGS205372	1.8e-05	24.9	61.3	0.19	12	0.7	8.9	2	1	7	9	9	9	7	C2H2 type zinc-finger (2 copies)
zf-C2H2_4	PF13894.5	DPOGS205198	1.6e-40	134.1	141.7	0.0012	19.4	0.2	22.1	22	0	0	22	22	22	18	C2H2-type zinc finger
zf-C2H2	PF00096.25	DPOGS205198	1.6e-29	100.6	143.5	0.00013	22.2	0.7	21.4	22	0	0	22	22	22	16	Zinc finger, C2H2 type
zf-C2H2_2	PF12756.6	DPOGS205198	5.2e-12	45.9	107.4	0.0012	19	1.6	14.4	4	4	10	15	15	15	11	C2H2 type zinc-finger (2 copies)
zf-H2C2_2	PF13465.5	DPOGS205198	1.6e-09	37.6	11.9	6.6e-06	26.2	0.4	19.5	21	3	0	21	21	21	10	Zinc-finger double domain
zf-Di19	PF05605.11	DPOGS205198	2.2e-09	37.4	120.3	0.004	17.3	1.8	14.7	14	2	1	16	16	16	11	Drought induced 19 protein (Di19),zinc-binding
zf-met	PF12874.6	DPOGS205198	0.00017	21.7	6.1	0.0018	18.5	0.2	12.7	17	0	0	17	17	17	5	Zinc-finger of C2H2 type
zf-H2C2_2	PF13465.5	DPOGS203330	5.2e-40	134	118.7	4.5e-07	29.9	4.3	12.2	12	0	0	12	12	12	11	Zinc-finger double domain
zf-C2H2	PF00096.25	DPOGS203330	1.6e-29	100.5	112.8	0.00047	20.4	2.9	11.3	11	0	0	11	11	11	11	Zinc finger, C2H2 type
zf-C2H2_4	PF13894.5	DPOGS203330	2e-22	77.9	102.7	0.0029	18.2	0.5	11.3	11	0	0	11	11	11	10	C2H2-type zinc finger
zf-H2C2_5	PF13909.5	DPOGS203330	2.9e-19	68.4	86.7	5.6e-07	29.1	2.2	10.7	10	0	0	10	10	10	8	C2H2-type zinc-finger domain
zf-H2C2_2	PF13465.5	DPOGS214819	5.2e-34	115.1	84.8	1.5e-06	28.2	0.1	11.4	11	0	0	11	11	11	10	Zinc-finger double domain
zf-C2H2	PF00096.25	DPOGS214819	3.3e-29	99.6	95.3	4.9e-05	23.5	1.1	11.7	11	0	0	11	11	11	10	Zinc finger, C2H2 type
zf-C2H2_4	PF13894.5	DPOGS214819	8.7e-27	91.4	86.3	0.00093	19.7	0.8	11.6	11	0	0	11	11	11	10	C2H2-type zinc finger
zf-Di19	PF05605.11	DPOGS214819	1.5e-08	34.7	57.1	0.00019	21.6	1.8	6.4	3	3	4	7	7	7	4	Drought induced 19 protein (Di19),zinc-binding
zf-C2H2_jaz	PF12171.7	DPOGS214819	2.2e-07	30.9	74	0.028	14.6	2.7	11.2	11	1	0	11	11	11	6	Zinc-finger double-stranded RNA-binding
zf-C2H2	PF00096.25	DPOGS212895	4.6e-29	99.1	50.3	3.2e-05	24	0.6	6.1	6	0	0	6	6	6	6	Zinc finger, C2H2 type
zf-C2H2_4	PF13894.5	DPOGS212895	5.9e-23	79.5	45.8	0.00011	22.7	0.6	6.1	6	0	0	6	6	6	6	C2H2-type zinc finger
zf-H2C2_2	PF13465.5	DPOGS212895	9.6e-22	76.3	43.3	1.6e-06	28.2	0.5	7.1	7	0	0	7	7	7	5	Zinc-finger double domain
zf-C2H2_jaz	PF12171.7	DPOGS212895	6.4e-12	45.3	28.1	0.0026	17.9	0.7	6.5	6	0	0	6	6	6	3	Zinc-finger double-stranded RNA-binding
zf-C2H2_6	PF13912.5	DPOGS212895	5.2e-06	26.2	35.7	0.17	11.8	0.7	6.8	6	1	0	6	6	6	5	C2H2-type zinc finger
zinc_ribbon_15	PF17032.4	DPOGS212895	5.7e-05	23.7	10.8	0.39	11.4	0.1	3.1	2	1	1	3	3	3	3	zinc-ribbon family
zf-C2H2_8	PF15909.4	DPOGS212895	6.5e-05	23.1	22.1	0.026	14.7	0.6	3.6	1	1	3	4	4	4	3	C2H2-type zinc ribbon
zf-AN1	PF01428.15	DPOGS212895	0.00011	22.2	24.6	2.9	8	0.2	6.2	6	0	0	6	6	6	4	AN1-like Zinc finger
zf-met	PF12874.6	DPOGS212895	0.0004	20.6	32.6	0.13	12.6	0.6	6.2	6	0	0	6	6	6	4	Zinc-finger of C2H2 type
zf-C2H2_2	PF12756.6	DPOGS212895	0.00052	20.2	26	0.014	15.7	0.2	5.2	1	1	3	5	5	5	3	C2H2 type zinc-finger (2 copies)
zf-FCS	PF06467.13	DPOGS212895	0.00095	19	25	1.1	9.2	0.1	6	4	2	2	6	6	6	3	MYM-type Zinc finger with FCSsequencemotif
zf-C2H2_4	PF13894.5	DPOGS205199	2.8e-36	120.9	104.2	0.00052	20.5	0.3	16.8	16	1	0	16	16	16	15	C2H2-type zinc finger
zf-C2H2	PF00096.25	DPOGS205199	6.5e-29	98.7	118.7	1.3e-06	28.4	0.4	17.2	18	0	0	18	18	18	12	Zinc finger, C2H2 type
zf-H2C2_2	PF13465.5	DPOGS205199	5.9e-23	80.1	103.1	8.1e-08	32.3	1.1	14.8	17	0	0	17	17	17	10	Zinc-finger double domain
zf-Di19	PF05605.11	DPOGS205199	7.2e-09	35.7	81.9	0.0027	17.9	2.9	11.1	8	3	2	11	11	11	7	Drought induced 19 protein (Di19),zinc-binding
zf-met	PF12874.6	DPOGS205199	4e-05	23.8	56.5	0.012	15.9	0.2	12	12	0	0	12	12	12	3	Zinc-finger of C2H2 type
zf-C2H2_jaz	PF12171.7	DPOGS205199	7.9e-05	22.7	81.8	0.025	14.8	0.1	14.6	16	0	0	16	16	16	6	Zinc-finger double-stranded RNA-binding
zf-C2H2_2	PF12756.6	DPOGS205199	0.00022	21.4	83.8	0.9	9.8	0.4	12.9	2	2	9	12	12	12	4	C2H2 type zinc-finger (2 copies)
zf-C2H2_6	PF13912.5	DPOGS205199	0.00037	20.3	0.3	0.00037	20.3	0.2	12.2	14	1	1	15	15	15	3	C2H2-type zinc finger
zf-H2C2_2	PF13465.5	DPOGS212720	5.1e-38	127.7	54.7	3.2e-09	36.7	0.4	9.1	9	0	0	9	9	9	7	Zinc-finger double domain
zf-C2H2	PF00096.25	DPOGS212720	7.6e-29	98.5	55.7	6.6e-05	23	0.3	7.4	7	0	0	7	7	7	7	Zinc finger, C2H2 type
zf-C2H2_4	PF13894.5	DPOGS212720	9.7e-25	85	53.7	0.00022	21.7	1.6	7.5	7	0	0	7	7	7	7	C2H2-type zinc finger
zf-C2H2_6	PF13912.5	DPOGS212720	5.4e-06	26.1	49.2	0.0017	18.2	0.6	7.8	7	0	0	7	7	7	5	C2H2-type zinc finger
zf-C2H2_jaz	PF12171.7	DPOGS212720	0.00024	21.2	37.6	0.23	11.7	0.8	7.5	7	0	0	7	7	7	4	Zinc-finger double-stranded RNA-binding
zf-Sec23_Sec24	PF04810.14	DPOGS212720	0.00067	19.6	22.5	0.6	10.1	0	6.3	5	2	1	6	6	6	2	Sec23/Sec24 zinc finger
zf-C2H2_4	PF13894.5	DPOGS205243	3.1e-31	105.2	76.6	0.00074	20.1	2.4	10.5	10	0	0	10	10	10	10	C2H2-type zinc finger
zf-C2H2	PF00096.25	DPOGS205243	2e-28	97.1	84.3	5.1e-05	23.4	1.6	10.7	11	0	0	11	11	11	10	Zinc finger, C2H2 type
zf-H2C2_2	PF13465.5	DPOGS205243	2.9e-12	46.3	72	9.3e-05	22.6	0.5	10.9	10	3	0	10	10	10	6	Zinc-finger double domain
zf-C2H2_6	PF13912.5	DPOGS205243	9.2e-08	31.8	68.4	0.0093	15.8	0.6	10.7	9	2	1	10	10	10	6	C2H2-type zinc finger
zf-C2H2_11	PF16622.4	DPOGS205243	0.00052	19.6	1	0.00052	19.6	0.7	7.8	9	0	0	9	9	9	1	zinc-finger C2H2-type
zf-C2H2_jaz	PF12171.7	DPOGS205243	0.00068	19.8	67.7	0.038	14.2	4.6	10.4	10	0	0	10	10	10	5	Zinc-finger double-stranded RNA-binding
zf-H2C2_2	PF13465.5	DPOGS213107	4.1e-36	121.7	49.4	5.9e-08	32.7	0.2	11.1	12	0	0	12	12	12	6	Zinc-finger double domain
zf-C2H2	PF00096.25	DPOGS213107	2.7e-28	96.7	49	0.0004	20.6	0.3	8.1	8	0	0	8	8	8	7	Zinc finger, C2H2 type
zf-C2H2_4	PF13894.5	DPOGS213107	2.1e-18	65.3	48.6	0.011	16.4	1.7	8.1	8	0	0	8	8	8	7	C2H2-type zinc finger
zf-met	PF12874.6	DPOGS213107	3.7e-11	42.9	34.9	0.017	15.4	0.2	7.5	7	0	0	7	7	7	7	Zinc-finger of C2H2 type
zf-C2H2_jaz	PF12171.7	DPOGS213107	1.6e-06	28.1	16.8	0.12	12.7	0	6.9	6	0	0	6	6	6	2	Zinc-finger double-stranded RNA-binding
BolA	PF01722.17	DPOGS213107	9.8e-06	25.7	5	0.0075	16.4	0.1	4.3	3	1	1	4	4	4	1	BolA-like protein
zf-C2H2_6	PF13912.5	DPOGS213107	0.00036	20.3	9.2	0.0011	18.8	1.2	8.1	9	1	0	9	9	9	4	C2H2-type zinc finger
zf-H2C2_2	PF13465.5	DPOGS213413	1.2e-28	98.2	64.9	2.5e-06	27.6	0	11.2	11	0	0	11	11	11	8	Zinc-finger double domain
zf-C2H2	PF00096.25	DPOGS213413	4.7e-28	95.9	76.6	6.4e-05	23.1	0.4	11.8	12	0	0	12	12	12	10	Zinc finger, C2H2 type
zf-C2H2_4	PF13894.5	DPOGS213413	6.6e-24	82.4	78.1	0.00075	20	0.2	12.4	13	0	0	13	13	13	10	C2H2-type zinc finger
zf-C2H2_jaz	PF12171.7	DPOGS213413	1.1e-14	54.2	42	0.0032	17.6	0.2	9.6	10	0	0	10	10	10	7	Zinc-finger double-stranded RNA-binding
zf-AD	PF07776.14	DPOGS213413	3.6e-13	49.4	4.5	3.6e-13	49.4	3.1	5.5	5	2	0	5	5	5	1	Zinc-finger associated domain (zf-AD)
zf-met	PF12874.6	DPOGS213413	1.3e-09	38.1	46	0.0029	17.8	0.1	8.9	9	0	0	9	9	9	5	Zinc-finger of C2H2 type
zf-C2H2_6	PF13912.5	DPOGS213413	8.7e-08	31.9	50.1	0.046	13.6	0.4	9.8	9	0	0	9	9	9	5	C2H2-type zinc finger
zf-Di19	PF05605.11	DPOGS213413	5.4e-06	26.5	53.8	0.00014	22	4.3	8.1	5	2	3	9	9	9	4	Drought induced 19 protein (Di19),zinc-binding
zf-C2H2	PF00096.25	DPOGS208659	5.7e-28	95.7	72.3	0.0023	18.2	0.9	11	11	0	0	11	11	11	10	Zinc finger, C2H2 type
zf-C2H2_4	PF13894.5	DPOGS208659	4.7e-25	86	76.9	0.0038	17.8	1.6	11.5	12	0	0	12	12	12	9	C2H2-type zinc finger
zf-H2C2_2	PF13465.5	DPOGS208659	1.9e-21	75.4	68.6	3.4e-06	27.1	1.6	10	10	0	0	10	10	10	7	Zinc-finger double domain
zf-AD	PF07776.14	DPOGS208659	1.8e-13	50.4	1.6	1.8e-13	50.4	1.1	5.1	4	1	1	5	5	5	1	Zinc-finger associated domain (zf-AD)
zf-C2H2_jaz	PF12171.7	DPOGS208659	1.9e-10	40.6	57	0.04	14.1	0.2	10.2	10	0	0	10	10	10	6	Zinc-finger double-stranded RNA-binding
zf-C2H2_8	PF15909.4	DPOGS208659	6.6e-08	32.7	31.4	0.00034	20.7	1.8	5.8	1	1	3	5	5	5	4	C2H2-type zinc ribbon
zf-C2H2_6	PF13912.5	DPOGS208659	1.4e-07	31.2	54	0.028	14.3	0.1	10.5	11	0	0	11	11	11	6	C2H2-type zinc finger
zf-C2H2_11	PF16622.4	DPOGS208659	6.3e-07	28.9	22.4	0.023	14.3	0	7.1	7	0	0	7	7	7	3	zinc-finger C2H2-type
Zn_ribbon_SprT	PF17283.1	DPOGS208659	0.00033	20.4	25.7	3.6	7.5	3.3	6	5	0	0	5	5	5	3	SprT-like zinc ribbon domain
zf-C2H2_9	PF16293.4	DPOGS208659	0.00099	18.8	15.4	0.084	12.6	0	6.5	5	1	1	6	6	6	1	C2H2 type zinc-finger (1 copy)
zf-C2H2	PF00096.25	DPOGS205247	6e-28	95.6	70.9	2.7e-05	24.3	1	11.1	11	0	0	11	11	11	10	Zinc finger, C2H2 type
zf-C2H2_4	PF13894.5	DPOGS205247	2.4e-26	90	69.9	0.00031	21.2	1.4	11.2	12	0	0	12	12	12	10	C2H2-type zinc finger
zf-H2C2_2	PF13465.5	DPOGS205247	1.2e-10	41.2	76.5	9e-06	25.8	0.4	11.8	12	2	0	12	12	12	5	Zinc-finger double domain
zf-C2H2_6	PF13912.5	DPOGS205247	5.3e-06	26.2	70.1	0.0093	15.8	0.7	10.5	10	1	0	10	10	10	7	C2H2-type zinc finger
zf-met	PF12874.6	DPOGS205247	9.2e-05	22.6	47.1	0.0017	18.5	0.9	8.3	9	0	0	9	9	9	5	Zinc-finger of C2H2 type
zf-Di19	PF05605.11	DPOGS205247	0.00026	21.1	55.9	0.0064	16.7	3.4	7.5	4	1	4	8	8	8	5	Drought induced 19 protein (Di19),zinc-binding
zf-C2H2_4	PF13894.5	DPOGS205197	1e-31	106.8	125.3	0.0017	18.9	0.4	19.3	19	0	0	19	19	19	16	C2H2-type zinc finger
zf-C2H2	PF00096.25	DPOGS205197	6.2e-28	95.6	127	0.0026	18	3.4	18.4	18	0	0	18	18	18	15	Zinc finger, C2H2 type
zf-C2H2_2	PF12756.6	DPOGS205197	1e-10	41.7	95.1	0.013	15.7	5.4	11.7	4	3	8	12	12	12	8	C2H2 type zinc-finger (2 copies)
zf-C2H2_6	PF13912.5	DPOGS205197	8.5e-10	38.3	102.8	0.12	12.3	0.1	17	17	1	0	17	17	17	9	C2H2-type zinc finger
zf-AD	PF07776.14	DPOGS205197	5.8e-08	32.8	4.5	5.8e-08	32.8	3.1	6.4	6	2	1	7	7	7	1	Zinc-finger associated domain (zf-AD)
zf-H2C2_2	PF13465.5	DPOGS205197	7.3e-06	26.1	13.1	0.00068	19.9	1.2	17.1	19	1	0	19	19	19	7	Zinc-finger double domain
zf-Di19	PF05605.11	DPOGS205197	9.3e-06	25.8	99.9	0.00091	19.4	1.1	14.2	10	2	3	15	15	15	6	Drought induced 19 protein (Di19),zinc-binding
zf-C2H2_4	PF13894.5	DPOGS214400	8.6e-28	94.5	62.7	0.0006	20.3	0.4	9.5	9	0	0	9	9	9	9	C2H2-type zinc finger
zf-C2H2	PF00096.25	DPOGS214400	2.3e-27	93.8	60.6	5e-05	23.4	0.4	9.5	9	0	0	9	9	9	9	Zinc finger, C2H2 type
zf-H2C2_2	PF13465.5	DPOGS214400	1e-20	73	71.3	1.8e-05	24.8	0.4	10.8	10	1	0	10	10	10	7	Zinc-finger double domain
zf-C2H2_jaz	PF12171.7	DPOGS214400	2.5e-20	72.1	35.9	0.007	16.5	0.2	9.5	9	0	0	9	9	9	8	Zinc-finger double-stranded RNA-binding
zf-C2H2_6	PF13912.5	DPOGS214400	2.7e-12	46.3	46.2	0.013	15.4	0.2	8.6	8	0	0	8	8	8	6	C2H2-type zinc finger
zf-Di19	PF05605.11	DPOGS214400	3.2e-05	24	1.5	3.2e-05	24	1.1	6.3	3	2	3	7	7	7	4	Drought induced 19 protein (Di19),zinc-binding
zf-H2C2_2	PF13465.5	DPOGS202752	4.7e-27	93.1	42	1.5e-09	37.7	1.2	6.1	6	0	0	6	6	6	5	Zinc-finger double domain
zf-C2H2	PF00096.25	DPOGS202752	1e-26	91.8	44.9	1.8e-07	31.1	0.2	5.6	5	0	0	5	5	5	5	Zinc finger, C2H2 type
zf-C2H2_4	PF13894.5	DPOGS202752	3.6e-19	67.7	39.4	0.00016	22.1	0.2	5.6	5	0	0	5	5	5	5	C2H2-type zinc finger
zf-C2H2_jaz	PF12171.7	DPOGS202752	3e-17	62.3	11.5	0.0054	16.9	0.4	6.3	4	2	2	6	6	6	4	Zinc-finger double-stranded RNA-binding
zf-C2H2_6	PF13912.5	DPOGS202752	8.1e-12	44.7	30.7	0.00047	20	0.3	5.8	5	1	0	5	5	5	4	C2H2-type zinc finger
zf-met	PF12874.6	DPOGS202752	3e-11	43.2	25.6	0.0014	18.9	0.1	5.3	5	0	0	5	5	5	4	Zinc-finger of C2H2 type
zf-Di19	PF05605.11	DPOGS202752	2e-05	24.7	18.6	0.011	16	0.7	3.5	2	1	1	3	3	3	2	Drought induced 19 protein (Di19),zinc-binding
zf-C2H2_11	PF16622.4	DPOGS202752	8.4e-05	22.2	28.6	0.063	13	1.4	5.6	5	0	0	5	5	5	4	zinc-finger C2H2-type
zf-C2H2	PF00096.25	DPOGS212696	2.3e-26	90.6	55.7	1.4e-06	28.3	0.5	7.9	9	0	0	9	9	9	6	Zinc finger, C2H2 type
zf-H2C2_2	PF13465.5	DPOGS212696	8.3e-26	89.1	44.4	2.7e-09	36.9	0.3	8.6	9	0	0	9	9	9	4	Zinc-finger double domain
zf-C2H2_4	PF13894.5	DPOGS212696	3.3e-21	74.1	46.5	0.00023	21.7	0.4	8	8	0	0	8	8	8	6	C2H2-type zinc finger
zf-C2H2_6	PF13912.5	DPOGS212696	2.6e-15	55.9	36.8	0.0018	18.1	0.3	7.9	7	1	0	7	7	7	5	C2H2-type zinc finger
zf-C2H2_jaz	PF12171.7	DPOGS212696	3e-10	40	21.9	6.9e-05	22.9	0.5	5.9	6	0	0	6	6	6	3	Zinc-finger double-stranded RNA-binding
zf-met	PF12874.6	DPOGS212696	1.1e-08	35.1	38.3	0.00067	19.9	0.3	6.7	7	1	0	7	7	7	5	Zinc-finger of C2H2 type
zf-C2H2_2	PF12756.6	DPOGS212696	9.9e-06	25.7	27.8	0.15	12.4	0.5	6.1	2	1	4	6	6	6	3	C2H2 type zinc-finger (2 copies)
zf-H2C2_2	PF13465.5	DPOGS210200	1.4e-39	132.7	28.8	1.5e-09	37.7	0.5	6	6	0	0	6	6	6	5	Zinc-finger double domain
zf-C2H2	PF00096.25	DPOGS210200	3.3e-26	90.2	28.9	9.7e-06	25.7	0.3	5.3	5	0	0	5	5	5	5	Zinc finger, C2H2 type
zf-C2H2_4	PF13894.5	DPOGS210200	4.8e-20	70.4	25.8	0.00069	20.1	0.4	5.2	5	0	0	5	5	5	5	C2H2-type zinc finger
zf-C2H2_jaz	PF12171.7	DPOGS210200	3.8e-14	52.4	3.7	0.052	13.8	0.1	5.3	5	0	0	5	5	5	5	Zinc-finger double-stranded RNA-binding
zf-C2H2_6	PF13912.5	DPOGS210200	5.1e-14	51.7	22	0.00051	19.9	0.1	5.3	5	0	0	5	5	5	5	C2H2-type zinc finger
zf-C2H2_11	PF16622.4	DPOGS210200	2.9e-07	30	19.8	0.0015	18.1	0.2	5.3	5	0	0	5	5	5	3	zinc-finger C2H2-type
zf-C2H2_8	PF15909.4	DPOGS210200	5.5e-07	29.7	11.2	0.00072	19.7	0.7	2.8	1	1	2	3	3	3	2	C2H2-type zinc ribbon
zf-met	PF12874.6	DPOGS210200	1.4e-06	28.4	21.2	0.037	14.3	0.2	5	5	0	0	5	5	5	4	Zinc-finger of C2H2 type
zf-C2HE	PF16278.4	DPOGS210200	0.00011	22.4	20.2	0.00097	19.4	0.2	4.9	1	1	4	5	5	5	2	C2HE / C2H2 / C2HCzinc-bindingfinger
zf-C2H2	PF00096.25	DPOGS215612	3.3e-26	90.1	64.4	5.9e-05	23.2	1.5	9.5	9	0	0	9	9	9	8	Zinc finger, C2H2 type
zf-C2H2_4	PF13894.5	DPOGS215612	7.9e-14	51.1	50.8	0.095	13.5	0.5	9.3	8	0	0	8	8	8	8	C2H2-type zinc finger
zf-C2H2_jaz	PF12171.7	DPOGS215612	1.3e-11	44.3	36.5	0.049	13.9	0	9.1	8	0	0	8	8	8	5	Zinc-finger double-stranded RNA-binding
zf-H2C2_2	PF13465.5	DPOGS215612	4.3e-08	33.1	13.2	1.5e-05	25	0.2	8.9	10	0	0	10	10	10	5	Zinc-finger double domain
zf-met	PF12874.6	DPOGS215612	1.2e-07	31.8	54.6	0.0041	17.3	0.2	8.7	8	0	0	8	8	8	4	Zinc-finger of C2H2 type
zf-C2H2_8	PF15909.4	DPOGS215612	0.00022	21.4	25.1	0.011	15.9	0.8	5.5	5	0	0	5	5	5	3	C2H2-type zinc ribbon
zf-H2C2_2	PF13465.5	DPOGS208604	1.2e-27	95	33.3	1e-09	38.2	0.5	8.1	7	1	0	7	7	7	6	Zinc-finger double domain
zf-C2H2	PF00096.25	DPOGS208604	3.7e-26	90	52.2	7.3e-06	26.1	0.5	7.5	7	0	0	7	7	7	7	Zinc finger, C2H2 type
zf-C2H2_4	PF13894.5	DPOGS208604	6.5e-19	66.9	51	0.0033	18	0.6	7.4	7	0	0	7	7	7	7	C2H2-type zinc finger
zf-C2H2_6	PF13912.5	DPOGS208604	1e-14	53.9	38.2	4.3e-05	23.3	0.4	7.7	7	1	0	7	7	7	6	C2H2-type zinc finger
zf-C2H2_jaz	PF12171.7	DPOGS208604	1.1e-11	44.5	21	0.091	13	0	7.3	7	0	0	7	7	7	4	Zinc-finger double-stranded RNA-binding
zf-met	PF12874.6	DPOGS208604	2.2e-07	30.9	37.8	0.0093	16.2	0.2	7.8	8	0	0	8	8	8	4	Zinc-finger of C2H2 type
zf-Di19	PF05605.11	DPOGS208604	3.9e-06	27	32.3	0.013	15.7	0.1	5.4	3	1	0	4	4	4	3	Drought induced 19 protein (Di19),zinc-binding
zf-C2H2_2	PF12756.6	DPOGS208604	0.00094	19.4	31.8	1.1	9.6	0.5	6.4	1	1	4	5	5	5	4	C2H2 type zinc-finger (2 copies)
zf-C2H2_4	PF13894.5	DPOGS204904	2.5e-31	105.5	85.7	0.0011	19.5	1.5	12.6	12	0	0	12	12	12	11	C2H2-type zinc finger
zf-C2H2	PF00096.25	DPOGS204904	4.1e-26	89.8	91.4	0.0016	18.7	0.1	12.5	12	0	0	12	12	12	11	Zinc finger, C2H2 type
zf-H2C2_2	PF13465.5	DPOGS204904	4e-20	71.2	95.4	4e-06	26.9	0.7	13.1	14	0	0	14	14	14	9	Zinc-finger double domain
zf-C2H2_jaz	PF12171.7	DPOGS204904	1.9e-15	56.6	74.5	0.00021	21.4	0.3	12.2	12	0	0	12	12	12	7	Zinc-finger double-stranded RNA-binding
zf-met	PF12874.6	DPOGS204904	1.3e-13	50.7	73.3	8.4e-05	22.7	0.4	12.3	12	0	0	12	12	12	7	Zinc-finger of C2H2 type
zf-C2H2_6	PF13912.5	DPOGS204904	1.7e-08	34.1	74.4	0.011	15.6	0.3	11.8	12	0	0	12	12	12	8	C2H2-type zinc finger
zf-C2H2_11	PF16622.4	DPOGS204904	4.6e-08	32.6	38.8	2.1	8.1	0.1	10.8	11	0	0	11	11	11	8	zinc-finger C2H2-type
DZR	PF12773.6	DPOGS204904	0.00044	20.1	41.7	0.17	11.9	3.1	7.8	4	4	2	6	6	6	3	Double zinc ribbon
Homeobox	PF00046.28	DPOGS207288	4.2e-63	208.9	19.4	3.8e-17	61.8	0.2	5	4	0	0	4	4	4	4	Homeobox domain
zf-C2H2	PF00096.25	DPOGS207288	4.8e-26	89.6	172.5	0.0041	17.4	1.7	22.9	23	0	0	23	23	23	16	Zinc finger, C2H2 type
zf-C2H2_4	PF13894.5	DPOGS207288	6.5e-18	63.8	156.7	0.015	16	0.3	23.1	23	0	0	23	23	23	14	C2H2-type zinc finger
Homeobox_KN	PF05920.10	DPOGS207288	1.7e-13	50.1	2.3	0.0014	18.4	0	4.7	4	0	0	4	4	4	4	Homeobox KN domain
zf-Di19	PF05605.11	DPOGS207288	5.5e-07	29.7	5.5	5.5e-07	29.7	3.8	12.8	15	0	0	15	15	15	3	Drought induced 19 protein (Di19),zinc-binding
zf-H2C2_5	PF13909.5	DPOGS207288	0.00022	20.8	1.3	0.00022	20.8	0.9	11.9	14	0	0	14	14	14	4	C2H2-type zinc-finger domain
zf-met	PF12874.6	DPOGS207288	0.00033	20.8	1.2	0.00033	20.8	0.9	17.6	19	0	0	19	19	19	6	Zinc-finger of C2H2 type
zf-C2H2	PF00096.25	DPOGS210396	5.6e-26	89.4	96.8	0.00019	21.6	2.7	12.7	12	0	0	12	12	12	11	Zinc finger, C2H2 type
zf-C2H2_4	PF13894.5	DPOGS210396	1.1e-25	88	89.2	0.0015	19.1	1.4	12.6	12	0	0	12	12	12	12	C2H2-type zinc finger
zf-H2C2_2	PF13465.5	DPOGS210396	8.6e-14	51.1	97.3	0.0011	19.2	1.4	13.3	13	1	1	14	14	14	8	Zinc-finger double domain
zf-met	PF12874.6	DPOGS210396	6.4e-05	23.1	1.3	0.0014	18.8	0.3	11.1	13	0	0	13	13	13	5	Zinc-finger of C2H2 type
zf-C2H2_jaz	PF12171.7	DPOGS210396	0.00053	20.1	77.9	0.032	14.4	2	11.6	12	0	0	12	12	12	6	Zinc-finger double-stranded RNA-binding
zf-H2C2_2	PF13465.5	DPOGS200508	1.5e-26	91.5	81.3	1.4e-08	34.7	0.6	12.7	12	1	0	12	12	12	6	Zinc-finger double domain
zf-C2H2	PF00096.25	DPOGS200508	1e-25	88.6	94.2	0.0013	19	1	12.6	12	1	0	12	12	12	10	Zinc finger, C2H2 type
zf-C2H2_4	PF13894.5	DPOGS200508	1.7e-24	84.3	95	0.0006	20.3	0.1	12.7	13	0	0	13	13	13	11	C2H2-type zinc finger
zf-C2H2_jaz	PF12171.7	DPOGS200508	4.2e-06	26.8	54.9	0.19	11.9	0.1	10.6	12	0	0	12	12	12	7	Zinc-finger double-stranded RNA-binding
zf-C2H2	PF00096.25	DPOGS206214	1.1e-25	88.5	52.2	0.003	17.8	0.2	8.8	8	0	0	8	8	8	8	Zinc finger, C2H2 type
zf-C2H2_4	PF13894.5	DPOGS206214	5e-25	85.9	56.4	0.002	18.7	3.9	9.4	9	0	0	9	9	9	8	C2H2-type zinc finger
zf-H2C2_2	PF13465.5	DPOGS206214	8.5e-18	63.8	58.6	0.00034	20.8	0	10.2	10	0	0	10	10	10	7	Zinc-finger double domain
zf-C2H2_jaz	PF12171.7	DPOGS206214	9.1e-11	41.7	33.2	0.018	15.2	0.4	7.8	7	0	0	7	7	7	6	Zinc-finger double-stranded RNA-binding
zf-C2H2_11	PF16622.4	DPOGS206214	1.8e-07	30.7	41.9	0.0077	15.9	0.3	8.7	9	0	0	9	9	9	3	zinc-finger C2H2-type
zf-met	PF12874.6	DPOGS206214	1.5e-06	28.3	35.6	0.0029	17.8	0.8	7.3	7	0	0	7	7	7	3	Zinc-finger of C2H2 type
zf-C2H2_6	PF13912.5	DPOGS206214	6.2e-06	26	51.7	0.0028	17.5	0.4	8.4	8	0	0	8	8	8	5	C2H2-type zinc finger
zf-C2H2_2	PF12756.6	DPOGS206214	5.9e-05	23.2	40.1	0.33	11.2	0.9	8	1	1	6	7	7	7	2	C2H2 type zinc-finger (2 copies)
Zn-ribbon_8	PF09723.9	DPOGS206214	0.00042	20.3	31.9	0.27	11.3	0.2	6.9	5	2	2	7	7	7	5	Zinc ribbon domain
zf-C2H2	PF00096.25	DPOGS211825	1.4e-25	88.1	81.9	1.4e-05	25.2	0.7	10.8	11	0	0	11	11	11	9	Zinc finger, C2H2 type
zf-C2H2_4	PF13894.5	DPOGS211825	1.9e-24	84.2	72.7	0.0038	17.9	2.9	10.7	10	0	0	10	10	10	10	C2H2-type zinc finger
zf-H2C2_2	PF13465.5	DPOGS211825	1.2e-21	75.9	74.8	1.4e-07	31.5	1.1	11.2	11	0	0	11	11	11	8	Zinc-finger double domain
zf-C2H2_jaz	PF12171.7	DPOGS211825	4.3e-05	23.6	46.4	0.023	14.9	0.5	9.3	9	0	0	9	9	9	5	Zinc-finger double-stranded RNA-binding
zf-C2H2	PF00096.25	DPOGS208485	1.5e-25	88.1	94.3	0.00052	20.2	0.7	11.5	11	0	0	11	11	11	10	Zinc finger, C2H2 type
zf-C2H2_4	PF13894.5	DPOGS208485	4.9e-22	76.6	88.8	0.0021	18.6	0.3	11.7	11	0	0	11	11	11	8	C2H2-type zinc finger
zf-H2C2_2	PF13465.5	DPOGS208485	3.7e-11	42.8	99.1	8.7e-06	25.8	1.1	12.5	13	0	0	13	13	13	7	Zinc-finger double domain
zf-AD	PF07776.14	DPOGS208485	6.3e-09	35.8	5.1	6.3e-09	35.8	3.6	5.2	4	2	1	5	5	5	1	Zinc-finger associated domain (zf-AD)
zf-C2H2_jaz	PF12171.7	DPOGS208485	2.9e-06	27.3	2.8	0.00014	21.9	0.8	10.3	12	0	0	12	12	12	5	Zinc-finger double-stranded RNA-binding
GAGA	PF09237.10	DPOGS208485	0.00065	19.4	7.4	0.001	18.7	0.3	3.4	2	1	1	3	3	3	1	GAGA factor
zf-C2H2_4	PF13894.5	DPOGS211815	5.2e-27	92.1	73.1	0.0015	19.1	2.6	11	11	0	0	11	11	11	10	C2H2-type zinc finger
zf-C2H2	PF00096.25	DPOGS211815	1.9e-25	87.7	77	0.0019	18.5	1.1	10.9	11	0	0	11	11	11	10	Zinc finger, C2H2 type
zf-H2C2_2	PF13465.5	DPOGS211815	2.3e-16	59.3	69.9	2.7e-08	33.7	0.1	11.5	11	1	0	11	11	11	7	Zinc-finger double domain
zf-C2H2_jaz	PF12171.7	DPOGS211815	3.7e-12	46.1	50.4	0.0043	17.2	0.8	9.7	10	0	0	10	10	10	7	Zinc-finger double-stranded RNA-binding
zf-met	PF12874.6	DPOGS211815	1.7e-07	31.3	44	0.0027	18	0.1	8.9	9	0	0	9	9	9	4	Zinc-finger of C2H2 type
zf-C2H2_6	PF13912.5	DPOGS211815	0.00034	20.4	69.4	0.02	14.7	0.2	10.8	10	2	0	10	10	10	4	C2H2-type zinc finger
zf-Di19	PF05605.11	DPOGS211815	0.00047	20.3	46.8	0.04	14.1	3.5	6.2	3	2	3	6	6	6	3	Drought induced 19 protein (Di19),zinc-binding
zf-C2H2	PF00096.25	DPOGS210641	2.7e-25	87.3	66.9	0.00017	21.7	0.6	10.6	10	0	0	10	10	10	8	Zinc finger, C2H2 type
zf-C2H2_4	PF13894.5	DPOGS210641	1.8e-22	77.9	72.7	0.00019	21.9	0.3	11.1	11	0	0	11	11	11	8	C2H2-type zinc finger
zf-H2C2_2	PF13465.5	DPOGS210641	1.5e-15	56.7	52.2	0.0013	19	0.3	9.5	9	0	0	9	9	9	6	Zinc-finger double domain
zf-met	PF12874.6	DPOGS210641	1.4e-13	50.6	33.4	0.00033	20.8	0.2	8.4	8	0	0	8	8	8	6	Zinc-finger of C2H2 type
zf-C2H2_jaz	PF12171.7	DPOGS210641	2.2e-13	50	28.1	0.015	15.5	0.2	8.2	8	0	0	8	8	8	5	Zinc-finger double-stranded RNA-binding
zf-Di19	PF05605.11	DPOGS210641	1.7e-09	37.8	43.5	5.6e-06	26.5	2.5	6.1	4	2	2	6	6	6	4	Drought induced 19 protein (Di19),zinc-binding
zf-C2H2_6	PF13912.5	DPOGS210641	6.6e-08	32.2	3.7	6.4e-06	25.9	0.2	7.6	8	0	0	8	8	8	4	C2H2-type zinc finger
zf-H2C2_2	PF13465.5	DPOGS211808	6.1e-27	92.7	38.4	7.7e-07	29.2	0.5	7	7	0	0	7	7	7	5	Zinc-finger double domain
zf-C2H2	PF00096.25	DPOGS211808	6.9e-25	86	42	9.9e-06	25.6	1	6.3	6	0	0	6	6	6	6	Zinc finger, C2H2 type
zf-C2H2_4	PF13894.5	DPOGS211808	1.6e-19	68.8	39.7	0.00013	22.5	0.9	6.4	6	0	0	6	6	6	5	C2H2-type zinc finger
zf-C2H2_6	PF13912.5	DPOGS211808	1.1e-14	53.8	26.5	0.00098	18.9	1.1	5.4	5	0	0	5	5	5	5	C2H2-type zinc finger
zf-C2H2_jaz	PF12171.7	DPOGS211808	7.7e-14	51.5	15.3	0.0054	16.9	0	5.8	6	0	0	6	6	6	5	Zinc-finger double-stranded RNA-binding
zf-met	PF12874.6	DPOGS211808	1.3e-06	28.5	28.3	0.048	14	0.2	5.2	5	0	0	5	5	5	4	Zinc-finger of C2H2 type
zf-BED	PF02892.14	DPOGS211808	0.00039	20.3	20.6	0.023	14.6	0.5	4.9	3	1	1	5	5	5	2	BED zinc finger
zf-AN1	PF01428.15	DPOGS211808	0.00044	20.2	17.4	2.8	8.1	0.2	5.3	5	0	0	5	5	5	3	AN1-like Zinc finger
HypA	PF01155.18	DPOGS211808	0.00053	19.9	5.1	0.11	12.4	1.8	2.7	2	1	0	2	2	2	2	Hydrogenase/urease nickel incorporation, metallochaperone, hypA
PyrI_C	PF02748.14	DPOGS211808	0.00059	19.6	6.4	1	9.2	0.1	4.9	5	0	0	5	5	5	1	Aspartate carbamoyltransferase regulatory chain, metalbindingdomain
zf-C2H2	PF00096.25	DPOGS200507	7.5e-25	85.9	98.3	0.002	18.4	0.3	10.3	10	0	0	10	10	10	10	Zinc finger, C2H2 type
zf-C2H2_4	PF13894.5	DPOGS200507	2.4e-21	74.5	91.2	0.0045	17.6	0.4	10.4	10	0	0	10	10	10	10	C2H2-type zinc finger
zf-H2C2_2	PF13465.5	DPOGS200507	4.4e-19	67.9	98.1	8.8e-05	22.7	1.6	11.2	10	1	1	11	11	11	9	Zinc-finger double domain
zf-Di19	PF05605.11	DPOGS200507	8.6e-10	38.7	66.2	6.1e-06	26.3	5.9	6.3	3	2	1	6	6	6	4	Drought induced 19 protein (Di19),zinc-binding
zf-C2H2_jaz	PF12171.7	DPOGS200507	2.8e-07	30.5	81.8	0.078	13.2	1.6	10.5	10	0	0	10	10	10	7	Zinc-finger double-stranded RNA-binding
zf-C2H2_11	PF16622.4	DPOGS200507	7e-07	28.8	34.5	0.032	13.9	0.1	7.4	7	0	0	7	7	7	5	zinc-finger C2H2-type
XPA_N	PF01286.17	DPOGS200507	6e-06	26.1	30	0.44	10.5	0	7.9	8	0	0	8	8	8	4	XPA protein N-terminal
zf-C2H2_6	PF13912.5	DPOGS200507	0.00071	19.4	73.6	0.008	16	0.6	10.1	10	0	0	10	10	10	6	C2H2-type zinc finger
zf-H2C2_2	PF13465.5	DPOGS214448	6.3e-25	86.3	80.8	2.3e-07	30.8	0.2	11.3	11	1	1	12	12	12	7	Zinc-finger double domain
zf-C2H2	PF00096.25	DPOGS214448	1.2e-24	85.2	93.6	0.00071	19.8	0.8	11.4	11	0	0	11	11	11	10	Zinc finger, C2H2 type
zf-C2H2_4	PF13894.5	DPOGS214448	8.2e-23	79	86.2	0.0048	17.5	0.2	11.5	11	0	0	11	11	11	8	C2H2-type zinc finger
zf-C2H2_jaz	PF12171.7	DPOGS214448	1.4e-07	31.5	77.7	0.0027	17.9	0	10.9	11	0	0	11	11	11	7	Zinc-finger double-stranded RNA-binding
zf-C2H2_6	PF13912.5	DPOGS214448	5.9e-05	22.8	66.7	0.062	13.2	0.3	10.3	10	0	0	10	10	10	7	C2H2-type zinc finger
DZR	PF12773.6	DPOGS214448	0.00027	20.8	41.3	0.46	10.5	3.1	6.3	2	1	2	4	4	4	2	Double zinc ribbon
zf-C2H2_2	PF12756.6	DPOGS214448	0.00042	20.5	65.9	0.039	14.2	0.5	9	1	1	7	8	8	8	3	C2H2 type zinc-finger (2 copies)
zf-C2H2	PF00096.25	DPOGS205191	1.5e-24	84.9	74.6	0.00041	20.5	0.1	10.6	10	1	0	10	10	10	8	Zinc finger, C2H2 type
zf-C2H2_4	PF13894.5	DPOGS205191	1e-16	60.1	84.7	0.0023	18.5	0.7	11.6	11	1	0	11	11	11	9	C2H2-type zinc finger
zf-H2C2_2	PF13465.5	DPOGS205191	1e-08	35.1	79	0.00019	21.6	0.9	11.8	11	2	0	11	11	11	7	Zinc-finger double domain
zf-AD	PF07776.14	DPOGS205191	2.4e-06	27.6	6	2.4e-06	27.6	4.2	4.8	4	1	0	4	4	4	1	Zinc-finger associated domain (zf-AD)
zf-C2H2_6	PF13912.5	DPOGS205191	0.00012	21.9	4.7	0.0063	16.4	0.3	8.9	9	1	0	9	9	9	4	C2H2-type zinc finger
Amino_oxidase	PF01593.23	DPOGS204602	1.9e-59	202	0	1.3e-57	196	0	2.2	1	1	0	1	1	1	1	Flavin containing amine oxidoreductase
zf-C2H2	PF00096.25	DPOGS204602	2.4e-24	84.3	113.9	0.045	14.1	1	17.8	17	0	0	17	17	17	12	Zinc finger, C2H2 type
zf-C2H2_4	PF13894.5	DPOGS204602	4.1e-24	83.1	107.4	0.051	14.3	0.4	17.5	17	0	0	17	17	17	12	C2H2-type zinc finger
NAD_binding_8	PF13450.5	DPOGS204602	6.9e-14	51.7	2.1	4.8e-12	45.9	0.5	2.9	2	0	0	2	2	2	1	NAD(P)-binding Rossmann-like domain
zf-H2C2_2	PF13465.5	DPOGS204602	1.3e-05	25.3	91.5	0.081	13.3	0.5	16	17	0	0	17	17	17	6	Zinc-finger double domain
Pyr_redox_2	PF07992.13	DPOGS204602	0.00011	21.5	1	0.011	14.8	0.1	2.4	2	0	0	2	2	2	2	Pyridine nucleotide-disulphide oxidoreductase
HI0933_like	PF03486.13	DPOGS204602	0.00015	20.5	0.6	0.0017	17	0.4	2.2	2	0	0	2	2	2	1	HI0933-like protein
FAD_binding_2	PF00890.23	DPOGS204602	0.00069	18.7	3.4	0.0011	18	2.4	1.3	1	0	0	1	1	1	1	FAD binding domain
FAD_oxidored	PF12831.6	DPOGS204602	0.00089	18.6	0.9	0.0018	17.6	0.6	1.5	1	0	0	1	1	1	1	FAD dependent oxidoreductase
zf-C2H2	PF00096.25	DPOGS203101	2.5e-24	84.2	64.7	0.00044	20.5	0.3	8.7	8	0	0	8	8	8	8	Zinc finger, C2H2 type
zf-C2H2_4	PF13894.5	DPOGS203101	1.2e-23	81.6	67.8	0.00056	20.4	0.3	9.2	9	0	0	9	9	9	8	C2H2-type zinc finger
zf-H2C2_2	PF13465.5	DPOGS203101	2.7e-23	81.2	58.7	3.9e-06	26.9	0.4	9.7	9	0	0	9	9	9	7	Zinc-finger double domain
zf-C2H2_jaz	PF12171.7	DPOGS203101	2.8e-11	43.3	57.6	0.0084	16.3	2.9	8.8	8	0	0	8	8	8	7	Zinc-finger double-stranded RNA-binding
zf-AD	PF07776.14	DPOGS203101	9.7e-09	35.2	6.1	9.7e-09	35.2	4.3	5.7	4	2	0	4	4	4	1	Zinc-finger associated domain (zf-AD)
zf-met	PF12874.6	DPOGS203101	2e-06	27.9	58.5	0.3	11.4	0.7	9.1	9	0	0	9	9	9	7	Zinc-finger of C2H2 type
zf-C2H2	PF00096.25	DPOGS203091	8.4e-24	82.6	67.2	7.1e-05	22.9	1.3	8.3	8	0	0	8	8	8	7	Zinc finger, C2H2 type
zf-C2H2_4	PF13894.5	DPOGS203091	5.3e-17	61	61.2	0.0016	19	2.5	8.4	8	0	0	8	8	8	8	C2H2-type zinc finger
zf-H2C2_2	PF13465.5	DPOGS203091	2.1e-14	53.1	59.9	0.0018	18.5	0.3	9.7	8	1	1	9	9	9	6	Zinc-finger double domain
zf-met	PF12874.6	DPOGS203091	1e-09	38.4	53.8	8.3e-05	22.7	0.1	7.8	8	0	0	8	8	8	5	Zinc-finger of C2H2 type
zf-C2H2_jaz	PF12171.7	DPOGS203091	5.3e-08	32.8	54.3	0.0064	16.6	0.8	8.4	8	0	0	8	8	8	4	Zinc-finger double-stranded RNA-binding
zf-C2H2_6	PF13912.5	DPOGS203091	9.4e-08	31.7	55.7	0.03	14.2	0.5	8.6	8	0	0	8	8	8	6	C2H2-type zinc finger
zf-C2H2	PF00096.25	DPOGS203092	8.4e-24	82.6	67.2	7.1e-05	22.9	1.3	8.3	8	0	0	8	8	8	7	Zinc finger, C2H2 type
zf-C2H2_4	PF13894.5	DPOGS203092	5.3e-17	61	61.2	0.0016	19	2.5	8.4	8	0	0	8	8	8	8	C2H2-type zinc finger
zf-H2C2_2	PF13465.5	DPOGS203092	2.1e-14	53.1	59.9	0.0018	18.5	0.3	9.7	8	1	1	9	9	9	6	Zinc-finger double domain
zf-met	PF12874.6	DPOGS203092	1e-09	38.4	53.8	8.3e-05	22.7	0.1	7.8	8	0	0	8	8	8	5	Zinc-finger of C2H2 type
zf-C2H2_jaz	PF12171.7	DPOGS203092	5.3e-08	32.8	54.3	0.0064	16.6	0.8	8.4	8	0	0	8	8	8	4	Zinc-finger double-stranded RNA-binding
zf-C2H2_6	PF13912.5	DPOGS203092	9.4e-08	31.7	55.7	0.03	14.2	0.5	8.6	8	0	0	8	8	8	6	C2H2-type zinc finger
zf-C2H2	PF00096.25	DPOGS201360	1.6e-23	81.7	23.9	5.9e-05	23.2	1	5.4	5	0	0	5	5	5	5	Zinc finger, C2H2 type
zf-H2C2_2	PF13465.5	DPOGS201360	2.5e-19	68.6	23.9	1.1e-07	31.8	1.7	5.3	5	0	0	5	5	5	4	Zinc-finger double domain
zf-C2H2_4	PF13894.5	DPOGS201360	1.2e-16	59.9	24.8	0.0032	18.1	0.4	5.4	5	0	0	5	5	5	5	C2H2-type zinc finger
zf-C2H2_6	PF13912.5	DPOGS201360	2.1e-06	27.4	26.9	0.03	14.2	0.3	5.1	5	0	0	5	5	5	4	C2H2-type zinc finger
zf-C2H2_jaz	PF12171.7	DPOGS201360	3.2e-05	24	11.3	0.77	10	1	5	5	0	0	5	5	5	3	Zinc-finger double-stranded RNA-binding
zf-C2H2	PF00096.25	DPOGS213651	1.7e-23	81.6	96.9	4.8e-05	23.5	1.1	12	12	0	0	12	12	12	10	Zinc finger, C2H2 type
zf-C2H2_4	PF13894.5	DPOGS213651	3.3e-19	67.8	91.8	0.0094	16.6	0.9	12.3	12	0	0	12	12	12	10	C2H2-type zinc finger
zf-C2H2_jaz	PF12171.7	DPOGS213651	3.4e-13	49.4	50.6	0.0046	17.1	0.9	10	9	0	0	9	9	9	6	Zinc-finger double-stranded RNA-binding
zf-H2C2_2	PF13465.5	DPOGS213651	4.1e-13	49	87	0.0022	18.2	2.5	11.6	12	1	0	12	12	12	8	Zinc-finger double domain
zf-AD	PF07776.14	DPOGS213651	1.8e-08	34.4	5.5	1.8e-08	34.4	3.8	5.1	5	3	1	6	6	6	1	Zinc-finger associated domain (zf-AD)
zf-C2H2	PF00096.25	DPOGS205032	1.7e-23	81.6	69.2	0.0019	18.5	0.3	10.7	10	0	0	10	10	10	9	Zinc finger, C2H2 type
zf-C2H2_4	PF13894.5	DPOGS205032	3.6e-23	80.2	68.8	0.0025	18.4	0.2	11.2	11	0	0	11	11	11	10	C2H2-type zinc finger
zf-C2H2_jaz	PF12171.7	DPOGS205032	1.9e-15	56.6	46.3	0.0079	16.4	0.1	10.3	10	0	0	10	10	10	7	Zinc-finger double-stranded RNA-binding
zf-H2C2_2	PF13465.5	DPOGS205032	4.5e-11	42.5	71.1	0.0019	18.5	0	11.8	12	0	0	12	12	12	7	Zinc-finger double domain
zf-Di19	PF05605.11	DPOGS205032	3.9e-10	39.8	46.8	2.7e-07	30.7	3.3	6.1	4	3	1	5	5	5	4	Drought induced 19 protein (Di19),zinc-binding
zf-met	PF12874.6	DPOGS205032	5.2e-09	36.1	56.8	0.022	15	0.7	10.4	11	0	0	11	11	11	7	Zinc-finger of C2H2 type
zf-C2H2	PF00096.25	DPOGS201361	2.2e-23	81.2	25.3	8.1e-06	25.9	0.4	5.4	5	0	0	5	5	5	5	Zinc finger, C2H2 type
zf-C2H2_4	PF13894.5	DPOGS201361	4.8e-17	61.1	25.3	0.00066	20.2	0.3	5.5	5	0	0	5	5	5	5	C2H2-type zinc finger
zf-H2C2_2	PF13465.5	DPOGS201361	3.5e-16	58.7	19.8	5.6e-06	26.4	0.1	5.4	5	0	0	5	5	5	4	Zinc-finger double domain
zf-C2H2_6	PF13912.5	DPOGS201361	2.9e-07	30.2	29.5	0.018	14.9	2.1	5.5	5	1	0	5	5	5	4	C2H2-type zinc finger
zf-C2H2_jaz	PF12171.7	DPOGS201361	3.1e-05	24	14.9	0.14	12.4	0.1	5	5	0	0	5	5	5	3	Zinc-finger double-stranded RNA-binding
zf-met	PF12874.6	DPOGS201361	0.00027	21.1	20.4	0.0047	17.2	0.1	4.9	5	0	0	5	5	5	2	Zinc-finger of C2H2 type
zf-C2H2_11	PF16622.4	DPOGS201361	0.00061	19.4	27.4	0.13	11.9	1.3	6.1	6	0	0	6	6	6	3	zinc-finger C2H2-type
zf-C2H2	PF00096.25	DPOGS208434	2.5e-23	81.1	41.1	2.9e-05	24.2	2.4	5.6	5	0	0	5	5	5	5	Zinc finger, C2H2 type
zf-H2C2_2	PF13465.5	DPOGS208434	8.3e-20	70.2	38.8	3.8e-05	23.8	0.1	6.1	6	0	0	6	6	6	4	Zinc-finger double domain
zf-C2H2_4	PF13894.5	DPOGS208434	1e-17	63.2	36.1	0.0013	19.2	1.8	5.6	5	0	0	5	5	5	5	C2H2-type zinc finger
zf-C2H2_6	PF13912.5	DPOGS208434	3.7e-11	42.6	29.6	0.00025	20.8	0.4	5.6	5	0	0	5	5	5	5	C2H2-type zinc finger
zf-C2H2_jaz	PF12171.7	DPOGS208434	6.7e-05	23	27.2	0.011	16	1.8	5.2	5	0	0	5	5	5	3	Zinc-finger double-stranded RNA-binding
C1_4	PF07975.11	DPOGS208434	0.00011	22.3	14.4	0.15	12.2	1.6	3.6	3	0	0	3	3	3	3	TFIIH C1-like domain
zf-met	PF12874.6	DPOGS208434	0.00013	22.2	29.7	0.017	15.4	1.3	4.9	5	0	0	5	5	5	3	Zinc-finger of C2H2 type
Zn-ribbon_8	PF09723.9	DPOGS208434	0.0008	19.4	18.6	0.28	11.2	1	3.6	3	0	0	3	3	3	3	Zinc ribbon domain
zf-C2H2_4	PF13894.5	DPOGS205248	4.8e-24	82.9	63.5	0.00018	21.9	0.4	11.5	11	0	0	11	11	11	8	C2H2-type zinc finger
zf-C2H2	PF00096.25	DPOGS205248	3.7e-23	80.6	62.6	0.00013	22.1	0.6	10.5	10	0	0	10	10	10	8	Zinc finger, C2H2 type
zf-H2C2_2	PF13465.5	DPOGS205248	4.5e-18	64.7	69.1	1.8e-06	28	0.9	10.7	11	2	0	11	11	11	7	Zinc-finger double domain
zf-C2H2_6	PF13912.5	DPOGS205248	2.9e-11	42.9	54.8	0.0014	18.5	0.1	8.7	9	1	0	9	9	9	5	C2H2-type zinc finger
zf-met	PF12874.6	DPOGS205248	1.5e-09	37.8	36.9	0.0051	17.1	0.7	7.9	7	0	0	7	7	7	4	Zinc-finger of C2H2 type
zf-AD	PF07776.14	DPOGS205248	4.4e-09	36.3	18.3	8.3e-06	25.9	5.3	5.3	5	1	0	6	6	6	2	Zinc-finger associated domain (zf-AD)
zf-C2H2_jaz	PF12171.7	DPOGS205248	2.4e-08	34	35.2	0.014	15.6	0.3	7.9	8	0	0	8	8	8	4	Zinc-finger double-stranded RNA-binding
zf-H2C2_2	PF13465.5	DPOGS212955	1.5e-27	94.6	48.3	4.5e-09	36.2	0.4	9.1	10	0	0	10	10	10	5	Zinc-finger double domain
zf-C2H2	PF00096.25	DPOGS212955	7.4e-23	79.6	58	3.2e-05	24	3.3	7.9	8	0	0	8	8	8	6	Zinc finger, C2H2 type
zf-C2H2_4	PF13894.5	DPOGS212955	1.3e-22	78.4	57.4	0.00075	20	0.9	8.2	8	0	0	8	8	8	7	C2H2-type zinc finger
zf-met	PF12874.6	DPOGS212955	1.9e-12	47	48.6	0.0032	17.7	0.2	7.6	8	0	0	8	8	8	5	Zinc-finger of C2H2 type
zf-C2H2_jaz	PF12171.7	DPOGS212955	2.5e-11	43.4	30.2	0.0007	19.7	0.2	7.5	7	0	0	7	7	7	6	Zinc-finger double-stranded RNA-binding
zf-C2H2_2	PF12756.6	DPOGS212955	0.00014	22.1	41.5	0.33	11.2	2	6.7	2	1	4	6	6	6	5	C2H2 type zinc-finger (2 copies)
zf-Di19	PF05605.11	DPOGS212955	0.00042	20.5	37.9	0.65	10.2	2.4	5.3	3	2	2	5	5	5	3	Drought induced 19 protein (Di19),zinc-binding
zf-C2H2_6	PF13912.5	DPOGS212955	0.0008	19.2	4.9	0.012	15.5	0.4	7.7	7	1	0	7	7	7	4	C2H2-type zinc finger
zf-C2H2	PF00096.25	DPOGS214559	1.6e-22	78.6	66.6	8.1e-06	25.9	0.9	10.1	10	1	0	10	10	10	7	Zinc finger, C2H2 type
zf-C2H2_4	PF13894.5	DPOGS214559	7.1e-22	76.1	63.8	0.0006	20.3	0.3	10.8	11	0	0	11	11	11	8	C2H2-type zinc finger
zf-H2C2_2	PF13465.5	DPOGS214559	7e-19	67.2	60.8	5.6e-05	23.3	0.2	10.8	11	0	0	11	11	11	6	Zinc-finger double domain
zf-AD	PF07776.14	DPOGS214559	3.1e-11	43.3	0.4	3.1e-11	43.3	0.3	5	5	1	0	5	5	5	1	Zinc-finger associated domain (zf-AD)
zf-met	PF12874.6	DPOGS214559	7.4e-06	26.1	8	0.00063	19.9	0.3	8.3	10	0	0	10	10	10	3	Zinc-finger of C2H2 type
zf-Di19	PF05605.11	DPOGS214559	1e-05	25.6	39.7	0.012	15.8	1.1	6.5	5	1	0	6	6	6	3	Drought induced 19 protein (Di19),zinc-binding
zf-C2H2_jaz	PF12171.7	DPOGS214559	0.001	19.2	0.2	0.001	19.2	0.1	9.8	10	0	0	10	10	10	3	Zinc-finger double-stranded RNA-binding
zf-C2H2_4	PF13894.5	DPOGS210630	1e-29	100.5	116.8	0.00051	20.6	2	16.8	17	0	0	17	17	17	14	C2H2-type zinc finger
zf-C2H2	PF00096.25	DPOGS210630	1.6e-22	78.5	114.3	0.0015	18.8	1.9	15.9	16	0	0	16	16	16	12	Zinc finger, C2H2 type
zf-C2H2_jaz	PF12171.7	DPOGS210630	2e-11	43.8	93	0.0062	16.7	0.5	14.9	15	0	0	15	15	15	10	Zinc-finger double-stranded RNA-binding
zf-H2C2_2	PF13465.5	DPOGS210630	2.8e-11	43.2	120.6	4.5e-08	33.1	0.2	15.6	14	2	1	15	15	15	7	Zinc-finger double domain
zf-C2H2_6	PF13912.5	DPOGS210630	8.3e-10	38.3	90.4	2.3e-05	24.1	0.3	13.5	15	0	0	15	15	15	7	C2H2-type zinc finger
zf-Di19	PF05605.11	DPOGS210630	9.8e-09	35.3	84.1	0.00044	20.4	2.5	9.3	5	3	5	10	10	10	7	Drought induced 19 protein (Di19),zinc-binding
zf-C2H2	PF00096.25	DPOGS204102	1.7e-22	78.4	61.8	4.2e-05	23.7	1	8.4	8	0	0	8	8	8	7	Zinc finger, C2H2 type
zf-H2C2_2	PF13465.5	DPOGS204102	2.6e-22	78.1	66.9	1e-05	25.6	3	9.8	10	0	0	10	10	10	8	Zinc-finger double domain
zf-C2H2_4	PF13894.5	DPOGS204102	3.2e-16	58.5	55	0.0021	18.6	0.8	8.6	8	0	0	8	8	8	7	C2H2-type zinc finger
zf-met	PF12874.6	DPOGS204102	1.8e-06	28	43.2	0.19	12	2.7	7.6	7	0	0	7	7	7	5	Zinc-finger of C2H2 type
zf-C2H2_6	PF13912.5	DPOGS204102	0.00034	20.4	46	0.0052	16.6	0.6	7.8	8	0	0	8	8	8	5	C2H2-type zinc finger
zf-H2C2_2	PF13465.5	DPOGS207220	2.7e-26	90.6	39.5	6.3e-10	38.9	0.4	6.9	7	0	0	7	7	7	5	Zinc-finger double domain
zf-C2H2	PF00096.25	DPOGS207220	2e-22	78.2	42.9	1.7e-05	24.9	1.2	6.4	6	1	0	6	6	6	6	Zinc finger, C2H2 type
zf-C2H2_4	PF13894.5	DPOGS207220	4.2e-19	67.5	37.9	0.00021	21.8	1.1	6.2	6	0	0	6	6	6	6	C2H2-type zinc finger
zf-C2H2_6	PF13912.5	DPOGS207220	1.4e-07	31.2	29.3	0.051	13.5	1.1	6.6	6	0	0	6	6	6	4	C2H2-type zinc finger
zf-H2C2_5	PF13909.5	DPOGS207220	9.3e-07	28.4	7.7	6.8e-05	22.4	1.5	5.7	6	0	0	6	6	6	2	C2H2-type zinc-finger domain
zf-met	PF12874.6	DPOGS207220	3.7e-06	27	27.1	0.38	11.1	0.2	6.6	6	0	0	6	6	6	4	Zinc-finger of C2H2 type
ADK_lid	PF05191.13	DPOGS207220	0.00013	21.8	12.3	0.0012	18.7	0.3	3.5	4	0	0	4	4	4	2	Adenylate kinase, active site lid
zf-C2H2	PF00096.25	DPOGS203814	2.5e-22	77.9	99.9	0.00028	21.1	4.3	11.8	12	0	0	12	12	12	9	Zinc finger, C2H2 type
zf-H2C2_2	PF13465.5	DPOGS203814	3.6e-19	68.1	74.1	2.5e-05	24.4	0.9	11.5	10	1	0	10	10	10	8	Zinc-finger double domain
zf-C2H2_4	PF13894.5	DPOGS203814	7.3e-15	54.3	99.4	0.005	17.5	1.2	12.4	13	0	0	13	13	13	9	C2H2-type zinc finger
zf-AD	PF07776.14	DPOGS203814	2.1e-11	43.8	2.7	2.1e-11	43.8	1.9	4.3	3	1	1	4	4	4	1	Zinc-finger associated domain (zf-AD)
zf-C2H2_6	PF13912.5	DPOGS203814	1.8e-07	30.8	65.8	0.00022	21	0.3	9.4	9	0	0	9	9	9	6	C2H2-type zinc finger
zf-C2H2	PF00096.25	DPOGS209176	4.6e-22	77.1	49.4	1.3e-05	25.2	0.9	6.2	6	0	0	6	6	6	6	Zinc finger, C2H2 type
zf-C2H2_4	PF13894.5	DPOGS209176	5.4e-20	70.3	44.7	0.00082	19.9	1.2	6.3	6	0	0	6	6	6	6	C2H2-type zinc finger
zf-H2C2_2	PF13465.5	DPOGS209176	1.7e-19	69.2	46.4	1.2e-08	34.9	0.8	7.2	7	1	0	7	7	7	4	Zinc-finger double domain
zf-C2H2_jaz	PF12171.7	DPOGS209176	1.1e-05	25.5	38.5	0.00038	20.6	0.6	6.6	6	1	0	6	6	6	3	Zinc-finger double-stranded RNA-binding
zf-met	PF12874.6	DPOGS209176	0.00044	20.4	42.6	0.0041	17.4	0.5	7	5	2	2	7	7	7	4	Zinc-finger of C2H2 type
zf-H2C2_2	PF13465.5	DPOGS200072	7e-25	86.2	41.3	4.3e-05	23.6	2.8	6.1	6	0	0	6	6	6	5	Zinc-finger double domain
zf-C2H2	PF00096.25	DPOGS200072	5.2e-22	76.9	45.3	4.3e-05	23.6	1.3	5.2	5	0	0	5	5	5	5	Zinc finger, C2H2 type
zf-C2H2_4	PF13894.5	DPOGS200072	8.9e-16	57.1	39.5	0.0023	18.5	1.4	5.2	5	0	0	5	5	5	5	C2H2-type zinc finger
zf-C2H2_6	PF13912.5	DPOGS200072	1.3e-06	28.1	30.6	0.00024	20.9	1.2	5.4	5	0	0	5	5	5	4	C2H2-type zinc finger
zf-C2H2_jaz	PF12171.7	DPOGS200072	1.4e-05	25.1	32.5	0.2	11.9	0.1	5.7	5	1	1	6	6	6	5	Zinc-finger double-stranded RNA-binding
zf-H2C2_2	PF13465.5	DPOGS210231	5.7e-26	89.6	56.8	2.1e-07	31	2.3	7.8	7	0	0	7	7	7	6	Zinc-finger double domain
zf-C2H2	PF00096.25	DPOGS210231	1.4e-21	75.6	75.3	6.5e-05	23.1	3.7	8.8	8	0	0	8	8	8	7	Zinc finger, C2H2 type
Homeobox	PF00046.28	DPOGS210231	1.1e-16	60.3	2.9	3.4e-16	58.7	2	1.9	1	0	0	1	1	1	1	Homeobox domain
zf-C2H2_4	PF13894.5	DPOGS210231	2.8e-13	49.4	69	0.0016	19	1.3	8.7	8	0	0	8	8	8	5	C2H2-type zinc finger
zf-C2H2_6	PF13912.5	DPOGS210231	5.4e-05	22.9	8.3	0.00013	21.7	0.9	7.3	8	1	0	8	8	8	2	C2H2-type zinc finger
Homeobox_KN	PF05920.10	DPOGS210231	0.00065	19.4	1.3	0.0045	16.8	0.4	2.5	2	0	0	2	2	2	1	Homeobox KN domain
zf-C2H2	PF00096.25	DPOGS208435	1.4e-21	75.6	30.7	3.6e-06	27	2.3	4.7	4	0	0	4	4	4	4	Zinc finger, C2H2 type
zf-C2H2_4	PF13894.5	DPOGS208435	7.4e-16	57.4	27.4	0.0003	21.3	1.8	4.8	4	0	0	4	4	4	4	C2H2-type zinc finger
zf-H2C2_2	PF13465.5	DPOGS208435	1.2e-15	57	33.8	1.5e-05	25.1	0.1	5.2	5	0	0	5	5	5	3	Zinc-finger double domain
zf-C2H2_6	PF13912.5	DPOGS208435	2.3e-13	49.6	21.7	9.9e-05	22.1	0.4	4.5	4	0	0	4	4	4	4	C2H2-type zinc finger
zf-C2H2_jaz	PF12171.7	DPOGS208435	1.2e-08	34.9	22	0.0018	18.4	1.8	4.3	4	0	0	4	4	4	3	Zinc-finger double-stranded RNA-binding
zf-met	PF12874.6	DPOGS208435	2.3e-06	27.7	22.4	0.0005	20.3	1.3	4.1	4	0	0	4	4	4	3	Zinc-finger of C2H2 type
GAGA	PF09237.10	DPOGS208435	0.00038	20.1	4.7	0.15	11.8	0.1	3.4	1	1	2	3	3	3	2	GAGA factor
zf-C2H2	PF00096.25	DPOGS214489	1.7e-21	75.3	47.7	6.1e-06	26.3	2.3	7	6	1	1	7	7	7	5	Zinc finger, C2H2 type
zf-H2C2_2	PF13465.5	DPOGS214489	4.9e-18	64.6	44.8	2.1e-06	27.8	0.3	6.7	6	1	0	6	6	6	4	Zinc-finger double domain
zf-C2H2_4	PF13894.5	DPOGS214489	1.4e-11	44.1	45.1	0.0011	19.5	1.6	6.9	6	1	0	6	6	6	5	C2H2-type zinc finger
zf-C2H2_8	PF15909.4	DPOGS214489	2.9e-05	24.2	17	0.0032	17.6	7.6	3.3	1	1	2	3	3	3	3	C2H2-type zinc ribbon
zf-met	PF12874.6	DPOGS214489	0.00031	20.9	1.8	0.00031	20.9	1.3	6.2	6	1	0	6	6	6	1	Zinc-finger of C2H2 type
zf-C2H2	PF00096.25	DPOGS205035	2.4e-21	74.8	61	0.00023	21.3	1.5	9.2	9	0	0	9	9	9	8	Zinc finger, C2H2 type
zf-C2H2_4	PF13894.5	DPOGS205035	3.4e-15	55.3	62.5	0.011	16.5	1.5	9.7	8	1	1	9	9	9	7	C2H2-type zinc finger
zf-met	PF12874.6	DPOGS205035	0.00012	22.2	36.7	0.061	13.6	0.3	7.5	7	0	0	7	7	7	4	Zinc-finger of C2H2 type
zf-C2H2_jaz	PF12171.7	DPOGS205035	0.00034	20.7	44.8	1.2	9.4	0.2	8.6	8	0	0	8	8	8	5	Zinc-finger double-stranded RNA-binding
zf-C2H2	PF00096.25	DPOGS212849	3.3e-21	74.4	63.3	0.00044	20.5	0.8	8.6	8	0	0	8	8	8	8	Zinc finger, C2H2 type
zf-H2C2_2	PF13465.5	DPOGS212849	3.8e-15	55.4	53.1	0.00051	20.3	2.7	8.8	8	1	0	8	8	8	6	Zinc-finger double domain
zf-C2H2_4	PF13894.5	DPOGS212849	2.4e-14	52.7	57.8	0.013	16.2	0.5	8.5	8	0	0	8	8	8	7	C2H2-type zinc finger
zf-C2H2_6	PF13912.5	DPOGS212849	2.2e-07	30.6	49.9	0.032	14.1	0.3	9	8	1	0	8	8	8	6	C2H2-type zinc finger
C1_4	PF07975.11	DPOGS212849	1.3e-06	28.4	31.9	0.0078	16.3	0.3	5	2	1	0	4	4	4	4	TFIIH C1-like domain
zf-H2C2_2	PF13465.5	DPOGS206177	9.2e-25	85.8	81.2	1.4e-06	28.4	0.4	11.5	11	0	0	11	11	11	8	Zinc-finger double domain
zf-C2H2	PF00096.25	DPOGS206177	4.6e-21	73.9	85.8	9.7e-05	22.5	0.1	12.2	12	0	0	12	12	12	9	Zinc finger, C2H2 type
zf-C2H2_4	PF13894.5	DPOGS206177	9.9e-21	72.6	103.7	0.0013	19.3	0.1	13.3	15	0	0	15	15	15	10	C2H2-type zinc finger
zf-C2H2_jaz	PF12171.7	DPOGS206177	8.5e-15	54.5	71.5	0.00073	19.7	0.1	11.3	11	0	0	11	11	11	8	Zinc-finger double-stranded RNA-binding
zf-AD	PF07776.14	DPOGS206177	4.5e-09	36.3	2.3	4.5e-09	36.3	1.6	5.3	3	2	2	5	5	5	1	Zinc-finger associated domain (zf-AD)
zf-C2H2_6	PF13912.5	DPOGS206177	4.5e-09	36	65.4	0.061	13.2	0.4	10	10	0	0	10	10	10	8	C2H2-type zinc finger
zf-met	PF12874.6	DPOGS206177	0.00026	21.2	67.3	0.04	14.2	0	12.2	13	0	0	13	13	13	5	Zinc-finger of C2H2 type
zf-C2H2	PF00096.25	DPOGS208517	4.6e-21	73.9	71.4	2.2e-05	24.5	2.3	8.2	8	0	0	8	8	8	7	Zinc finger, C2H2 type
zf-C2H2_4	PF13894.5	DPOGS208517	1.9e-20	71.7	55.4	8.9e-05	22.9	1.7	8.3	7	0	0	7	7	7	7	C2H2-type zinc finger
zf-H2C2_2	PF13465.5	DPOGS208517	1.4e-14	53.6	7.2	2e-08	34.2	0.3	8.1	7	1	0	7	7	7	4	Zinc-finger double domain
zf-AD	PF07776.14	DPOGS208517	2.5e-07	30.7	8.3	2.5e-07	30.7	5.7	4.7	3	1	2	5	5	5	1	Zinc-finger associated domain (zf-AD)
zf-C2H2_6	PF13912.5	DPOGS208517	0.00041	20.1	0.7	0.00041	20.1	0.5	7.5	7	0	0	7	7	7	3	C2H2-type zinc finger
zf-C2H2	PF00096.25	DPOGS208437	6.5e-21	73.5	48.6	1.7e-05	24.9	2.4	5.8	6	0	0	6	6	6	5	Zinc finger, C2H2 type
zf-H2C2_2	PF13465.5	DPOGS208437	1e-20	73	35	2.2e-05	24.6	0.1	6.1	6	0	0	6	6	6	4	Zinc-finger double domain
zf-C2H2_4	PF13894.5	DPOGS208437	8.6e-18	63.4	37.7	0.00076	20	1.8	5.8	5	0	0	5	5	5	5	C2H2-type zinc finger
zf-C2H2_6	PF13912.5	DPOGS208437	1.8e-11	43.6	28.4	0.00014	21.6	0.4	5.6	5	0	0	5	5	5	4	C2H2-type zinc finger
zf-met	PF12874.6	DPOGS208437	6.6e-07	29.4	26.9	0.0099	16.1	1.3	5.5	5	0	0	5	5	5	3	Zinc-finger of C2H2 type
zf-C2H2_jaz	PF12171.7	DPOGS208437	1.7e-06	28	28.2	0.0061	16.7	1.8	6.1	6	0	0	6	6	6	3	Zinc-finger double-stranded RNA-binding
C1_4	PF07975.11	DPOGS208437	2e-06	27.8	17.9	0.011	15.9	1.5	4	3	1	0	3	3	3	3	TFIIH C1-like domain
Zn-ribbon_8	PF09723.9	DPOGS208437	0.00048	20.1	17.3	0.14	12.2	0.8	3.6	3	0	0	3	3	3	3	Zinc ribbon domain
Rad50_zn_hook	PF04423.13	DPOGS208437	0.00059	19.5	0	0.0018	18	0	1.8	1	0	0	1	1	1	1	Rad50 zinc hook motif
zf-C2H2	PF00096.25	DPOGS205201	6.8e-21	73.4	69.2	2.5e-05	24.4	1	9.3	9	0	0	9	9	9	8	Zinc finger, C2H2 type
zf-C2H2_4	PF13894.5	DPOGS205201	5.2e-18	64.1	70.8	0.0035	18	1.1	9.2	9	0	0	9	9	9	8	C2H2-type zinc finger
zf-H2C2_2	PF13465.5	DPOGS205201	1.1e-11	44.5	71.2	3.9e-06	26.9	0.3	10	10	1	0	10	10	10	7	Zinc-finger double domain
zf-H2C2_2	PF13465.5	DPOGS215796	6.1e-27	92.7	59.3	6.5e-08	32.6	0.6	9.1	9	0	0	9	9	9	5	Zinc-finger double domain
zf-C2H2	PF00096.25	DPOGS215796	8.2e-21	73.2	65.3	1.4e-06	28.3	1.1	8.3	8	0	0	8	8	8	7	Zinc finger, C2H2 type
zf-C2H2_4	PF13894.5	DPOGS215796	6.3e-18	63.8	79.6	0.00012	22.6	0.6	9.1	10	0	0	10	10	10	8	C2H2-type zinc finger
zf-C2H2_6	PF13912.5	DPOGS215796	3.5e-17	61.8	46	0.0003	20.6	0.4	8.3	8	0	0	8	8	8	6	C2H2-type zinc finger
zf-C2H2_jaz	PF12171.7	DPOGS215796	7.6e-12	45.1	43.4	0.0073	16.5	2.9	7.8	8	0	0	8	8	8	5	Zinc-finger double-stranded RNA-binding
zf-AD	PF07776.14	DPOGS215796	1.9e-11	43.9	7.4	1.9e-11	43.9	5.1	3.4	4	0	0	4	4	4	1	Zinc-finger associated domain (zf-AD)
zf-C2H2_2	PF12756.6	DPOGS215796	5.9e-05	23.2	50.3	0.16	12.2	0.7	8.9	2	1	4	7	7	7	4	C2H2 type zinc-finger (2 copies)
zf-Di19	PF05605.11	DPOGS215796	0.00011	22.3	44	0.0047	17.1	1.2	7	3	2	3	7	7	7	5	Drought induced 19 protein (Di19),zinc-binding
zf-C2HE	PF16278.4	DPOGS215796	0.00014	22.2	42.2	0.056	13.8	0.7	8.3	3	3	3	6	6	6	3	C2HE / C2H2 / C2HCzinc-bindingfinger
zf-C2H2_4	PF13894.5	DPOGS207860	1.2e-34	115.9	178	0.0056	17.3	0.6	23.3	23	0	0	23	23	23	17	C2H2-type zinc finger
zf-H2C2_2	PF13465.5	DPOGS207860	4.8e-23	80.4	161.1	1.6e-06	28.1	1.3	21.7	23	0	0	23	23	23	12	Zinc-finger double domain
zf-C2H2	PF00096.25	DPOGS207860	9.4e-21	73	187.3	7.9e-05	22.8	0.7	22.2	24	0	0	24	24	24	15	Zinc finger, C2H2 type
zf-C2H2_6	PF13912.5	DPOGS207860	1.8e-05	24.5	10.3	6.3e-05	22.7	0.8	15.2	17	0	0	17	17	17	5	C2H2-type zinc finger
zf-C2H2_2	PF12756.6	DPOGS207860	0.00032	20.9	120.8	0.00059	20	6.5	12.8	2	2	8	12	12	12	4	C2H2 type zinc-finger (2 copies)
zf-C2H2	PF00096.25	DPOGS209864	1.1e-20	72.8	124.5	0.00046	20.4	1	15.5	15	0	0	15	15	15	14	Zinc finger, C2H2 type
zf-C2H2_4	PF13894.5	DPOGS209864	8.6e-16	57.2	134.2	0.073	13.9	0.7	16.3	17	0	0	17	17	17	14	C2H2-type zinc finger
zf-H2C2_2	PF13465.5	DPOGS209864	1.8e-15	56.5	120.3	9e-06	25.8	2.7	15.8	16	0	0	16	16	16	7	Zinc-finger double domain
zf-C2H2_jaz	PF12171.7	DPOGS209864	4.5e-14	52.2	75.3	0.0021	18.2	0.1	14.1	16	0	0	16	16	16	9	Zinc-finger double-stranded RNA-binding
zf-AD	PF07776.14	DPOGS209864	6.5e-11	42.2	1.5	6.5e-11	42.2	1	5.8	6	2	2	8	8	8	1	Zinc-finger associated domain (zf-AD)
zf-met	PF12874.6	DPOGS209864	1.1e-06	28.7	66.4	0.00082	19.6	0.1	10.2	11	0	0	11	11	11	6	Zinc-finger of C2H2 type
zf-C2H2	PF00096.25	DPOGS208522	1.4e-20	72.4	51.5	4.4e-05	23.6	2.1	7.3	7	0	0	7	7	7	5	Zinc finger, C2H2 type
zf-H2C2_2	PF13465.5	DPOGS208522	2.3e-17	62.4	50.2	1.7e-07	31.2	1	9.4	10	0	0	10	10	10	5	Zinc-finger double domain
zf-C2H2_4	PF13894.5	DPOGS208522	3.5e-14	52.2	53.1	0.00083	19.9	1.2	7.3	7	0	0	7	7	7	6	C2H2-type zinc finger
zf-H2C2_5	PF13909.5	DPOGS208522	3.8e-05	23.2	4.4	3.8e-05	23.2	3	5.5	6	1	0	6	6	6	3	C2H2-type zinc-finger domain
zf-H2C2_2	PF13465.5	DPOGS201620	1.7e-22	78.7	60.2	1.1e-08	35	1	9.8	8	1	1	9	9	9	7	Zinc-finger double domain
zf-C2H2	PF00096.25	DPOGS201620	1.6e-20	72.3	72.9	0.00014	22	1	10.4	10	0	0	10	10	10	8	Zinc finger, C2H2 type
zf-C2H2_4	PF13894.5	DPOGS201620	1.3e-18	66	76.8	0.0023	18.5	0.5	10.7	11	0	0	11	11	11	8	C2H2-type zinc finger
zf-C2H2_jaz	PF12171.7	DPOGS201620	5.1e-06	26.5	53.1	0.06	13.6	0.2	10.1	10	0	0	10	10	10	5	Zinc-finger double-stranded RNA-binding
zf-C2H2	PF00096.25	DPOGS211207	2.3e-20	71.8	33.7	3.8e-06	27	1.7	4.5	4	0	0	4	4	4	4	Zinc finger, C2H2 type
zf-H2C2_2	PF13465.5	DPOGS211207	1.1e-18	66.7	33.6	4.1e-07	30	1.5	5.3	5	0	0	5	5	5	4	Zinc-finger double domain
zf-C2H2_4	PF13894.5	DPOGS211207	1.2e-14	53.6	31.1	0.0019	18.8	2.6	4.7	4	0	0	4	4	4	4	C2H2-type zinc finger
zf-C2H2_6	PF13912.5	DPOGS211207	5.3e-08	32.5	23.5	0.0033	17.2	0.9	4.6	4	0	0	4	4	4	4	C2H2-type zinc finger
zf-C2H2_jaz	PF12171.7	DPOGS211207	1.1e-06	28.7	18.5	0.11	12.7	0.4	4.5	4	0	0	4	4	4	4	Zinc-finger double-stranded RNA-binding
zf-C2H2	PF00096.25	DPOGS215954	2.4e-20	71.7	80.7	6.2e-05	23.1	0.8	9.1	9	0	0	9	9	9	7	Zinc finger, C2H2 type
zf-C2H2_4	PF13894.5	DPOGS215954	9e-14	50.9	76.9	0.0034	18	0.7	9.4	9	0	0	9	9	9	8	C2H2-type zinc finger
zf-H2C2_2	PF13465.5	DPOGS215954	2.3e-12	46.6	78.2	8.6e-07	29	0.5	10.2	10	0	0	10	10	10	6	Zinc-finger double domain
zf-C2H2	PF00096.25	DPOGS211420	2.6e-20	71.5	36.8	3.7e-05	23.8	1.1	7.1	6	0	0	6	6	6	5	Zinc finger, C2H2 type
zf-H2C2_2	PF13465.5	DPOGS211420	2.2e-15	56.2	30.9	5.4e-06	26.5	0.5	6.2	6	0	0	6	6	6	4	Zinc-finger double domain
zf-C2H2_4	PF13894.5	DPOGS211420	6.6e-12	45.1	33.8	0.0098	16.6	0.6	6.9	6	0	0	6	6	6	5	C2H2-type zinc finger
zf-C2H2_8	PF15909.4	DPOGS211420	1e-05	25.7	17.3	0.031	14.5	3.8	4.7	1	1	4	5	5	5	4	C2H2-type zinc ribbon
zf-H2C2_5	PF13909.5	DPOGS214415	3.5e-41	138.5	129.1	8.1e-07	28.6	0.3	14.6	16	0	0	16	16	16	12	C2H2-type zinc-finger domain
zf-H2C2_2	PF13465.5	DPOGS214415	4.3e-40	134.3	105.6	1.3e-06	28.5	0.3	14.8	15	0	0	15	15	15	8	Zinc-finger double domain
zf-C2H2	PF00096.25	DPOGS214415	3e-20	71.4	121.5	0.0057	16.9	0.4	15.1	17	0	0	17	17	17	11	Zinc finger, C2H2 type
zf-C2H2_4	PF13894.5	DPOGS214415	5.6e-07	29.8	121.7	0.51	11.2	1.3	15	15	0	0	15	15	15	13	C2H2-type zinc finger
zf-AD	PF07776.14	DPOGS210021	1.7e-25	89	0.7	1.4e-13	50.7	0.1	6.4	6	3	1	7	7	7	2	Zinc-finger associated domain (zf-AD)
zf-C2H2	PF00096.25	DPOGS210021	3.7e-20	71.1	102.7	0.0042	17.4	0.2	13.5	13	0	0	13	13	13	11	Zinc finger, C2H2 type
zf-C2H2_4	PF13894.5	DPOGS210021	5.7e-16	57.8	105.4	0.016	15.9	1.4	13.7	15	0	0	15	15	15	10	C2H2-type zinc finger
zf-H2C2_2	PF13465.5	DPOGS210021	4.9e-13	48.7	113.3	0.0013	19	0.6	14.8	16	0	0	16	16	16	9	Zinc-finger double domain
zf-C2H2_6	PF13912.5	DPOGS210021	1e-06	28.4	67	0.00034	20.4	1.5	11.9	12	0	0	12	12	12	5	C2H2-type zinc finger
zf-H2C2_5	PF13909.5	DPOGS210021	0.00052	19.6	14.3	0.0037	16.9	2.3	7.6	8	2	0	8	8	8	2	C2H2-type zinc-finger domain
zf-Di19	PF05605.11	DPOGS210021	0.00076	19.6	64.5	0.017	15.3	2.7	8.1	10	0	0	10	10	10	5	Drought induced 19 protein (Di19),zinc-binding
zf-C2H2	PF00096.25	DPOGS215761	5.2e-20	70.6	45.8	7e-05	23	0.2	7.8	8	0	0	8	8	8	7	Zinc finger, C2H2 type
zf-C2H2_4	PF13894.5	DPOGS215761	3.5e-18	64.6	42.9	0.024	15.3	0.2	7.6	7	0	0	7	7	7	7	C2H2-type zinc finger
zf-H2C2_2	PF13465.5	DPOGS215761	1.8e-10	40.6	34.9	2.2e-05	24.6	0.3	7.4	8	0	0	8	8	8	4	Zinc-finger double domain
zf-C2H2_8	PF15909.4	DPOGS215761	0.00011	22.3	12.1	0.91	9.8	0	3.9	2	1	2	4	4	4	3	C2H2-type zinc ribbon
FOXP-CC	PF16159.4	DPOGS215761	0.00057	20.3	35.3	0.35	11.4	0.6	6.8	4	1	3	7	7	7	4	FOXP coiled-coil domain
zf-C2H2_6	PF13912.5	DPOGS215761	0.00079	19.2	1.3	0.00079	19.2	0.9	5.1	6	0	0	6	6	6	2	C2H2-type zinc finger
zf-C2H2	PF00096.25	DPOGS205149	1.2e-19	69.5	44.7	0.0008	19.6	2.9	6.2	6	0	0	6	6	6	6	Zinc finger, C2H2 type
zf-C2H2_4	PF13894.5	DPOGS205149	3.9e-17	61.4	42.5	0.0034	18	0.4	6.2	6	0	0	6	6	6	6	C2H2-type zinc finger
zf-H2C2_2	PF13465.5	DPOGS205149	3.9e-15	55.4	40.4	1.1e-05	25.5	0.1	7.2	7	0	0	7	7	7	6	Zinc-finger double domain
zf-C2H2_jaz	PF12171.7	DPOGS205149	1.1e-11	44.6	38.3	0.031	14.5	3.3	6.3	6	0	0	6	6	6	6	Zinc-finger double-stranded RNA-binding
zf-met	PF12874.6	DPOGS205149	9.3e-05	22.6	35.1	1	9.8	2.2	6.5	6	0	0	6	6	6	5	Zinc-finger of C2H2 type
zf-H2C2_5	PF13909.5	DPOGS205149	0.00044	19.8	3.4	0.00044	19.8	2.3	6.6	7	1	0	7	7	7	3	C2H2-type zinc-finger domain
zf-H2C2_2	PF13465.5	DPOGS203244	8.1e-21	73.3	30.8	1.1e-06	28.7	2.6	6.5	6	0	0	6	6	6	4	Zinc-finger double domain
zf-C2H2	PF00096.25	DPOGS203244	1.6e-19	69.1	42.7	3.8e-05	23.8	2.2	7	7	0	0	7	7	7	6	Zinc finger, C2H2 type
zf-AD	PF07776.14	DPOGS203244	1e-14	54.4	5.2	1e-14	54.4	3.6	2.9	4	0	0	4	4	4	1	Zinc-finger associated domain (zf-AD)
zf-C2H2_4	PF13894.5	DPOGS203244	2.8e-14	52.5	41.7	0.0013	19.3	1.3	7.4	7	0	0	7	7	7	5	C2H2-type zinc finger
zf-H2C2_5	PF13909.5	DPOGS203244	2.7e-10	39.7	27.4	3.3e-05	23.4	3.7	4.5	4	0	0	4	4	4	3	C2H2-type zinc-finger domain
zf-C2H2_jaz	PF12171.7	DPOGS203244	1.3e-05	25.2	23.2	0.043	14	1.6	6.7	6	0	0	6	6	6	3	Zinc-finger double-stranded RNA-binding
zf-C2H2	PF00096.25	DPOGS205371	2.4e-19	68.5	71.5	0.025	14.9	1.6	10.2	10	0	0	10	10	10	9	Zinc finger, C2H2 type
zf-C2H2_4	PF13894.5	DPOGS205371	6.9e-19	66.8	69.7	0.029	15.1	0.3	10.3	10	0	0	10	10	10	9	C2H2-type zinc finger
zf-Di19	PF05605.11	DPOGS205371	1.4e-09	38	47.4	1.6e-05	25	2.8	7.3	6	1	1	7	7	7	5	Drought induced 19 protein (Di19),zinc-binding
zf-H2C2_2	PF13465.5	DPOGS205371	2.1e-07	30.9	16.9	0.00027	21.1	0.2	11.7	11	2	0	11	11	11	3	Zinc-finger double domain
zf-C2H2_jaz	PF12171.7	DPOGS205371	6.7e-07	29.3	60.5	0.0084	16.3	1.2	10.3	9	2	1	10	10	10	6	Zinc-finger double-stranded RNA-binding
zf-C2H2_6	PF13912.5	DPOGS205371	2.1e-06	27.5	56.6	0.0011	18.8	0.7	9.8	10	0	0	10	10	10	6	C2H2-type zinc finger
zf-C2H2	PF00096.25	DPOGS200154	3.6e-19	68	37.8	0.00077	19.7	0.1	6.6	6	0	0	6	6	6	6	Zinc finger, C2H2 type
zf-C2H2_4	PF13894.5	DPOGS200154	5.6e-18	64	38.4	0.0026	18.4	0.3	6.6	6	0	0	6	6	6	6	C2H2-type zinc finger
zf-C2H2_11	PF16622.4	DPOGS200154	8.2e-08	31.8	21.8	0.11	12.2	2	5.5	5	0	0	5	5	5	5	zinc-finger C2H2-type
zf-H2C2_2	PF13465.5	DPOGS200154	2.7e-07	30.6	29.2	0.057	13.8	0.3	6.9	7	0	0	7	7	7	6	Zinc-finger double domain
zf-C2H2_jaz	PF12171.7	DPOGS200154	1.1e-06	28.7	20.4	0.0026	17.9	0.1	5.6	6	0	0	6	6	6	4	Zinc-finger double-stranded RNA-binding
zf-C2H2_6	PF13912.5	DPOGS200154	1.3e-06	28.1	36.4	0.0031	17.4	0.6	5.8	6	0	0	6	6	6	3	C2H2-type zinc finger
zf-met	PF12874.6	DPOGS200154	2e-06	27.9	30.7	7.3e-05	22.9	0.2	6.1	6	0	0	6	6	6	3	Zinc-finger of C2H2 type
zf-C2H2	PF00096.25	DPOGS214036	5e-19	67.5	39.6	2.7e-05	24.3	1.2	6.3	6	0	0	6	6	6	5	Zinc finger, C2H2 type
zf-C2H2_4	PF13894.5	DPOGS214036	2.4e-13	49.6	44.4	0.0003	21.3	0.5	6.8	7	0	0	7	7	7	5	C2H2-type zinc finger
zf-AD	PF07776.14	DPOGS214036	3.6e-10	39.8	4.3	3.6e-10	39.8	3	4.1	4	2	1	5	5	5	1	Zinc-finger associated domain (zf-AD)
zf-H2C2_2	PF13465.5	DPOGS214036	1.8e-09	37.5	4.6	6e-08	32.7	0.5	6.9	5	2	1	6	6	6	2	Zinc-finger double domain
zf-C2H2_jaz	PF12171.7	DPOGS214036	1.5e-05	25	31.4	0.055	13.7	0.3	6.7	6	1	1	7	7	7	4	Zinc-finger double-stranded RNA-binding
zf-C2H2	PF00096.25	DPOGS200422	5.9e-19	67.3	24	2.9e-08	33.6	0.7	3.6	3	0	0	3	3	3	3	Zinc finger, C2H2 type
zf-H2C2_2	PF13465.5	DPOGS200422	5.3e-18	64.5	21	3.1e-08	33.6	1.1	4.6	4	0	0	4	4	4	4	Zinc-finger double domain
zf-C2H2_4	PF13894.5	DPOGS200422	1.3e-13	50.4	19.8	0.0001	22.8	0.4	3.7	3	0	0	3	3	3	3	C2H2-type zinc finger
zf-C2H2_6	PF13912.5	DPOGS200422	3.7e-09	36.2	15.2	0.00021	21.1	0.4	3.4	3	0	0	3	3	3	3	C2H2-type zinc finger
zf-C2H2_11	PF16622.4	DPOGS200422	3.1e-07	29.9	14.6	0.0014	18.2	1.1	3.6	3	0	0	3	3	3	3	zinc-finger C2H2-type
zf-BED	PF02892.14	DPOGS200422	4e-07	29.9	16.1	0.0047	16.8	0.2	3.4	1	1	2	3	3	3	2	BED zinc finger
zf-H2C2_5	PF13909.5	DPOGS200422	9.1e-07	28.4	34	0.00023	20.7	1.4	5.1	3	2	0	3	3	3	3	C2H2-type zinc-finger domain
zf-C2H2_jaz	PF12171.7	DPOGS200422	1.4e-06	28.4	10.2	0.17	12.1	0.3	3.4	3	0	0	3	3	3	3	Zinc-finger double-stranded RNA-binding
PyrI_C	PF02748.14	DPOGS200422	1.1e-05	25.1	8	0.042	13.7	0.5	3.3	2	1	1	3	3	3	3	Aspartate carbamoyltransferase regulatory chain, metalbindingdomain
zf-H2C2_2	PF13465.5	DPOGS203329	5.5e-21	73.9	20	5.7e-08	32.7	0.9	5.4	5	0	0	5	5	5	4	Zinc-finger double domain
zf-C2H2	PF00096.25	DPOGS203329	7.4e-19	67	24.6	1e-05	25.6	1	4.4	4	0	0	4	4	4	4	Zinc finger, C2H2 type
zf-C2H2_4	PF13894.5	DPOGS203329	1.1e-13	50.7	22.3	0.0013	19.3	0.3	4.4	4	0	0	4	4	4	4	C2H2-type zinc finger
zf-C2HC_2	PF13913.5	DPOGS203329	1.8e-05	24.4	0.8	0.19	11.6	0	3	2	0	0	2	2	2	2	zinc-finger of a C2HC-type
Zn-ribbon_8	PF09723.9	DPOGS203329	0.00019	21.4	11.3	0.029	14.4	2.5	3.4	3	0	0	3	3	3	2	Zinc ribbon domain
zf-H2C2_5	PF13909.5	DPOGS203329	0.00035	20.1	1.2	0.00035	20.1	0.8	3.6	3	1	0	3	3	3	1	C2H2-type zinc-finger domain
zf-H2C2_2	PF13465.5	DPOGS215087	1.7e-22	78.7	62.2	2.3e-06	27.7	0.9	10.1	11	0	0	11	11	11	7	Zinc-finger double domain
zf-C2H2	PF00096.25	DPOGS215087	8.9e-19	66.7	72.1	0.00018	21.7	0.9	11	10	1	0	10	10	10	8	Zinc finger, C2H2 type
zf-C2H2_4	PF13894.5	DPOGS215087	1.8e-16	59.3	79.4	0.0029	18.2	0.7	11.5	12	1	0	12	12	12	8	C2H2-type zinc finger
zf-C2H2_jaz	PF12171.7	DPOGS215087	1.4e-09	37.9	45.2	0.07	13.3	0	8.9	9	0	0	9	9	9	6	Zinc-finger double-stranded RNA-binding
zf-C2H2_6	PF13912.5	DPOGS215087	2e-06	27.5	51.6	0.00011	22	0.4	8.6	9	0	0	9	9	9	5	C2H2-type zinc finger
zf-H2C2_2	PF13465.5	DPOGS215115	4.2e-29	99.5	36.9	2.3e-10	40.3	0.3	6.1	6	0	0	6	6	6	4	Zinc-finger double domain
zf-C2H2	PF00096.25	DPOGS215115	1.2e-18	66.3	36	8.7e-05	22.7	1.4	5.2	5	0	0	5	5	5	5	Zinc finger, C2H2 type
zf-C2H2_4	PF13894.5	DPOGS215115	2.6e-17	61.9	31.4	0.00055	20.5	0.2	5.2	5	0	0	5	5	5	5	C2H2-type zinc finger
zf-C2H2_6	PF13912.5	DPOGS215115	2.6e-12	46.3	26	1.3e-06	28.1	0.1	5.4	5	0	0	5	5	5	4	C2H2-type zinc finger
zf-met	PF12874.6	DPOGS215115	8e-08	32.3	31.7	0.011	16	1.1	5.6	5	1	0	5	5	5	5	Zinc-finger of C2H2 type
zf-C2H2_jaz	PF12171.7	DPOGS215115	4.7e-07	29.8	28.4	0.04	14.1	0.1	6.1	5	1	0	5	5	5	4	Zinc-finger double-stranded RNA-binding
ADK_lid	PF05191.13	DPOGS215115	3.3e-05	23.7	7.1	0.25	11.3	0.2	3.8	2	1	1	3	3	3	2	Adenylate kinase, active site lid
C1_1	PF00130.21	DPOGS215115	3.6e-05	23.4	14.1	0.24	11.2	0.2	4.2	2	1	1	4	4	4	3	Phorbol esters/diacylglycerol binding domain (C1domain)
zf-H2C2_2	PF13465.5	DPOGS215116	4.2e-29	99.5	36.9	2.3e-10	40.3	0.3	6.1	6	0	0	6	6	6	4	Zinc-finger double domain
zf-C2H2	PF00096.25	DPOGS215116	1.2e-18	66.3	36	8.7e-05	22.7	1.4	5.2	5	0	0	5	5	5	5	Zinc finger, C2H2 type
zf-C2H2_4	PF13894.5	DPOGS215116	2.6e-17	61.9	31.4	0.00055	20.5	0.2	5.2	5	0	0	5	5	5	5	C2H2-type zinc finger
zf-C2H2_6	PF13912.5	DPOGS215116	2.6e-12	46.3	26	1.3e-06	28.1	0.1	5.4	5	0	0	5	5	5	4	C2H2-type zinc finger
zf-met	PF12874.6	DPOGS215116	8e-08	32.3	31.7	0.011	16	1.1	5.6	5	1	0	5	5	5	5	Zinc-finger of C2H2 type
zf-C2H2_jaz	PF12171.7	DPOGS215116	4.7e-07	29.8	28.4	0.04	14.1	0.1	6.1	5	1	0	5	5	5	4	Zinc-finger double-stranded RNA-binding
ADK_lid	PF05191.13	DPOGS215116	3.3e-05	23.7	7.1	0.25	11.3	0.2	3.8	2	1	1	3	3	3	2	Adenylate kinase, active site lid
C1_1	PF00130.21	DPOGS215116	3.6e-05	23.4	14.1	0.24	11.2	0.2	4.2	2	1	1	4	4	4	3	Phorbol esters/diacylglycerol binding domain (C1domain)
zf-H2C2_2	PF13465.5	DPOGS213686	1.3e-29	101.2	34.4	4.2e-09	36.3	0.1	5.9	6	0	0	6	6	6	4	Zinc-finger double domain
zf-C2H2	PF00096.25	DPOGS213686	1.2e-18	66.3	43.1	1.2e-05	25.4	0.1	5.6	5	0	0	5	5	5	5	Zinc finger, C2H2 type
zf-C2H2_4	PF13894.5	DPOGS213686	4.1e-12	45.8	40.9	0.00047	20.7	0.2	5.7	5	0	0	5	5	5	5	C2H2-type zinc finger
zf-met	PF12874.6	DPOGS213686	8.2e-07	29.1	23.4	0.00027	21.1	0.3	5	4	0	0	4	4	4	3	Zinc-finger of C2H2 type
zf-C2H2_jaz	PF12171.7	DPOGS213686	8.8e-06	25.8	32.6	0.0089	16.2	0.1	5.9	6	0	0	6	6	6	3	Zinc-finger double-stranded RNA-binding
zf-C2H2_6	PF13912.5	DPOGS213686	0.00056	19.7	29.6	0.026	14.4	0.2	5.4	5	0	0	5	5	5	3	C2H2-type zinc finger
zf-C2H2	PF00096.25	DPOGS216199	1.3e-18	66.2	27.8	0.0003	21	0.3	5.8	5	0	0	5	5	5	5	Zinc finger, C2H2 type
zf-H2C2_2	PF13465.5	DPOGS216199	5.6e-12	45.4	30.5	3.9e-07	30.1	0.6	5.3	6	0	0	6	6	6	3	Zinc-finger double domain
zf-C2H2_4	PF13894.5	DPOGS216199	3.5e-05	24.2	26.8	0.027	15.2	0.2	5.7	5	0	0	5	5	5	3	C2H2-type zinc finger
zf-H2C2_2	PF13465.5	DPOGS215562	3.5e-27	93.5	26.5	6.9e-06	26.2	0.1	7.5	7	0	0	7	7	7	5	Zinc-finger double domain
zf-C2H2	PF00096.25	DPOGS215562	1.4e-18	66.1	45.5	8.2e-06	25.9	0.7	7.3	7	1	0	7	7	7	5	Zinc finger, C2H2 type
zf-C2H2_4	PF13894.5	DPOGS215562	1.3e-13	50.4	42.4	0.001	19.6	0.8	7.6	8	0	0	8	8	8	5	C2H2-type zinc finger
zf-AD	PF07776.14	DPOGS215562	1.6e-05	25	5.9	3.5e-05	23.9	0.2	3	2	0	0	2	2	2	1	Zinc-finger associated domain (zf-AD)
zf-H2C2_5	PF13909.5	DPOGS215562	7.7e-05	22.3	19.6	0.018	14.7	0.2	6.2	6	0	0	6	6	6	3	C2H2-type zinc-finger domain
zf-met	PF12874.6	DPOGS215562	9.2e-05	22.6	31.2	0.14	12.5	0.7	6.3	6	0	0	6	6	6	4	Zinc-finger of C2H2 type
zf-C2H2	PF00096.25	DPOGS212719	1.4e-18	66.1	36.1	5.2e-05	23.4	1.5	5.6	5	0	0	5	5	5	5	Zinc finger, C2H2 type
zf-C2H2_4	PF13894.5	DPOGS212719	5.6e-16	57.8	32.4	0.00093	19.8	1.5	5.8	5	0	0	5	5	5	5	C2H2-type zinc finger
zf-met	PF12874.6	DPOGS212719	9.2e-13	48	28.2	0.00016	21.8	0	5.8	6	0	0	6	6	6	5	Zinc-finger of C2H2 type
zf-C2H2_6	PF13912.5	DPOGS212719	2.7e-12	46.2	35.2	5.6e-08	32.5	1.6	6	5	1	0	5	5	5	4	C2H2-type zinc finger
zf-AD	PF07776.14	DPOGS212719	2e-09	37.4	1.4	2e-09	37.4	1	4.1	2	1	2	4	4	4	1	Zinc-finger associated domain (zf-AD)
zf-H2C2_2	PF13465.5	DPOGS212719	4.1e-09	36.3	36.2	8.5e-06	25.9	0.1	5.6	5	1	0	5	5	5	4	Zinc-finger double domain
zf-C2H2_jaz	PF12171.7	DPOGS212719	4.6e-09	36.2	14.3	0.017	15.3	0	5.5	5	0	0	5	5	5	4	Zinc-finger double-stranded RNA-binding
zf-H2C2_2	PF13465.5	DPOGS206522	1.7e-19	69.2	39.3	5.5e-09	35.9	0.3	6.2	6	0	0	6	6	6	5	Zinc-finger double domain
zf-C2H2	PF00096.25	DPOGS206522	1.8e-18	65.7	38.4	5.8e-05	23.2	0.3	5.8	5	1	0	6	6	6	5	Zinc finger, C2H2 type
zf-C2H2_4	PF13894.5	DPOGS206522	1.3e-14	53.5	36	0.0017	19	0.3	5.5	5	0	0	5	5	5	5	C2H2-type zinc finger
zf-C2H2_6	PF13912.5	DPOGS206522	9.2e-07	28.6	32.3	0.008	16	0.2	5.7	6	0	0	6	6	6	4	C2H2-type zinc finger
zf-H2C2_5	PF13909.5	DPOGS206522	4.3e-05	23.1	9.4	0.00011	21.7	2.6	5.8	6	1	0	6	6	6	3	C2H2-type zinc-finger domain
FYVE	PF01363.20	DPOGS206522	0.00045	20.2	3.9	0.00045	20.2	2.7	3.1	1	1	2	3	3	3	1	FYVE zinc finger
zf-C2H2	PF00096.25	DPOGS200510	2.1e-18	65.5	53.1	0.00015	21.9	0.1	7.8	7	0	0	7	7	7	7	Zinc finger, C2H2 type
zf-C2H2_4	PF13894.5	DPOGS200510	3.3e-18	64.7	57	0.00033	21.2	1.2	8.3	8	0	0	8	8	8	6	C2H2-type zinc finger
zf-H2C2_2	PF13465.5	DPOGS200510	9e-12	44.8	51.8	1.5e-05	25.1	0.1	8.3	9	0	0	9	9	9	6	Zinc-finger double domain
zf-C2H2_jaz	PF12171.7	DPOGS200510	9.2e-12	44.8	38.6	5.8e-06	26.4	1.4	8	8	0	0	8	8	8	6	Zinc-finger double-stranded RNA-binding
zf-AD	PF07776.14	DPOGS200510	4.8e-05	23.4	4	4.8e-05	23.4	2.8	4.7	3	2	2	5	5	5	2	Zinc-finger associated domain (zf-AD)
zf-C2H2	PF00096.25	DPOGS205535	2.3e-18	65.5	87	0.00077	19.7	1.1	12.2	12	0	0	12	12	12	9	Zinc finger, C2H2 type
zf-C2H2_4	PF13894.5	DPOGS205535	4e-13	48.9	86	0.0032	18.1	1	12	12	0	0	12	12	12	9	C2H2-type zinc finger
zf-C2H2_6	PF13912.5	DPOGS205535	7e-06	25.8	2	7.8e-05	22.4	0.5	9.6	9	1	1	10	10	10	4	C2H2-type zinc finger
zf-H2C2_2	PF13465.5	DPOGS205535	1.6e-05	25	1.8	1.6e-05	25	1.2	11.2	12	0	0	12	12	12	5	Zinc-finger double domain
zf-H2C2_2	PF13465.5	DPOGS211127	8.5e-29	98.6	39.3	8.7e-07	29	0.5	6.1	6	0	0	6	6	6	5	Zinc-finger double domain
zf-C2H2	PF00096.25	DPOGS211127	2.3e-18	65.4	41.9	0.00017	21.8	2.6	6.3	6	0	0	6	6	6	6	Zinc finger, C2H2 type
zf-C2H2_4	PF13894.5	DPOGS211127	3.9e-14	52	38.8	0.0016	19	0.2	6.4	6	0	0	6	6	6	5	C2H2-type zinc finger
GAGA	PF09237.10	DPOGS211127	0.00038	20.1	4.9	4.5	7.1	0	3.6	2	1	1	3	3	3	3	GAGA factor
Zn_ribbon_SprT	PF17283.1	DPOGS211127	0.00039	20.2	3.2	0.00039	20.2	2.2	4.3	2	2	2	4	4	4	2	SprT-like zinc ribbon domain
zf-C2H2_jaz	PF12171.7	DPOGS211127	0.00066	19.8	5.4	0.02	15	0.1	4.7	5	0	0	5	5	5	2	Zinc-finger double-stranded RNA-binding
Zn-ribbon_8	PF09723.9	DPOGS211127	0.00094	19.2	1.7	0.00094	19.2	1.2	3.6	3	0	0	3	3	3	1	Zinc ribbon domain
zf-C2H2	PF00096.25	DPOGS213224	3.1e-18	65	18.6	4.3e-06	26.8	2.4	3.4	3	0	0	3	3	3	3	Zinc finger, C2H2 type
zf-H2C2_2	PF13465.5	DPOGS213224	1.3e-16	60.1	24.4	8.5e-08	32.2	0.7	4.3	4	0	0	4	4	4	3	Zinc-finger double domain
zf-C2H2_4	PF13894.5	DPOGS213224	4.1e-12	45.7	15.2	0.0004	20.9	0.3	3.5	3	0	0	3	3	3	3	C2H2-type zinc finger
zf-C2H2_jaz	PF12171.7	DPOGS213224	4.9e-08	33	3.4	0.0014	18.7	0.1	3.4	3	0	0	3	3	3	2	Zinc-finger double-stranded RNA-binding
zf-met	PF12874.6	DPOGS213224	6.6e-06	26.2	7	0.0099	16.1	0.2	3.3	3	0	0	3	3	3	2	Zinc-finger of C2H2 type
zf-C2H2_6	PF13912.5	DPOGS213224	4e-05	23.4	13.2	0.0056	16.5	0.9	3.4	3	0	0	3	3	3	2	C2H2-type zinc finger
zf-C2H2	PF00096.25	DPOGS213643	6e-18	64.1	26.7	0.00027	21.1	1.6	5.6	5	0	0	5	5	5	5	Zinc finger, C2H2 type
zf-H2C2_2	PF13465.5	DPOGS213643	3.3e-10	39.8	21.7	3.4e-07	30.3	0.6	4.7	4	0	0	4	4	4	3	Zinc-finger double domain
zf-C2H2_4	PF13894.5	DPOGS213643	1.5e-08	34.6	23.7	0.024	15.3	0.1	5.7	5	0	0	5	5	5	4	C2H2-type zinc finger
zf-C2H2_4	PF13894.5	DPOGS205148	8.1e-21	72.8	109.4	0.006	17.2	1.2	13.8	14	0	0	14	14	14	11	C2H2-type zinc finger
zf-C2H2	PF00096.25	DPOGS205148	1.1e-17	63.3	108.8	0.011	16	5	13.2	13	0	0	13	13	13	11	Zinc finger, C2H2 type
zf-AD	PF07776.14	DPOGS205148	1.1e-12	47.9	8.6	1.5e-11	44.3	3.9	6.9	6	3	1	7	7	7	2	Zinc-finger associated domain (zf-AD)
zf-C2H2_jaz	PF12171.7	DPOGS205148	5.6e-08	32.8	78.1	0.011	15.9	2.7	10.4	10	0	0	10	10	10	6	Zinc-finger double-stranded RNA-binding
zf-H2C2_2	PF13465.5	DPOGS205148	5.7e-08	32.7	94.2	1.6e-05	25	0.2	12.8	14	1	0	14	14	14	6	Zinc-finger double domain
zf-met	PF12874.6	DPOGS205148	4.3e-06	26.8	99.7	0.0074	16.5	1.3	11.7	13	1	0	13	13	13	8	Zinc-finger of C2H2 type
zf-C2H2	PF00096.25	DPOGS215016	1.3e-17	63.1	48.1	0.0001	22.5	0.3	6.7	6	0	0	6	6	6	6	Zinc finger, C2H2 type
zf-AD	PF07776.14	DPOGS215016	1.2e-12	47.7	1.5	1.2e-12	47.7	1.1	3.3	3	2	2	5	5	5	1	Zinc-finger associated domain (zf-AD)
zf-C2H2_4	PF13894.5	DPOGS215016	6e-12	45.2	50	0.0038	17.9	0.3	7.3	7	0	0	7	7	7	6	C2H2-type zinc finger
zf-H2C2_2	PF13465.5	DPOGS215016	2.4e-09	37.1	2.6	2.8e-05	24.2	0.2	7.5	8	1	0	8	8	8	5	Zinc-finger double domain
zf-Di19	PF05605.11	DPOGS215016	0.00044	20.4	30.1	0.0092	16.2	2.1	4.9	4	2	0	4	4	4	2	Drought induced 19 protein (Di19),zinc-binding
zf-H2C2_5	PF13909.5	DPOGS215016	0.00079	19	0.4	0.00079	19	0.3	5.3	6	1	0	6	6	6	2	C2H2-type zinc-finger domain
zf-H2C2_2	PF13465.5	DPOGS210028	4.8e-27	93	40	5e-07	29.8	0.3	6.8	7	0	0	7	7	7	5	Zinc-finger double domain
zf-C2H2	PF00096.25	DPOGS210028	1.3e-17	63	38.6	2.4e-05	24.4	0.3	5.7	5	0	0	5	5	5	5	Zinc finger, C2H2 type
zf-AD	PF07776.14	DPOGS210028	3.8e-15	55.8	8.8	3.8e-15	55.8	6.1	3.9	3	1	0	3	3	3	1	Zinc-finger associated domain (zf-AD)
zf-C2H2_4	PF13894.5	DPOGS210028	8e-11	41.7	41.5	0.0013	19.3	0.3	6.1	6	0	0	6	6	6	4	C2H2-type zinc finger
zf-C2H2_6	PF13912.5	DPOGS210028	2.3e-05	24.1	27.8	0.019	14.8	0.1	5.9	5	0	0	5	5	5	3	C2H2-type zinc finger
zf-C2H2_jaz	PF12171.7	DPOGS210028	0.00079	19.5	19.4	0.19	11.9	0	4.9	5	0	0	5	5	5	2	Zinc-finger double-stranded RNA-binding
zf-H2C2_2	PF13465.5	DPOGS207967	6.5e-26	89.5	37.9	1.5e-07	31.4	0.7	5.8	5	0	0	5	5	5	5	Zinc-finger double domain
zf-C2H2	PF00096.25	DPOGS207967	1.5e-17	62.9	40.8	0.00018	21.7	2.7	6	5	0	0	5	5	5	5	Zinc finger, C2H2 type
zf-C2H2_4	PF13894.5	DPOGS207967	3.7e-12	45.9	38.5	0.0028	18.2	2	5.9	5	0	0	5	5	5	4	C2H2-type zinc finger
zf-C2H2_6	PF13912.5	DPOGS207967	5.4e-07	29.3	32.4	0.00043	20.1	1	5.3	5	0	0	5	5	5	3	C2H2-type zinc finger
zf-met	PF12874.6	DPOGS207967	5.6e-07	29.6	32.1	0.00063	19.9	1.1	6.2	6	0	0	6	6	6	4	Zinc-finger of C2H2 type
SET	PF00856.27	DPOGS207967	0.0001	22.7	1.1	0.0002	21.7	0.2	1.9	2	0	0	2	2	2	1	SET domain
zf-C2H2_jaz	PF12171.7	DPOGS207967	0.00018	21.6	21.1	0.09	13	0.2	5.5	5	0	0	5	5	5	2	Zinc-finger double-stranded RNA-binding
zf-C2H2	PF00096.25	DPOGS200468	1.6e-17	62.8	24.2	2e-05	24.7	0.3	4.5	4	0	0	4	4	4	4	Zinc finger, C2H2 type
zf-H2C2_2	PF13465.5	DPOGS200468	3.8e-15	55.4	21.9	6.3e-07	29.4	0.1	4.8	5	0	0	5	5	5	3	Zinc-finger double domain
zf-C2H2_4	PF13894.5	DPOGS200468	6.3e-12	45.2	20.6	0.024	15.4	0.2	4.4	4	0	0	4	4	4	4	C2H2-type zinc finger
zf-H2C2_2	PF13465.5	DPOGS215019	3.5e-18	65	43.4	3.3e-06	27.2	0.2	7	7	0	0	7	7	7	6	Zinc-finger double domain
zf-C2H2	PF00096.25	DPOGS215019	2.1e-17	62.4	52.6	0.00013	22.1	1.2	7.4	8	0	0	8	8	8	6	Zinc finger, C2H2 type
zf-C2H2_4	PF13894.5	DPOGS215019	2.1e-13	49.8	51.6	0.0042	17.7	0.9	7.3	8	0	0	8	8	8	6	C2H2-type zinc finger
zf-AD	PF07776.14	DPOGS215019	2.6e-13	49.9	9.8	5.2e-12	45.7	0	3.9	3	1	0	3	3	3	2	Zinc-finger associated domain (zf-AD)
zf-C2H2_jaz	PF12171.7	DPOGS215019	5.2e-11	42.4	26.7	0.0014	18.8	0.2	6.4	6	0	0	6	6	6	4	Zinc-finger double-stranded RNA-binding
zf-met	PF12874.6	DPOGS215019	2.7e-09	37	26	0.14	12.5	0.4	5.8	5	0	0	5	5	5	5	Zinc-finger of C2H2 type
DUF3268	PF11672.7	DPOGS215019	5.8e-05	23.3	15.7	0.0049	17.1	0.8	3.5	3	0	0	3	3	3	2	zinc-finger-containing domain
zf-Di19	PF05605.11	DPOGS215019	0.00095	19.3	23.1	0.0072	16.5	1.2	3.8	2	1	0	3	3	3	2	Drought induced 19 protein (Di19),zinc-binding
zf-C2H2	PF00096.25	DPOGS204608	2.3e-17	62.3	55.4	1.9e-05	24.8	1.5	6.1	6	0	0	6	6	6	5	Zinc finger, C2H2 type
zf-C2H2_4	PF13894.5	DPOGS204608	1.8e-15	56.2	49	0.004	17.8	0.9	6.2	6	0	0	6	6	6	6	C2H2-type zinc finger
zf-met	PF12874.6	DPOGS204608	6.4e-05	23.1	38.9	8.7e-05	22.7	0.2	6.1	6	1	0	6	6	6	4	Zinc-finger of C2H2 type
GAGA	PF09237.10	DPOGS204608	9.2e-05	22.1	9.7	0.091	12.5	0	3.3	3	0	0	3	3	3	2	GAGA factor
zf-Di19	PF05605.11	DPOGS204608	0.00014	22	19.6	0.0025	18	4.2	3.9	1	1	3	4	4	4	3	Drought induced 19 protein (Di19),zinc-binding
zf-H2C2_2	PF13465.5	DPOGS204608	0.00043	20.5	10.3	0.0081	16.5	0.6	6.9	7	0	0	7	7	7	4	Zinc-finger double domain
zf-H2C2_2	PF13465.5	DPOGS203942	3.8e-25	87	53.2	2.1e-08	34.1	0.2	8.8	9	0	0	9	9	9	5	Zinc-finger double domain
zf-C2H2_4	PF13894.5	DPOGS203942	6.7e-20	70	60.3	0.00061	20.3	1.2	8.3	8	0	0	8	8	8	6	C2H2-type zinc finger
zf-C2H2	PF00096.25	DPOGS203942	2.9e-17	62	64.5	0.00025	21.2	1.6	8.3	8	0	0	8	8	8	6	Zinc finger, C2H2 type
zf-met	PF12874.6	DPOGS203942	9.3e-14	51.2	45.1	0.00065	19.9	0.4	7.8	7	0	0	7	7	7	6	Zinc-finger of C2H2 type
zf-C2H2_jaz	PF12171.7	DPOGS203942	1.4e-08	34.7	38	0.00027	21	1.2	7.4	7	0	0	7	7	7	3	Zinc-finger double-stranded RNA-binding
zf-Di19	PF05605.11	DPOGS203942	7.6e-07	29.2	34.1	0.02	15.1	0.9	5.2	4	1	1	5	5	5	5	Drought induced 19 protein (Di19),zinc-binding
zf-C2H2_2	PF12756.6	DPOGS203942	7.6e-07	29.3	33.4	0.064	13.5	0.7	6.8	2	1	4	6	6	6	5	C2H2 type zinc-finger (2 copies)
zf-C2H2_6	PF13912.5	DPOGS203942	0.00011	21.9	43.3	0.038	13.9	0.5	7.1	7	0	0	7	7	7	4	C2H2-type zinc finger
zf-C2H2	PF00096.25	DPOGS215018	3e-17	61.9	59.9	0.00026	21.2	0.6	7.6	7	0	0	7	7	7	7	Zinc finger, C2H2 type
zf-H2C2_2	PF13465.5	DPOGS215018	1.5e-13	50.4	49.7	1.1e-05	25.5	1	8.5	8	1	0	8	8	8	4	Zinc-finger double domain
zf-C2H2_4	PF13894.5	DPOGS215018	2.7e-12	46.3	62.6	0.013	16.2	0.5	7.7	8	0	0	8	8	8	7	C2H2-type zinc finger
zf-C2H2_jaz	PF12171.7	DPOGS215018	1.6e-05	24.9	42.2	0.1	12.9	0.5	7.4	8	0	0	8	8	8	5	Zinc-finger double-stranded RNA-binding
zf-H2C2_5	PF13909.5	DPOGS215018	0.00014	21.5	4.4	0.00014	21.5	3.1	4.8	5	1	0	5	5	5	2	C2H2-type zinc-finger domain
zf-C2H2	PF00096.25	DPOGS202816	3.5e-17	61.7	64	0.00032	20.9	1	8.6	8	0	0	8	8	8	7	Zinc finger, C2H2 type
zf-C2H2_4	PF13894.5	DPOGS202816	2.6e-15	55.7	60	0.00098	19.7	0.8	8.8	8	0	0	8	8	8	7	C2H2-type zinc finger
zf-H2C2_2	PF13465.5	DPOGS202816	3e-13	49.4	61.1	0.00014	22.1	1	8.8	9	0	0	9	9	9	4	Zinc-finger double domain
zf-AD	PF07776.14	DPOGS202816	9.2e-13	48.1	16.2	6.3e-12	45.5	0.1	4.4	4	1	0	4	4	4	2	Zinc-finger associated domain (zf-AD)
zf-C2H2_6	PF13912.5	DPOGS202816	7.4e-05	22.5	47.9	0.013	15.4	3.1	8	7	0	0	7	7	7	4	C2H2-type zinc finger
zf-C2H2_jaz	PF12171.7	DPOGS202816	0.00078	19.6	52.2	0.75	10.1	2.1	8.7	7	1	1	8	8	8	5	Zinc-finger double-stranded RNA-binding
zf-H2C2_2	PF13465.5	DPOGS212072	2.6e-21	74.9	37.7	8.2e-08	32.2	0.6	7.1	7	0	0	7	7	7	4	Zinc-finger double domain
zf-C2H2	PF00096.25	DPOGS212072	3.6e-17	61.7	45.5	1.5e-05	25.1	1.2	7.3	7	0	0	7	7	7	5	Zinc finger, C2H2 type
zf-C2H2_4	PF13894.5	DPOGS212072	1.5e-12	47.1	50.3	0.00048	20.6	1.4	7.6	8	0	0	8	8	8	5	C2H2-type zinc finger
zf-C2H2_6	PF13912.5	DPOGS212072	6.1e-10	38.7	23.4	0.00031	20.5	0.8	5.9	5	0	0	5	5	5	4	C2H2-type zinc finger
zf-AD	PF07776.14	DPOGS212072	7.1e-06	26.1	5.2	7.1e-06	26.1	3.6	3.2	4	1	0	4	4	4	1	Zinc-finger associated domain (zf-AD)
zf-C2H2_jaz	PF12171.7	DPOGS212072	8.2e-06	25.9	21.7	0.0065	16.6	0.5	5.5	5	0	0	5	5	5	2	Zinc-finger double-stranded RNA-binding
zf-met	PF12874.6	DPOGS212072	0.0001	22.4	29.5	0.74	10.2	1.4	6.3	6	0	0	6	6	6	4	Zinc-finger of C2H2 type
zf-C2H2	PF00096.25	DPOGS202335	4.4e-17	61.4	30.4	0.0033	17.7	0.1	5.7	5	0	0	5	5	5	5	Zinc finger, C2H2 type
zf-C2H2_4	PF13894.5	DPOGS202335	3e-15	55.5	28.7	0.0063	17.2	0.8	5.8	5	0	0	5	5	5	5	C2H2-type zinc finger
zf-C2H2_6	PF13912.5	DPOGS202335	5.9e-14	51.5	25.8	0.0012	18.6	0.2	5.4	5	0	0	5	5	5	4	C2H2-type zinc finger
ELM2	PF01448.23	DPOGS202335	3.8e-10	40.3	0.4	1.1e-09	38.8	0	2.1	2	0	0	2	2	2	1	ELM2 domain
zf-C2H2_jaz	PF12171.7	DPOGS202335	4.1e-10	39.6	15.4	0.023	14.9	0.5	4.6	4	0	0	4	4	4	4	Zinc-finger double-stranded RNA-binding
zf-H2C2_2	PF13465.5	DPOGS202335	4.4e-09	36.3	38.4	0.0028	17.9	0.5	8	8	0	0	8	8	8	3	Zinc-finger double domain
zf-met	PF12874.6	DPOGS202335	8.6e-07	29.1	15.1	0.2	12	0.6	5.2	4	0	0	4	4	4	3	Zinc-finger of C2H2 type
zf-C2H2_2	PF12756.6	DPOGS202335	6e-05	23.2	15.4	0.68	10.2	0.1	4.5	3	1	1	4	4	4	3	C2H2 type zinc-finger (2 copies)
Myb_DNA-binding	PF00249.30	DPOGS202335	0.00033	20.6	0	0.00069	19.6	0	1.6	1	0	0	1	1	1	1	Myb-like DNA-binding domain
zf-C2H2_4	PF13894.5	DPOGS204141	3.1e-19	67.9	112.2	0.032	14.9	2	14.9	14	0	0	14	14	14	12	C2H2-type zinc finger
zf-C2H2	PF00096.25	DPOGS204141	6.3e-17	60.9	118.6	0.00046	20.4	1.3	14.6	14	0	0	14	14	14	11	Zinc finger, C2H2 type
zf-H2C2_2	PF13465.5	DPOGS204141	8.3e-17	60.7	110	8e-06	25.9	0.5	15	16	0	0	16	16	16	8	Zinc-finger double domain
zf-C2H2	PF00096.25	DPOGS202502	7.2e-17	60.7	13	6.6e-06	26.2	0.9	3.5	3	0	0	3	3	3	3	Zinc finger, C2H2 type
zf-H2C2_2	PF13465.5	DPOGS202502	6e-10	39	5.7	2.4e-07	30.8	0.4	3.5	4	0	0	4	4	4	2	Zinc-finger double domain
zf-C2H2_4	PF13894.5	DPOGS202502	2.3e-08	34.1	13	0.03	15	0.2	3.5	3	0	0	3	3	3	3	C2H2-type zinc finger
zf-C2H2_8	PF15909.4	DPOGS202502	0.00027	21.1	2.4	0.0027	17.9	1.7	2.1	1	1	1	2	2	2	1	C2H2-type zinc ribbon
zf-C2H2	PF00096.25	DPOGS206570	9.3e-17	60.4	34.8	0.0026	18	0.3	6.6	6	0	0	6	6	6	6	Zinc finger, C2H2 type
zf-C2H2_4	PF13894.5	DPOGS206570	5.1e-14	51.7	37.3	0.011	16.4	0.3	7.1	7	0	0	7	7	7	6	C2H2-type zinc finger
zf-AD	PF07776.14	DPOGS206570	6.6e-10	39	3.8	6.6e-10	39	2.7	4.5	4	2	1	5	5	5	1	Zinc-finger associated domain (zf-AD)
zf-H2C2_2	PF13465.5	DPOGS206570	6.3e-07	29.4	8.4	1.4e-05	25.2	0.1	6.6	7	0	0	7	7	7	3	Zinc-finger double domain
zf-H2C2_5	PF13909.5	DPOGS206570	0.00079	19	0	0.00079	19	0	4.1	4	0	0	4	4	4	1	C2H2-type zinc-finger domain
zf-H2C2_2	PF13465.5	DPOGS214983	3.9e-18	64.9	43.3	3.8e-06	27	0.2	7	7	0	0	7	7	7	6	Zinc-finger double domain
zf-C2H2	PF00096.25	DPOGS214983	1.4e-16	59.8	53.5	0.0011	19.2	1.7	7.5	8	0	0	8	8	8	6	Zinc finger, C2H2 type
zf-C2H2_4	PF13894.5	DPOGS214983	5.2e-15	54.7	46.1	0.01	16.5	1.2	7.3	7	0	0	7	7	7	6	C2H2-type zinc finger
zf-AD	PF07776.14	DPOGS214983	4.3e-13	49.2	10.6	5.2e-12	45.7	0	4	3	1	1	4	4	4	2	Zinc-finger associated domain (zf-AD)
zf-C2H2_jaz	PF12171.7	DPOGS214983	5.1e-10	39.3	28.1	0.002	18.2	0.5	6.4	6	0	0	6	6	6	4	Zinc-finger double-stranded RNA-binding
zf-met	PF12874.6	DPOGS214983	7e-09	35.7	27	0.16	12.3	0.5	5.8	5	0	0	5	5	5	5	Zinc-finger of C2H2 type
DUF3268	PF11672.7	DPOGS214983	0.00011	22.4	16.1	0.0052	17	0.7	3.6	3	0	0	3	3	3	2	zinc-finger-containing domain
zf-C2H2_6	PF13912.5	DPOGS214983	0.00064	19.5	38.4	1.3	8.9	0.5	7.6	7	0	0	7	7	7	5	C2H2-type zinc finger
zf-C2H2	PF00096.25	DPOGS212699	1.5e-16	59.7	13	7.5e-06	26	0.1	3.9	3	0	0	3	3	3	3	Zinc finger, C2H2 type
zf-AD	PF07776.14	DPOGS212699	5.6e-15	55.3	13.9	4e-13	49.3	2.6	3.5	3	1	0	3	3	3	2	Zinc-finger associated domain (zf-AD)
zf-H2C2_2	PF13465.5	DPOGS212699	4.4e-12	45.7	15.2	2.3e-09	37.2	0.3	4.1	3	0	0	3	3	3	2	Zinc-finger double domain
zf-C2H2_4	PF13894.5	DPOGS212699	7.4e-10	38.7	23.2	0.00092	19.8	0.1	4.6	5	0	0	5	5	5	3	C2H2-type zinc finger
zf-C2H2	PF00096.25	DPOGS210243	1.6e-16	59.7	44.1	0.0001	22.4	0.2	6.9	7	0	0	7	7	7	5	Zinc finger, C2H2 type
zf-AD	PF07776.14	DPOGS210243	2.5e-15	56.4	7.9	2.5e-15	56.4	5.5	2.4	2	0	0	2	2	2	1	Zinc-finger associated domain (zf-AD)
zf-H2C2_2	PF13465.5	DPOGS210243	2.1e-14	53.1	37.7	9.6e-08	32	0.4	7.7	7	1	0	7	7	7	3	Zinc-finger double domain
zf-C2H2_4	PF13894.5	DPOGS210243	2.1e-11	43.5	49.4	0.00083	19.9	1	7.3	9	0	0	9	9	9	5	C2H2-type zinc finger
zf-C2H2_jaz	PF12171.7	DPOGS210243	1.3e-09	38	13.9	0.00086	19.4	0.1	6.9	7	0	0	7	7	7	3	Zinc-finger double-stranded RNA-binding
zf-C2H2_6	PF13912.5	DPOGS210243	3.6e-05	23.5	33.2	0.16	11.8	0.2	6.5	6	0	0	6	6	6	4	C2H2-type zinc finger
zf-C2H2_11	PF16622.4	DPOGS210243	0.00011	21.8	0.3	0.00011	21.8	0.2	5.5	5	0	0	5	5	5	2	zinc-finger C2H2-type
zf-met	PF12874.6	DPOGS210243	0.00029	21	2.1	0.00029	21	1.5	6.7	7	0	0	7	7	7	2	Zinc-finger of C2H2 type
zf-H2C2_2	PF13465.5	DPOGS213246	2.6e-19	68.6	31.4	2.6e-05	24.3	0.1	5.3	5	0	0	5	5	5	4	Zinc-finger double domain
zf-C2H2	PF00096.25	DPOGS213246	2.1e-16	59.2	38.3	0.00016	21.8	0.6	5.6	5	0	0	5	5	5	5	Zinc finger, C2H2 type
zf-C2H2_4	PF13894.5	DPOGS213246	6.7e-13	48.2	35.8	0.001	19.6	0.5	5.6	5	0	0	5	5	5	5	C2H2-type zinc finger
zf-C2H2_6	PF13912.5	DPOGS213246	1.1e-09	37.9	25.5	0.0006	19.6	0.1	5.4	5	0	0	5	5	5	4	C2H2-type zinc finger
zf-C2H2_jaz	PF12171.7	DPOGS213246	6e-08	32.7	21.3	0.001	19.2	0.1	5.3	5	0	0	5	5	5	3	Zinc-finger double-stranded RNA-binding
zf-met	PF12874.6	DPOGS213246	2.8e-05	24.2	30.7	0.00058	20.1	0.6	5.5	5	0	0	5	5	5	3	Zinc-finger of C2H2 type
zf-C2H2_4	PF13894.5	DPOGS205196	7.3e-17	60.5	36.1	0.0033	18	0.3	6.7	6	0	0	6	6	6	6	C2H2-type zinc finger
zf-C2H2	PF00096.25	DPOGS205196	2.4e-16	59.1	39.7	0.00056	20.1	1.1	7.1	7	0	0	7	7	7	6	Zinc finger, C2H2 type
zf-C2H2_jaz	PF12171.7	DPOGS205196	1.1e-09	38.2	26.4	0.0022	18.1	0.7	6.6	6	0	0	6	6	6	4	Zinc-finger double-stranded RNA-binding
zf-C2H2_2	PF12756.6	DPOGS205196	1.1e-05	25.6	34	0.21	11.9	8.8	4.5	2	2	2	4	4	4	4	C2H2 type zinc-finger (2 copies)
zf-C2H2_6	PF13912.5	DPOGS205196	3.1e-05	23.7	36.8	0.11	12.4	1.3	7	7	0	0	7	7	7	5	C2H2-type zinc finger
zf-C2HE	PF16278.4	DPOGS205196	0.00069	19.9	0.3	0.00069	19.9	0.2	5.7	4	2	2	6	6	6	3	C2HE / C2H2 / C2HCzinc-bindingfinger
zf-C2H2_4	PF13894.5	DPOGS202711	8.5e-24	82.1	94.6	0.0049	17.5	0.4	12.5	12	0	0	12	12	12	12	C2H2-type zinc finger
zf-H2C2_2	PF13465.5	DPOGS202711	2e-20	72.1	80.4	6.2e-09	35.8	0.1	13.4	16	0	0	16	16	16	4	Zinc-finger double domain
zf-C2H2	PF00096.25	DPOGS202711	2.3e-16	59.1	92.1	0.02	15.2	1.4	12.4	12	0	0	12	12	12	10	Zinc finger, C2H2 type
zf-H2C2_5	PF13909.5	DPOGS202711	1.3e-11	43.9	65.2	0.00038	20.1	1	9	9	0	0	9	9	9	6	C2H2-type zinc-finger domain
zf-C2H2_2	PF12756.6	DPOGS202711	7.4e-07	29.3	43.2	0.46	10.8	0.3	10	6	3	4	10	10	10	4	C2H2 type zinc-finger (2 copies)
zf-C2HE	PF16278.4	DPOGS202711	2.6e-06	27.7	26.6	0.0019	18.5	0	8.9	9	2	0	9	9	9	3	C2HE / C2H2 / C2HCzinc-bindingfinger
zf-C2H2_jaz	PF12171.7	DPOGS202711	1e-05	25.6	35.2	0.46	10.7	0.2	10.4	12	0	0	12	12	12	3	Zinc-finger double-stranded RNA-binding
zf-C2H2_4	PF13894.5	DPOGS213479	1.7e-18	65.6	38.7	0.0024	18.4	1.8	6	6	0	0	6	6	6	5	C2H2-type zinc finger
zf-H2C2_2	PF13465.5	DPOGS213479	3.7e-18	64.9	30.6	4.5e-06	26.7	0.1	7.2	6	1	0	6	6	6	5	Zinc-finger double domain
zf-C2H2	PF00096.25	DPOGS213479	2.7e-16	58.9	41.2	0.002	18.4	1.8	5.6	6	0	0	6	6	6	5	Zinc finger, C2H2 type
zf-C2H2_jaz	PF12171.7	DPOGS213479	1.6e-08	34.5	27.8	0.044	14	0.2	5.5	6	0	0	6	6	6	4	Zinc-finger double-stranded RNA-binding
zf-Di19	PF05605.11	DPOGS213479	1.7e-05	24.9	24.7	0.0041	17.3	1	4.8	3	2	1	4	4	4	3	Drought induced 19 protein (Di19),zinc-binding
zf-met	PF12874.6	DPOGS213479	2.7e-05	24.3	32.3	0.034	14.4	0.5	5.3	6	1	0	6	6	6	4	Zinc-finger of C2H2 type
zf-C2H2_8	PF15909.4	DPOGS213479	0.00024	21.2	10.7	0.0022	18.2	1.3	2.9	1	1	2	3	3	3	2	C2H2-type zinc ribbon
zf-C2H2_6	PF13912.5	DPOGS213479	0.00026	20.7	30.1	0.28	11.1	1.2	5.8	6	0	0	6	6	6	4	C2H2-type zinc finger
zf-C2H2	PF00096.25	DPOGS206321	1.5e-15	56.6	31.8	0.00014	22.1	0.3	6.2	6	0	0	6	6	6	4	Zinc finger, C2H2 type
zf-C2H2_4	PF13894.5	DPOGS206321	5e-13	48.6	32.9	0.0013	19.3	0.4	6.3	6	0	0	6	6	6	4	C2H2-type zinc finger
zf-C2H2_jaz	PF12171.7	DPOGS206321	9.7e-09	35.2	19.3	0.012	15.7	0.1	5.6	6	0	0	6	6	6	4	Zinc-finger double-stranded RNA-binding
zf-H2C2_2	PF13465.5	DPOGS206321	8.4e-08	32.2	32	0.0023	18.2	0.4	6.3	6	0	0	6	6	6	4	Zinc-finger double domain
zf-C2H2_6	PF13912.5	DPOGS206321	1.8e-06	27.7	25.5	0.00076	19.3	0.6	5.2	5	0	0	5	5	5	3	C2H2-type zinc finger
zf-H2C2_2	PF13465.5	DPOGS203341	4e-16	58.5	29.9	8e-10	38.6	0.7	5.1	5	0	0	5	5	5	4	Zinc-finger double domain
zf-C2H2_4	PF13894.5	DPOGS203341	1.4e-15	56.5	33.1	0.00024	21.6	0.5	4.1	4	0	0	4	4	4	4	C2H2-type zinc finger
zf-C2H2	PF00096.25	DPOGS203341	1.9e-15	56.3	40.2	3.8e-06	27	2	4.6	5	0	0	5	5	5	4	Zinc finger, C2H2 type
zf-met	PF12874.6	DPOGS203341	3.4e-08	33.5	15	0.00065	19.9	1.1	3.6	3	0	0	3	3	3	2	Zinc-finger of C2H2 type
zf-H2C2_5	PF13909.5	DPOGS203341	1.4e-07	31	9.6	3.2e-06	26.7	2.3	5.1	5	1	0	5	5	5	2	C2H2-type zinc-finger domain
zf-C2H2_6	PF13912.5	DPOGS203341	1.7e-06	27.7	20.1	8.9e-05	22.3	0.5	4.2	4	0	0	4	4	4	3	C2H2-type zinc finger
BolA	PF01722.17	DPOGS203341	2.8e-05	24.2	0.7	0.43	10.8	0.1	3	2	1	0	2	2	2	2	BolA-like protein
zf-C2H2_jaz	PF12171.7	DPOGS203341	0.00019	21.5	4.6	0.0033	17.6	0.5	4.3	4	0	0	4	4	4	2	Zinc-finger double-stranded RNA-binding
zf-H2C2_2	PF13465.5	DPOGS204711	1e-15	57.2	19.3	7.7e-10	38.6	0.1	5.5	5	1	0	5	5	5	4	Zinc-finger double domain
zf-C2H2	PF00096.25	DPOGS204711	2.4e-15	55.9	29.6	1.4e-05	25.2	0.9	4.5	4	0	0	4	4	4	4	Zinc finger, C2H2 type
zf-C2H2_4	PF13894.5	DPOGS204711	3.9e-14	52	24.7	3.2e-05	24.3	0.6	4.4	4	0	0	4	4	4	4	C2H2-type zinc finger
zf-C2H2_6	PF13912.5	DPOGS204711	2.5e-08	33.6	20	0.00015	21.6	0.2	4.4	4	0	0	4	4	4	3	C2H2-type zinc finger
zf-met	PF12874.6	DPOGS204711	4.1e-06	26.9	20.3	0.0025	18	0.4	4.5	4	0	0	4	4	4	3	Zinc-finger of C2H2 type
zf-C2H2_jaz	PF12171.7	DPOGS204711	0.00016	21.7	16	0.35	11.1	0.1	4.3	4	0	0	4	4	4	3	Zinc-finger double-stranded RNA-binding
zf-H2C2_2	PF13465.5	DPOGS215020	9e-18	63.7	33.1	1.3e-06	28.5	0.2	5.3	6	0	0	6	6	6	4	Zinc-finger double domain
zf-C2H2	PF00096.25	DPOGS215020	3.4e-15	55.4	32.3	0.00047	20.4	0.4	5.2	5	0	0	5	5	5	5	Zinc finger, C2H2 type
zf-C2H2_4	PF13894.5	DPOGS215020	7.1e-13	48.1	31	0.0077	16.9	0.4	5.2	5	0	0	5	5	5	5	C2H2-type zinc finger
zf-met	PF12874.6	DPOGS215020	1.3e-06	28.4	16.8	0.056	13.8	0.4	4.5	4	0	0	4	4	4	3	Zinc-finger of C2H2 type
zf-C2H2_jaz	PF12171.7	DPOGS215020	1.5e-06	28.3	20.1	0.026	14.7	1	5.2	5	0	0	5	5	5	3	Zinc-finger double-stranded RNA-binding
zf-C2H2_6	PF13912.5	DPOGS215020	2.7e-05	23.9	25.4	0.52	10.2	0.4	5.4	5	0	0	5	5	5	4	C2H2-type zinc finger
zf-Di19	PF05605.11	DPOGS215020	8.9e-05	22.6	16.3	0.0028	17.8	1.5	3.2	1	1	3	4	4	4	3	Drought induced 19 protein (Di19),zinc-binding
zf-H2C2_5	PF13909.5	DPOGS215020	0.0007	19.2	0.8	0.0007	19.2	0.6	5.2	6	0	0	6	6	6	1	C2H2-type zinc-finger domain
zf-C2H2	PF00096.25	DPOGS215557	4e-15	55.2	125.7	0.00045	20.4	0.9	13.8	14	1	0	14	14	14	8	Zinc finger, C2H2 type
zf-C2H2_4	PF13894.5	DPOGS215557	3.1e-12	46.1	116	0.014	16	1.4	14.2	14	0	0	14	14	14	9	C2H2-type zinc finger
zf-H2C2_2	PF13465.5	DPOGS215557	7.7e-10	38.6	10.3	2.4e-06	27.6	1.3	12.7	12	0	0	12	12	12	5	Zinc-finger double domain
zf-met	PF12874.6	DPOGS215557	3.6e-07	30.3	93.9	0.0035	17.6	0.8	11.9	13	0	0	13	13	13	7	Zinc-finger of C2H2 type
zf-AD	PF07776.14	DPOGS215557	4e-07	30.1	0.4	4e-07	30.1	0.3	5	5	3	2	7	7	7	1	Zinc-finger associated domain (zf-AD)
zf-C2H2_jaz	PF12171.7	DPOGS215557	7.1e-07	29.3	83	0.00067	19.8	1	11	11	0	0	11	11	11	7	Zinc-finger double-stranded RNA-binding
zf-C2H2	PF00096.25	DPOGS214187	4.7e-15	55	35.9	3.5e-06	27.1	1.6	5	5	1	1	6	6	6	3	Zinc finger, C2H2 type
zf-H2C2_2	PF13465.5	DPOGS214187	1.4e-13	50.5	21.8	5e-07	29.7	1.2	4	3	1	0	3	3	3	3	Zinc-finger double domain
zf-C2H2_4	PF13894.5	DPOGS214187	5.6e-11	42.2	26.4	0.00065	20.2	2.4	4.3	5	0	0	5	5	5	3	C2H2-type zinc finger
zf-C2H2_jaz	PF12171.7	DPOGS214187	1.3e-09	38	9	0.0021	18.2	0.2	4.3	4	0	0	4	4	4	3	Zinc-finger double-stranded RNA-binding
zf-met	PF12874.6	DPOGS214187	4.7e-06	26.7	17.5	0.086	13.2	1.5	3.7	4	0	0	4	4	4	3	Zinc-finger of C2H2 type
zf-C2HE	PF16278.4	DPOGS214187	1.9e-05	24.9	15	0.0055	17	0.5	3.2	1	1	2	3	3	3	2	C2HE / C2H2 / C2HCzinc-bindingfinger
zf-BED	PF02892.14	DPOGS214187	0.00067	19.5	13.2	0.2	11.6	1.3	3.3	1	1	2	3	3	3	3	BED zinc finger
zf-C2H2	PF00096.25	DPOGS213104	5e-15	54.9	33.5	1.4e-05	25.2	1.8	6.5	7	0	0	7	7	7	4	Zinc finger, C2H2 type
zf-H2C2_2	PF13465.5	DPOGS213104	2.4e-14	52.9	31.2	3.3e-06	27.1	0.2	5	5	0	0	5	5	5	3	Zinc-finger double domain
zf-C2H2_4	PF13894.5	DPOGS213104	3.1e-10	39.9	28.1	0.0066	17.1	1.5	6.3	6	0	0	6	6	6	4	C2H2-type zinc finger
FOXP-CC	PF16159.4	DPOGS213104	6.4e-07	29.8	11.7	0.07	13.7	0	4.2	2	2	2	4	4	4	3	FOXP coiled-coil domain
zf-C2H2_jaz	PF12171.7	DPOGS213104	5.5e-06	26.4	5.5	0.0098	16.1	0.9	3.8	2	1	1	3	3	3	2	Zinc-finger double-stranded RNA-binding
zf-C2H2_aberr	PF17017.4	DPOGS213104	0.00082	19.5	13.6	0.0049	16.9	0.6	4.2	1	1	2	4	4	4	1	Aberrant zinc-finger
zf-C2H2_4	PF13894.5	DPOGS205017	6.5e-17	60.7	85.5	0.0025	18.4	0.3	12	12	0	0	12	12	12	9	C2H2-type zinc finger
zf-C2H2	PF00096.25	DPOGS205017	5.2e-15	54.9	92.3	0.00095	19.4	1.5	11.8	11	0	0	11	11	11	7	Zinc finger, C2H2 type
zf-H2C2_2	PF13465.5	DPOGS205017	1.1e-07	31.8	1.7	9.3e-05	22.6	0	12.2	12	2	0	12	12	12	5	Zinc-finger double domain
zf-C2H2_jaz	PF12171.7	DPOGS205017	3.5e-07	30.3	48.1	0.00012	22.2	0.7	9.5	9	1	0	9	9	9	4	Zinc-finger double-stranded RNA-binding
zf-Di19	PF05605.11	DPOGS205017	7.2e-05	22.9	4.8	7.2e-05	22.9	3.4	6.9	3	3	4	8	8	8	5	Drought induced 19 protein (Di19),zinc-binding
zf-met	PF12874.6	DPOGS205017	7.6e-05	22.9	52.7	0.0038	17.5	0.3	10.5	10	1	0	10	10	10	5	Zinc-finger of C2H2 type
zf-C2H2	PF00096.25	DPOGS204925	6.2e-15	54.6	20.2	8.9e-05	22.6	0.1	3.5	3	0	0	3	3	3	3	Zinc finger, C2H2 type
zf-H2C2_2	PF13465.5	DPOGS204925	2.7e-11	43.2	8.6	4.9e-08	32.9	1.9	3.9	4	0	0	4	4	4	2	Zinc-finger double domain
zf-C2H2_4	PF13894.5	DPOGS204925	3.1e-07	30.6	18.6	0.0035	18	0.8	3.5	3	0	0	3	3	3	3	C2H2-type zinc finger
zf-C2H2_4	PF13894.5	DPOGS202396	8.5e-16	57.2	63.1	0.026	15.2	0.2	9.3	9	0	0	9	9	9	8	C2H2-type zinc finger
zf-C2H2	PF00096.25	DPOGS202396	7.9e-15	54.3	67	0.0091	16.3	0.2	9	9	0	0	9	9	9	8	Zinc finger, C2H2 type
zf-C2H2_jaz	PF12171.7	DPOGS202396	9.4e-08	32.1	36.2	0.017	15.3	0.2	7.5	7	0	0	7	7	7	5	Zinc-finger double-stranded RNA-binding
zf-C2H2	PF00096.25	DPOGS209338	1.9e-16	59.4	47.7	0.0002	21.6	1.9	6.7	6	0	0	6	6	6	5	Zinc finger, C2H2 type
zf-C2H2_4	PF13894.5	DPOGS209338	1.2e-13	50.5	46.1	0.009	16.7	2	6.6	6	0	0	6	6	6	5	C2H2-type zinc finger
zf-AD	PF07776.14	DPOGS209338	6.4e-10	39	0.8	6.4e-10	39	0.6	4	3	1	2	5	5	5	1	Zinc-finger associated domain (zf-AD)
zf-met	PF12874.6	DPOGS209338	2.9e-08	33.7	37.4	0.00044	20.4	2.1	6.4	7	0	0	7	7	7	4	Zinc-finger of C2H2 type
zf-H2C2_2	PF13465.5	DPOGS209338	4e-08	33.2	40.7	0.0016	18.6	0.1	6.5	7	0	0	7	7	7	5	Zinc-finger double domain
zf-H2C2_5	PF13909.5	DPOGS209338	3.1e-07	29.9	0.4	3.1e-07	29.9	0.2	5.1	5	1	0	5	5	5	1	C2H2-type zinc-finger domain
DUF2256	PF10013.8	DPOGS209338	7.8e-06	25.8	16.8	0.6	10.2	0	5.5	5	0	0	5	5	5	3	Uncharacterized protein conserved in bacteria(DUF2256)
zf-C2H2	PF00096.25	DPOGS206047	1.3e-14	53.6	20.6	2.1e-05	24.6	1	3.5	3	0	0	3	3	3	3	Zinc finger, C2H2 type
zf-H2C2_2	PF13465.5	DPOGS206047	1.1e-10	41.3	7.9	8.2e-07	29.1	0.9	4.4	5	0	0	5	5	5	2	Zinc-finger double domain
zf-C2H2_4	PF13894.5	DPOGS206047	1.7e-06	28.3	19.2	0.004	17.8	1	3.7	3	0	0	3	3	3	3	C2H2-type zinc finger
zf-C2H2_4	PF13894.5	DPOGS205367	4.3e-15	55	61	0.0067	17.1	1.1	9.2	9	0	0	9	9	9	8	C2H2-type zinc finger
zf-C2H2	PF00096.25	DPOGS205367	2e-14	53.1	62.8	0.0019	18.5	1.1	9.2	9	0	0	9	9	9	7	Zinc finger, C2H2 type
zf-AD	PF07776.14	DPOGS205367	1.2e-08	34.9	2.3	1.2e-08	34.9	1.6	4.6	4	1	1	5	5	5	1	Zinc-finger associated domain (zf-AD)
zf-C2H2_2	PF12756.6	DPOGS205367	2.8e-05	24.3	10.7	0.00015	22	0.9	5.1	1	1	4	5	5	5	3	C2H2 type zinc-finger (2 copies)
zf-H2C2_2	PF13465.5	DPOGS205427	7.1e-19	67.2	56.3	2.8e-08	33.7	0.4	10.6	10	0	0	10	10	10	5	Zinc-finger double domain
zf-C2H2_4	PF13894.5	DPOGS205427	2.6e-18	65	64.3	0.012	16.3	0.9	11.1	11	0	0	11	11	11	8	C2H2-type zinc finger
zf-C2H2	PF00096.25	DPOGS205427	3.7e-14	52.2	64.6	0.0003	21	1.6	10.7	11	0	0	11	11	11	7	Zinc finger, C2H2 type
zf-AD	PF07776.14	DPOGS205427	1.3e-11	44.4	0.7	1.3e-11	44.4	0.5	4.7	5	1	1	6	6	6	1	Zinc-finger associated domain (zf-AD)
zf-met	PF12874.6	DPOGS205427	4.3e-10	39.5	24.8	0.029	14.6	0.1	7.5	6	0	0	6	6	6	4	Zinc-finger of C2H2 type
zf-C2H2_jaz	PF12171.7	DPOGS205427	3e-09	36.8	34.3	0.046	13.9	0.1	8.7	9	0	0	9	9	9	5	Zinc-finger double-stranded RNA-binding
THAP	PF05485.11	DPOGS205427	7.1e-08	33.2	0.1	7.1e-08	33.2	0	3.7	4	1	0	4	4	4	1	THAP domain
zf-C2HE	PF16278.4	DPOGS205427	0.00075	19.8	1.7	0.00075	19.8	1.2	8.7	4	3	2	7	7	7	1	C2HE / C2H2 / C2HCzinc-bindingfinger
HECT	PF00632.24	DPOGS204268	1.7e-78	264.2	0	3.2e-78	263.2	0	1.5	1	0	0	1	1	1	1	HECT-domain (ubiquitin-transferase)
zf-H2C2_2	PF13465.5	DPOGS204268	1.5e-17	63	61.7	1.7e-06	28.1	1.4	8.6	9	0	0	9	9	9	6	Zinc-finger double domain
WWE	PF02825.19	DPOGS204268	4.3e-15	55.9	0.1	1.7e-14	54	0	2.2	1	0	0	1	1	1	1	WWE domain
zf-C2H2	PF00096.25	DPOGS204268	5.5e-14	51.7	69	0.0013	18.9	1.3	9.4	8	0	0	8	8	8	5	Zinc finger, C2H2 type
zf-C2H2_4	PF13894.5	DPOGS204268	6.7e-10	38.9	60.3	0.063	14.1	1.8	10.1	9	0	0	9	9	9	5	C2H2-type zinc finger
BTB	PF00651.30	DPOGS205830	2.8e-18	66.1	0	5e-18	65.3	0	1.4	1	0	0	1	1	1	1	BTB/POZ domain
zf-C2H2_4	PF13894.5	DPOGS205830	9.2e-15	54	16.3	0.0024	18.5	0.3	4.7	4	0	0	4	4	4	4	C2H2-type zinc finger
zf-C2H2	PF00096.25	DPOGS205830	6e-14	51.5	22.4	2.7e-05	24.3	0.3	5.1	5	0	0	5	5	5	4	Zinc finger, C2H2 type
zf-C2H2_jaz	PF12171.7	DPOGS205830	7.4e-12	45.1	4.2	0.0059	16.8	0	4.5	4	0	0	4	4	4	3	Zinc-finger double-stranded RNA-binding
zf-met	PF12874.6	DPOGS205830	8.3e-07	29.1	17.9	0.018	15.3	0	4.7	5	0	0	5	5	5	3	Zinc-finger of C2H2 type
zf-H2C2_2	PF13465.5	DPOGS205830	1.7e-06	28.1	0.2	1.7e-06	28.1	0.1	6.1	6	2	0	6	6	6	1	Zinc-finger double domain
zf-C2H2_8	PF15909.4	DPOGS205830	0.00028	21	2.4	0.00028	21	1.6	2.1	2	1	0	2	2	2	1	C2H2-type zinc ribbon
zf-H2C2_2	PF13465.5	DPOGS215021	3.4e-15	55.6	33.9	7.5e-05	22.9	1.4	6.9	6	0	0	6	6	6	5	Zinc-finger double domain
zf-AD	PF07776.14	DPOGS215021	5.7e-14	52	6.1	5.7e-14	52	4.3	3.9	3	2	0	3	3	3	1	Zinc-finger associated domain (zf-AD)
zf-C2H2	PF00096.25	DPOGS215021	6.4e-14	51.4	38.2	0.0049	17.2	1	6.8	6	0	0	6	6	6	6	Zinc finger, C2H2 type
zf-C2H2_4	PF13894.5	DPOGS215021	9.1e-13	47.8	45.9	0.03	15	0.8	6.9	7	0	0	7	7	7	6	C2H2-type zinc finger
zf-C2H2_jaz	PF12171.7	DPOGS215021	5.1e-07	29.7	24.8	0.13	12.5	0.2	6.2	6	0	0	6	6	6	3	Zinc-finger double-stranded RNA-binding
zf-Di19	PF05605.11	DPOGS215021	4.6e-06	26.7	19.8	0.001	19.2	0.8	4	3	1	0	3	3	3	2	Drought induced 19 protein (Di19),zinc-binding
zf-H2C2_5	PF13909.5	DPOGS215021	0.00021	20.9	0.9	0.0044	16.7	0.1	6.6	9	0	0	9	9	9	2	C2H2-type zinc-finger domain
zf-H2C2_2	PF13465.5	DPOGS200074	1.3e-25	88.5	28.2	1e-07	32	0.9	8.1	7	0	0	7	7	7	5	Zinc-finger double domain
zf-C2H2	PF00096.25	DPOGS200074	7.7e-14	51.2	86.1	8.6e-05	22.7	1.6	9.8	11	0	0	11	11	11	7	Zinc finger, C2H2 type
zf-C2H2_4	PF13894.5	DPOGS200074	3e-11	43.1	85.8	0.019	15.7	1.6	10.9	11	0	0	11	11	11	8	C2H2-type zinc finger
zf-AD	PF07776.14	DPOGS200074	2.3e-09	37.2	5	2.3e-09	37.2	3.5	4.2	3	1	1	4	4	4	1	Zinc-finger associated domain (zf-AD)
zf-C2H2	PF00096.25	DPOGS208431	1.1e-13	50.7	10.4	9.2e-07	28.9	0.6	2.5	2	0	0	2	2	2	2	Zinc finger, C2H2 type
zf-C2H2_6	PF13912.5	DPOGS208431	8.3e-11	41.5	6.9	1.5e-05	24.7	0.4	2.3	2	0	0	2	2	2	2	C2H2-type zinc finger
zf-C2H2_4	PF13894.5	DPOGS208431	1.3e-09	38	8.2	0.00029	21.3	0.3	2.5	2	0	0	2	2	2	2	C2H2-type zinc finger
zf-C2H2_jaz	PF12171.7	DPOGS208431	4.5e-08	33.1	8.3	0.00072	19.7	0.4	2.3	2	0	0	2	2	2	2	Zinc-finger double-stranded RNA-binding
zf-met	PF12874.6	DPOGS208431	1.1e-05	25.5	8.4	0.00026	21.1	0.4	2.4	2	0	0	2	2	2	2	Zinc-finger of C2H2 type
zf-H2C2_2	PF13465.5	DPOGS208431	4.3e-05	23.6	11.9	0.00011	22.3	0.3	3	3	0	0	3	3	3	2	Zinc-finger double domain
CpXC	PF14353.5	DPOGS208431	0.00062	19.7	2.9	0.038	13.9	2	2.1	1	1	0	1	1	1	1	CpXC protein
zf-C2H2	PF00096.25	DPOGS208692	1.2e-13	50.6	84.3	0.00055	20.1	1.8	9.2	10	1	0	10	10	10	7	Zinc finger, C2H2 type
zf-C2H2_4	PF13894.5	DPOGS208692	5e-13	48.6	76	0.0024	18.5	0.4	8.5	9	1	0	9	9	9	7	C2H2-type zinc finger
zf-H2C2_2	PF13465.5	DPOGS208692	5.9e-08	32.7	77	0.0072	16.6	0.6	9.2	9	1	0	9	9	9	6	Zinc-finger double domain
zf-C2H2_6	PF13912.5	DPOGS208692	0.00066	19.5	10.6	0.0037	17.1	0.4	8.2	7	2	0	7	7	7	2	C2H2-type zinc finger
zf-H2C2_2	PF13465.5	DPOGS203071	1.4e-17	63.1	27.9	9.5e-08	32	0.2	5.3	5	0	0	5	5	5	4	Zinc-finger double domain
zf-C2H2	PF00096.25	DPOGS203071	1.4e-13	50.4	46.5	5.2e-06	26.5	0.1	6.4	6	0	0	6	6	6	4	Zinc finger, C2H2 type
zf-C2H2_4	PF13894.5	DPOGS203071	1.8e-06	28.2	41.2	0.0066	17.1	0.1	6.6	6	0	0	6	6	6	5	C2H2-type zinc finger
zf-AD	PF07776.14	DPOGS209733	6.9e-15	55	3.1	6.9e-15	55	2.1	3.4	3	0	0	3	3	3	1	Zinc-finger associated domain (zf-AD)
zf-C2H2	PF00096.25	DPOGS209733	1.6e-13	50.2	29.4	0.0012	19.1	0.4	6.1	5	0	0	5	5	5	5	Zinc finger, C2H2 type
zf-C2H2_4	PF13894.5	DPOGS209733	1e-10	41.4	27.5	0.034	14.9	0.4	6.4	5	0	0	5	5	5	4	C2H2-type zinc finger
zf-H2C2_2	PF13465.5	DPOGS209733	4.9e-10	39.3	40.7	2.5e-05	24.4	0.4	6.2	5	1	1	6	6	6	4	Zinc-finger double domain
zf-H2C2_2	PF13465.5	DPOGS204603	2.2e-17	62.5	51	3.9e-07	30.1	0.5	7.7	6	1	1	7	7	7	5	Zinc-finger double domain
zf-H2C2_5	PF13909.5	DPOGS204603	8.5e-14	50.9	49.1	0.00029	20.4	1.1	7.4	7	0	0	7	7	7	5	C2H2-type zinc-finger domain
zf-C2H2	PF00096.25	DPOGS204603	3.5e-13	49.1	50.2	0.00017	21.7	0.1	7.3	7	0	0	7	7	7	5	Zinc finger, C2H2 type
zf-C2H2_4	PF13894.5	DPOGS204603	1.4e-07	31.7	45.5	0.0072	17	0.1	7.2	7	0	0	7	7	7	5	C2H2-type zinc finger
zf-C2H2_4	PF13894.5	DPOGS208797	9.7e-15	53.9	52.2	0.024	15.4	1.9	7.3	7	0	0	7	7	7	7	C2H2-type zinc finger
zf-C2H2	PF00096.25	DPOGS208797	4.6e-13	48.7	55.3	0.0093	16.3	2.2	7.3	7	0	0	7	7	7	7	Zinc finger, C2H2 type
zf-H2C2_2	PF13465.5	DPOGS208797	5.2e-11	42.4	56.5	0.00022	21.4	1.6	8.3	8	0	0	8	8	8	5	Zinc-finger double domain
zf-Di19	PF05605.11	DPOGS208797	3.4e-09	36.8	29.7	0.0011	19.1	3.6	4.5	3	1	1	4	4	4	3	Drought induced 19 protein (Di19),zinc-binding
zf-C2H2_jaz	PF12171.7	DPOGS208797	7.7e-06	26	31.8	0.16	12.2	1.6	6.5	6	0	0	6	6	6	4	Zinc-finger double-stranded RNA-binding
zf-H2C2_2	PF13465.5	DPOGS213025	8.9e-15	54.2	7.8	4.4e-09	36.3	0.8	4.8	5	0	0	5	5	5	2	Zinc-finger double domain
zf-C2H2	PF00096.25	DPOGS213025	4.7e-13	48.7	29.3	4.3e-06	26.8	0.7	4.1	4	0	0	4	4	4	3	Zinc finger, C2H2 type
zf-C2H2_4	PF13894.5	DPOGS213025	1.1e-08	35	25	0.00012	22.5	1	4.1	4	0	0	4	4	4	3	C2H2-type zinc finger
zf-met	PF12874.6	DPOGS213025	0.00022	21.4	6	0.032	14.5	0.2	3.8	3	0	0	3	3	3	2	Zinc-finger of C2H2 type
zf-Di19	PF05605.11	DPOGS213025	0.00051	20.2	2.2	0.00051	20.2	1.5	2.7	1	1	2	3	3	3	1	Drought induced 19 protein (Di19),zinc-binding
zf-H2C2_2	PF13465.5	DPOGS202608	9.7e-16	57.3	28.1	5.3e-09	36	1.3	4.8	5	0	0	5	5	5	3	Zinc-finger double domain
zf-C2H2	PF00096.25	DPOGS202608	5.5e-13	48.5	26.8	0.00016	21.9	0.1	4.4	4	0	0	4	4	4	3	Zinc finger, C2H2 type
zf-C2H2_4	PF13894.5	DPOGS202608	1.2e-09	38	25.2	0.0042	17.7	1.7	4.4	4	0	0	4	4	4	3	C2H2-type zinc finger
zf-Di19	PF05605.11	DPOGS202608	3.2e-05	24	1	3.2e-05	24	0.7	2.4	1	1	1	2	2	2	2	Drought induced 19 protein (Di19),zinc-binding
zf-C2H2_4	PF13894.5	DPOGS205502	2.8e-16	58.7	48.1	0.041	14.6	0.5	9.3	9	0	0	9	9	9	8	C2H2-type zinc finger
zf-C2H2	PF00096.25	DPOGS205502	6.5e-13	48.3	48.4	0.0085	16.4	0.1	9.4	9	1	0	9	9	9	7	Zinc finger, C2H2 type
zf-C2H2_jaz	PF12171.7	DPOGS205502	1.1e-09	38.2	42.9	0.0067	16.6	1.4	8.6	8	1	0	8	8	8	5	Zinc-finger double-stranded RNA-binding
zf-H2C2_2	PF13465.5	DPOGS205502	2.8e-07	30.5	58.5	1.1e-05	25.5	0	8.5	8	1	0	8	8	8	5	Zinc-finger double domain
zf-AD	PF07776.14	DPOGS205502	1.1e-06	28.7	6.3	1.1e-06	28.7	4.4	4	3	1	2	5	5	5	1	Zinc-finger associated domain (zf-AD)
zf-C2H2	PF00096.25	DPOGS212370	7.8e-13	48	26	8.6e-05	22.7	0.2	4.7	4	0	0	4	4	4	4	Zinc finger, C2H2 type
zf-C2H2_4	PF13894.5	DPOGS212370	4.5e-09	36.3	33.1	0.0042	17.7	0.2	4.9	5	0	0	5	5	5	4	C2H2-type zinc finger
zf-H2C2_5	PF13909.5	DPOGS212370	8.2e-09	35	8.9	9.3e-06	25.2	0.8	4	4	1	0	4	4	4	2	C2H2-type zinc-finger domain
zf-Di19	PF05605.11	DPOGS212370	2.8e-07	30.6	15.1	0.0021	18.2	1.5	3.1	2	1	0	2	2	2	2	Drought induced 19 protein (Di19),zinc-binding
zf-H2C2_2	PF13465.5	DPOGS211954	1.7e-25	88.2	30	6.8e-08	32.5	1.6	5.5	5	0	0	5	5	5	4	Zinc-finger double domain
zf-C2H2	PF00096.25	DPOGS211954	8e-13	48	43.9	0.00015	21.9	2	6	7	1	1	8	8	8	4	Zinc finger, C2H2 type
zf-C2H2_4	PF13894.5	DPOGS211954	2.6e-12	46.4	34.5	0.0022	18.6	1.8	5.6	5	0	0	5	5	5	4	C2H2-type zinc finger
zf-C2H2_jaz	PF12171.7	DPOGS211954	4.5e-09	36.3	12.1	0.048	13.9	0.8	4.3	4	0	0	4	4	4	4	Zinc-finger double-stranded RNA-binding
zf-met	PF12874.6	DPOGS211954	2.1e-05	24.7	21.7	0.007	16.6	1.1	4.6	4	0	0	4	4	4	3	Zinc-finger of C2H2 type
zf-C2H2	PF00096.25	DPOGS203386	8.1e-13	48	27	9.9e-05	22.5	0.4	3.8	3	0	0	3	3	3	3	Zinc finger, C2H2 type
zf-H2C2_2	PF13465.5	DPOGS203386	2.1e-09	37.3	26.2	2e-05	24.7	0.7	3.8	3	0	0	3	3	3	2	Zinc-finger double domain
zf-C2H2_4	PF13894.5	DPOGS203386	3.7e-06	27.2	28.9	0.045	14.5	0.5	4.6	4	0	0	4	4	4	3	C2H2-type zinc finger
zf-H2C2_2	PF13465.5	DPOGS203153	1.9e-17	62.7	17.8	9.1e-08	32.1	0.7	4.6	4	0	0	4	4	4	3	Zinc-finger double domain
zf-C2H2	PF00096.25	DPOGS203153	9.7e-13	47.7	26.7	5.4e-06	26.5	0.1	4.2	5	0	0	5	5	5	3	Zinc finger, C2H2 type
zf-C2H2_4	PF13894.5	DPOGS203153	5.3e-11	42.3	17.9	0.0011	19.5	1.9	3.9	4	0	0	4	4	4	3	C2H2-type zinc finger
zf-C2H2_6	PF13912.5	DPOGS203153	8.3e-06	25.5	5.1	0.14	12	0.4	3.5	3	0	0	3	3	3	3	C2H2-type zinc finger
zf-H2C2_2	PF13465.5	DPOGS209281	4.5e-15	55.2	15.4	2.1e-09	37.3	0.7	4.2	4	1	0	4	4	4	3	Zinc-finger double domain
zf-C2H2	PF00096.25	DPOGS209281	1.7e-12	46.9	14.7	0.00098	19.4	0	4.5	4	0	0	4	4	4	4	Zinc finger, C2H2 type
zf-C2H2_6	PF13912.5	DPOGS209281	1.3e-11	44.1	7.2	0.025	14.5	0	4.3	4	0	0	4	4	4	4	C2H2-type zinc finger
zf-C2H2_4	PF13894.5	DPOGS209281	2.1e-11	43.6	15.7	0.0042	17.7	0.1	4.6	4	1	0	4	4	4	4	C2H2-type zinc finger
zf-met	PF12874.6	DPOGS209281	8.3e-08	32.3	9.8	0.034	14.4	0.6	4.4	4	0	0	4	4	4	3	Zinc-finger of C2H2 type
zf-C2H2_jaz	PF12171.7	DPOGS209281	4.7e-05	23.5	19.5	0.047	13.9	0.4	5	6	0	0	6	6	6	2	Zinc-finger double-stranded RNA-binding
CpXC	PF14353.5	DPOGS209281	0.0006	19.7	8.1	0.16	11.9	0.1	3.2	2	1	1	3	3	3	2	CpXC protein
zf-H2C2_2	PF13465.5	DPOGS200305	1.1e-13	50.7	26.6	7.4e-06	26.1	2.8	5.4	5	0	0	5	5	5	4	Zinc-finger double domain
zf-C2H2	PF00096.25	DPOGS200305	1.2e-12	47.4	32.3	7.3e-05	22.9	3.5	4.8	5	0	0	5	5	5	4	Zinc finger, C2H2 type
zf-C2H2_4	PF13894.5	DPOGS200305	3.7e-08	33.4	26	0.028	15.2	0.5	4.6	4	0	0	4	4	4	4	C2H2-type zinc finger
zf-C2H2_6	PF13912.5	DPOGS200305	1.8e-07	30.8	21.8	0.011	15.6	2.1	4.4	4	0	0	4	4	4	3	C2H2-type zinc finger
zf-met	PF12874.6	DPOGS200305	0.00075	19.7	19.9	0.11	12.8	0.5	4.4	4	0	0	4	4	4	3	Zinc-finger of C2H2 type
zf-C2H2	PF00096.25	DPOGS201573	1.3e-12	47.3	20.5	0.00014	22.1	0.8	3.4	3	0	0	3	3	3	3	Zinc finger, C2H2 type
zf-C2H2_4	PF13894.5	DPOGS201573	1e-09	38.3	17.7	0.0024	18.5	1.2	3.5	3	0	0	3	3	3	3	C2H2-type zinc finger
zf-H2C2_2	PF13465.5	DPOGS201573	1.6e-08	34.5	21.6	4.5e-05	23.6	1.4	4.1	4	0	0	4	4	4	2	Zinc-finger double domain
zf-C2H2	PF00096.25	DPOGS202441	2e-12	46.8	10.6	9.9e-07	28.8	0.9	2.4	2	0	0	2	2	2	2	Zinc finger, C2H2 type
zf-H2C2_2	PF13465.5	DPOGS202441	1.4e-10	41	12.8	1.6e-08	34.5	1.2	3.5	3	1	0	3	3	3	3	Zinc-finger double domain
zf-C2H2_4	PF13894.5	DPOGS202441	7.4e-10	38.7	9	0.00011	22.6	0.7	2.5	2	0	0	2	2	2	2	C2H2-type zinc finger
zf-C2H2_jaz	PF12171.7	DPOGS202441	8.7e-08	32.2	0.2	0.0031	17.7	0	2.4	1	1	1	2	2	2	2	Zinc-finger double-stranded RNA-binding
zf-C2H2_6	PF13912.5	DPOGS202441	1.5e-05	24.7	0.3	1.5e-05	24.7	0.2	2.9	2	1	0	2	2	2	1	C2H2-type zinc finger
zf-met	PF12874.6	DPOGS202441	0.00025	21.2	6.2	0.12	12.7	1.3	2.3	2	0	0	2	2	2	2	Zinc-finger of C2H2 type
zf-Di19	PF05605.11	DPOGS202441	0.0008	19.6	1.7	0.0012	19	1.2	1.3	1	0	0	1	1	1	1	Drought induced 19 protein (Di19),zinc-binding
zf-C2H2_4	PF13894.5	DPOGS206205	8.9e-15	54	80.7	0.0062	17.2	0.1	11.9	11	0	0	11	11	11	8	C2H2-type zinc finger
zf-C2H2	PF00096.25	DPOGS206205	2.1e-12	46.7	85.3	0.0027	18	0.3	11.3	11	0	0	11	11	11	8	Zinc finger, C2H2 type
zf-C2H2_jaz	PF12171.7	DPOGS206205	2.2e-08	34.1	38.8	0.045	14	3.2	7.6	8	0	0	8	8	8	5	Zinc-finger double-stranded RNA-binding
zf-met	PF12874.6	DPOGS206205	8.3e-07	29.1	50.7	0.00099	19.3	0.1	8.8	9	0	0	9	9	9	5	Zinc-finger of C2H2 type
zf-H2C2_2	PF13465.5	DPOGS206205	4.7e-05	23.5	10.1	0.0012	19.1	0.7	11.2	12	1	0	12	12	12	7	Zinc-finger double domain
zf-C2H2_6	PF13912.5	DPOGS206205	8.4e-05	22.3	2	8.4e-05	22.3	1.4	7.7	9	1	0	9	9	9	3	C2H2-type zinc finger
zf-C2H2_4	PF13894.5	DPOGS203342	9.9e-13	47.7	76.1	0.041	14.6	0.1	10.9	11	0	0	11	11	11	9	C2H2-type zinc finger
zf-C2H2	PF00096.25	DPOGS203342	2.1e-12	46.7	78.1	0.0076	16.6	1	11.6	12	0	0	12	12	12	8	Zinc finger, C2H2 type
zf-C2H2_4	PF13894.5	DPOGS204599	1.9e-13	49.9	41.4	0.0063	17.2	2.6	5.2	5	0	0	5	5	5	5	C2H2-type zinc finger
zf-C2H2	PF00096.25	DPOGS204599	2.5e-12	46.4	44.6	0.0035	17.6	0.5	5.2	5	0	0	5	5	5	5	Zinc finger, C2H2 type
zf-C2H2_8	PF15909.4	DPOGS204599	5.8e-07	29.6	25	3.8e-05	23.8	3.6	2.5	1	1	1	2	2	2	2	C2H2-type zinc ribbon
zf-C2H2_2	PF12756.6	DPOGS204599	0.00023	21.3	35.6	0.11	12.7	3.5	4.6	1	1	3	4	4	4	4	C2H2 type zinc-finger (2 copies)
zf-H2C2_2	PF13465.5	DPOGS204599	0.00081	19.6	45.8	0.0049	17.1	0.6	6.2	6	1	0	6	6	6	4	Zinc-finger double domain
zf-C2H2	PF00096.25	DPOGS200304	3.2e-12	46.1	36.5	0.00013	22.1	2	4.9	5	0	0	5	5	5	4	Zinc finger, C2H2 type
zf-H2C2_2	PF13465.5	DPOGS200304	1.2e-05	25.4	26	6.2e-05	23.1	0.7	5.7	5	0	0	5	5	5	2	Zinc-finger double domain
zf-C2H2_4	PF13894.5	DPOGS200304	3.1e-05	24.4	32.5	0.15	12.9	1	4.8	5	0	0	5	5	5	4	C2H2-type zinc finger
zf-H2C2_2	PF13465.5	DPOGS215017	3.2e-12	46.2	49.6	1.7e-05	24.9	1	8.6	8	1	0	8	8	8	4	Zinc-finger double domain
zf-C2H2	PF00096.25	DPOGS215017	4.2e-12	45.7	74.1	0.00042	20.5	0.6	8.8	9	0	0	9	9	9	7	Zinc finger, C2H2 type
zf-AD	PF07776.14	DPOGS215017	1.2e-09	38.2	0.5	1.2e-09	38.2	0.4	3.6	4	0	0	4	4	4	1	Zinc-finger associated domain (zf-AD)
zf-C2H2_4	PF13894.5	DPOGS215017	3e-08	33.7	72.2	0.021	15.6	0.5	8.5	9	0	0	9	9	9	7	C2H2-type zinc finger
zf-C2H2_jaz	PF12171.7	DPOGS215017	9.8e-06	25.6	37.5	0.16	12.2	0.5	7.4	7	0	0	7	7	7	4	Zinc-finger double-stranded RNA-binding
zf-H2C2_5	PF13909.5	DPOGS215017	0.00022	20.8	4.4	0.00022	20.8	3.1	4.2	5	1	0	5	5	5	2	C2H2-type zinc-finger domain
BTB	PF00651.30	DPOGS202607	2.6e-23	82.3	0.1	4.2e-23	81.6	0.1	1.3	1	0	0	1	1	1	1	BTB/POZ domain
zf-C2H2	PF00096.25	DPOGS202607	4.5e-12	45.6	29.3	0.0027	18	1	4.8	4	0	0	4	4	4	4	Zinc finger, C2H2 type
zf-H2C2_2	PF13465.5	DPOGS202607	5.1e-12	45.5	31.3	5.7e-06	26.4	0.2	6	6	0	0	6	6	6	2	Zinc-finger double domain
zf-C2H2_4	PF13894.5	DPOGS202607	8.5e-12	44.8	28.2	0.0036	17.9	0.7	4.9	4	0	0	4	4	4	4	C2H2-type zinc finger
zf-C2H2_jaz	PF12171.7	DPOGS202607	2.1e-09	37.4	10.2	0.00037	20.6	0.1	4.8	4	0	0	4	4	4	3	Zinc-finger double-stranded RNA-binding
zf-met	PF12874.6	DPOGS202607	7.6e-05	22.9	13.3	0.0034	17.6	0.3	3.6	3	0	0	3	3	3	2	Zinc-finger of C2H2 type
zf-C2H2_4	PF13894.5	DPOGS200043	3.5e-13	49.1	44.4	0.00055	20.5	0.3	6.6	6	0	0	6	6	6	6	C2H2-type zinc finger
zf-C2H2	PF00096.25	DPOGS200043	5.6e-12	45.3	60.4	2.5e-06	27.5	0.4	7.9	7	2	0	7	7	7	4	Zinc finger, C2H2 type
zf-C2H2_jaz	PF12171.7	DPOGS200043	5.6e-05	23.2	47.3	0.12	12.5	0.8	7.1	6	1	0	6	6	6	5	Zinc-finger double-stranded RNA-binding
C1_1	PF00130.21	DPOGS200043	0.00011	21.9	23.6	0.16	11.8	2	4.8	2	1	2	4	4	4	4	Phorbol esters/diacylglycerol binding domain (C1domain)
zf-H2C2_2	PF13465.5	DPOGS200043	0.00028	21.1	5.1	0.011	16	0.3	7.3	8	0	0	8	8	8	3	Zinc-finger double domain
zf-C2H2	PF00096.25	DPOGS200484	6.5e-12	45.1	16.2	0.00026	21.2	0.2	5.4	5	0	0	5	5	5	3	Zinc finger, C2H2 type
zf-AD	PF07776.14	DPOGS200484	6.5e-12	45.4	5.1	6.5e-12	45.4	3.5	3.9	4	0	0	4	4	4	1	Zinc-finger associated domain (zf-AD)
zf-H2C2_2	PF13465.5	DPOGS200484	1.9e-11	43.7	4.5	1.1e-08	35	0.1	4.4	4	0	0	4	4	4	2	Zinc-finger double domain
zf-C2H2_4	PF13894.5	DPOGS200484	1.4e-08	34.8	25.5	0.017	15.8	0.1	6.1	6	0	0	6	6	6	3	C2H2-type zinc finger
zf-C2H2_6	PF13912.5	DPOGS200484	1.4e-06	28	3	0.4	10.6	0	3.7	3	0	0	3	3	3	3	C2H2-type zinc finger
DDHD	PF02862.16	DPOGS200484	0.00092	19.3	24.6	0.003	17.6	10.1	2.4	2	0	0	2	2	2	2	DDHD domain
zf-C2H2_4	PF13894.5	DPOGS205200	2.4e-18	65.2	65.1	0.022	15.4	0.6	9.5	9	0	0	9	9	9	9	C2H2-type zinc finger
zf-C2H2	PF00096.25	DPOGS205200	8.3e-12	44.8	72	0.036	14.4	0.6	9.5	9	0	0	9	9	9	9	Zinc finger, C2H2 type
zf-Di19	PF05605.11	DPOGS205200	0.00014	22	1.6	0.00014	22	1.1	6.3	2	2	3	7	7	7	5	Drought induced 19 protein (Di19),zinc-binding
zf-C2H2_2	PF12756.6	DPOGS205200	0.0007	19.8	49.6	0.0014	18.9	3.9	6.5	2	1	4	6	6	6	4	C2H2 type zinc-finger (2 copies)
zf-H2C2_2	PF13465.5	DPOGS213022	1.5e-13	50.4	8.1	9.5e-08	32	0.9	4.6	5	0	0	5	5	5	2	Zinc-finger double domain
zf-C2H2	PF00096.25	DPOGS213022	1.5e-11	44	33	3.6e-06	27	0.7	4.2	4	0	0	4	4	4	3	Zinc finger, C2H2 type
zf-C2H2_4	PF13894.5	DPOGS213022	2.1e-06	28	30.4	0.00088	19.8	1.3	4.4	4	0	0	4	4	4	3	C2H2-type zinc finger
zf-C2H2_4	PF13894.5	DPOGS204389	2.3e-14	52.8	46.3	0.023	15.4	0.7	7.5	7	0	0	7	7	7	6	C2H2-type zinc finger
zf-C2H2	PF00096.25	DPOGS204389	2.1e-11	43.5	53.2	0.00079	19.7	1.2	7.3	7	0	0	7	7	7	5	Zinc finger, C2H2 type
zf-H2C2_2	PF13465.5	DPOGS204389	1.3e-09	38	36	7.3e-05	22.9	0.6	6.8	6	0	0	6	6	6	5	Zinc-finger double domain
zf-met	PF12874.6	DPOGS204389	1.3e-06	28.5	34.1	0.18	12.1	0.8	7	5	1	2	7	7	7	6	Zinc-finger of C2H2 type
zf-C2H2_jaz	PF12171.7	DPOGS204389	2.8e-05	24.2	30.5	0.043	14	0.6	6.6	6	0	0	6	6	6	3	Zinc-finger double-stranded RNA-binding
zf-C2H2	PF00096.25	DPOGS212670	2.1e-11	43.5	86.4	0.0049	17.2	2.1	10.5	10	0	0	10	10	10	8	Zinc finger, C2H2 type
zf-C2H2_4	PF13894.5	DPOGS212670	3.7e-11	42.8	87.3	0.095	13.5	1.5	11.3	11	0	0	11	11	11	9	C2H2-type zinc finger
zf-H2C2_2	PF13465.5	DPOGS212670	3.4e-08	33.4	1.1	3.4e-08	33.4	0.8	9.9	10	0	0	10	10	10	4	Zinc-finger double domain
zf-AD	PF07776.14	DPOGS212670	2.1e-06	27.8	2.4	2.1e-06	27.8	1.6	4.7	3	2	0	4	4	4	1	Zinc-finger associated domain (zf-AD)
zf-C2H2	PF00096.25	DPOGS205844	2.3e-11	43.4	31.9	0.00019	21.6	1.2	4.4	4	0	0	4	4	4	3	Zinc finger, C2H2 type
zf-C2H2_4	PF13894.5	DPOGS205844	1.6e-08	34.6	24.4	0.0037	17.9	0.7	4.5	4	0	0	4	4	4	4	C2H2-type zinc finger
zf-H2C2_2	PF13465.5	DPOGS205844	0.00012	22.2	0.5	0.00012	22.2	0.4	5	5	0	0	5	5	5	2	Zinc-finger double domain
zf-C2H2_4	PF13894.5	DPOGS208106	1.3e-14	53.5	77	0.0084	16.8	0.1	10.5	9	1	1	10	10	10	8	C2H2-type zinc finger
zf-C2H2	PF00096.25	DPOGS208106	2.6e-11	43.2	84.4	0.0023	18.2	2.7	10.2	10	0	0	10	10	10	7	Zinc finger, C2H2 type
zf-C2H2_4	PF13894.5	DPOGS207138	2e-11	43.6	41	0.083	13.7	0.4	8	8	0	0	8	8	8	7	C2H2-type zinc finger
zf-C2H2	PF00096.25	DPOGS207138	6.5e-11	42	40	0.0049	17.2	0.4	7.8	7	1	1	8	8	8	6	Zinc finger, C2H2 type
zf-AD	PF07776.14	DPOGS207138	0.00024	21.2	5.3	0.2	11.8	0	3.6	4	1	0	4	4	4	2	Zinc-finger associated domain (zf-AD)
zf-H2C2_5	PF13909.5	DPOGS214425	8.8e-44	146.8	130.2	4.9e-07	29.3	1.9	13.3	13	0	0	13	13	13	11	C2H2-type zinc-finger domain
zf-H2C2_2	PF13465.5	DPOGS214425	3.5e-20	71.3	104.2	0.00012	22.2	0.9	13.9	13	1	0	13	13	13	11	Zinc-finger double domain
zf-C2H2	PF00096.25	DPOGS214425	8.4e-11	41.6	128.6	0.0027	18	1.4	12.8	13	0	0	13	13	13	9	Zinc finger, C2H2 type
zf-H2C2_2	PF13465.5	DPOGS201302	2e-12	46.8	9.4	1.6e-08	34.5	1.8	4.6	5	0	0	5	5	5	2	Zinc-finger double domain
zf-C2H2	PF00096.25	DPOGS201302	1.3e-10	41	31.2	9.9e-05	22.5	1.1	4.1	4	0	0	4	4	4	3	Zinc finger, C2H2 type
zf-C2H2_4	PF13894.5	DPOGS201302	2.9e-05	24.5	27.9	0.0022	18.6	1	4	4	0	0	4	4	4	3	C2H2-type zinc finger
zf-H2C2_2	PF13465.5	DPOGS200297	1.1e-24	85.6	67.7	1.7e-07	31.2	1.7	8.7	9	0	0	9	9	9	6	Zinc-finger double domain
zf-C2H2_4	PF13894.5	DPOGS200297	8.8e-15	54.1	73.1	0.0012	19.4	1.7	8.9	9	0	0	9	9	9	6	C2H2-type zinc finger
zf-C2H2	PF00096.25	DPOGS200297	1.7e-10	40.6	88.8	0.00094	19.4	2.1	9.7	10	0	0	10	10	10	7	Zinc finger, C2H2 type
zf-AD	PF07776.14	DPOGS200297	2.3e-10	40.5	2.7	2.3e-10	40.5	1.8	4.5	4	1	1	5	5	5	1	Zinc-finger associated domain (zf-AD)
zf-C2H2_6	PF13912.5	DPOGS200297	1.7e-05	24.6	0.9	1.7e-05	24.6	0.6	9	10	0	0	10	10	10	4	C2H2-type zinc finger
zf-C2H2	PF00096.25	DPOGS211295	2.6e-10	40.1	17.6	7e-05	23	1.7	3.5	3	0	0	3	3	3	3	Zinc finger, C2H2 type
zf-C2H2_4	PF13894.5	DPOGS211295	1.1e-09	38.2	14.2	0.0026	18.4	1.2	3.7	3	0	0	3	3	3	3	C2H2-type zinc finger
zf-met	PF12874.6	DPOGS211295	2.1e-06	27.8	16.1	0.0077	16.5	0.2	3.9	4	0	0	4	4	4	3	Zinc-finger of C2H2 type
zf-C2H2_jaz	PF12171.7	DPOGS211295	1.1e-05	25.4	9.8	0.011	15.9	0.5	3.5	3	0	0	3	3	3	3	Zinc-finger double-stranded RNA-binding
zf-C2H2_6	PF13912.5	DPOGS211295	0.00032	20.5	12.9	0.032	14.1	0.2	3.7	4	0	0	4	4	4	2	C2H2-type zinc finger
zf-C2H2	PF00096.25	DPOGS214461	3.1e-10	39.8	40.7	0.0034	17.7	0.9	5.6	6	0	0	6	6	6	5	Zinc finger, C2H2 type
zf-H2C2_5	PF13909.5	DPOGS214461	2.4e-09	36.7	41.9	0.00028	20.5	1.6	5.4	5	0	0	5	5	5	4	C2H2-type zinc-finger domain
THAP	PF05485.11	DPOGS214461	4.2e-07	30.7	4.3	4.7e-07	30.6	0	2.9	2	1	0	2	2	2	1	THAP domain
zf-H2C2_2	PF13465.5	DPOGS214461	0.00051	20.3	13.6	0.013	15.8	0.1	6.4	6	1	0	6	6	6	2	Zinc-finger double domain
zf-C2H2	PF00096.25	DPOGS207999	6.3e-10	38.9	6.9	4.4e-05	23.6	0.1	3.3	3	0	0	3	3	3	2	Zinc finger, C2H2 type
zf-C2H2_4	PF13894.5	DPOGS207999	3.2e-09	36.8	7	0.0041	17.7	0.1	3.3	3	0	0	3	3	3	3	C2H2-type zinc finger
zf-H2C2_2	PF13465.5	DPOGS207999	1.8e-05	24.8	6.8	0.064	13.6	0.1	3.3	3	0	0	3	3	3	2	Zinc-finger double domain
zf-C2H2_8	PF15909.4	DPOGS207999	4e-05	23.7	1.6	5.1e-05	23.4	1.1	1.2	1	0	0	1	1	1	1	C2H2-type zinc ribbon
zf-C2H2_6	PF13912.5	DPOGS207999	0.0005	19.9	8.4	0.24	11.3	0.1	3.3	3	0	0	3	3	3	2	C2H2-type zinc finger
BTB	PF00651.30	DPOGS209522	2.7e-20	72.6	0.1	6.8e-20	71.3	0	1.7	1	0	0	1	1	1	1	BTB/POZ domain
zf-C2H2	PF00096.25	DPOGS209522	6.1e-10	38.9	7.5	0.00021	21.5	0.1	2.8	2	0	0	2	2	2	2	Zinc finger, C2H2 type
zf-H2C2_2	PF13465.5	DPOGS209522	9.4e-08	32.1	1.3	1e-05	25.6	0.5	2.6	2	0	0	2	2	2	1	Zinc-finger double domain
zf-C2H2_4	PF13894.5	DPOGS209522	3.5e-05	24.2	9.1	0.036	14.8	1.7	2.9	2	0	0	2	2	2	2	C2H2-type zinc finger
zf-C2H2	PF00096.25	DPOGS216089	7.7e-10	38.6	13.1	1.9e-05	24.7	2.2	2.6	2	0	0	2	2	2	2	Zinc finger, C2H2 type
zf-H2C2_2	PF13465.5	DPOGS216089	3.9e-09	36.4	8.2	1.9e-08	34.3	0.3	3	3	0	0	3	3	3	2	Zinc-finger double domain
zf-C2H2_4	PF13894.5	DPOGS216089	1.2e-07	31.8	11	0.002	18.7	1.3	2.6	2	0	0	2	2	2	2	C2H2-type zinc finger
zf-C2H2_4	PF13894.5	DPOGS209702	4.6e-11	42.5	63.7	0.059	14.1	1.8	9.5	9	0	0	9	9	9	8	C2H2-type zinc finger
zf-C2H2	PF00096.25	DPOGS209702	1.2e-09	38	66.2	0.02	15.2	0.4	9.5	9	0	0	9	9	9	7	Zinc finger, C2H2 type
zf-H2C2_5	PF13909.5	DPOGS209702	9.7e-06	25.1	2.1	9.7e-06	25.1	1.4	4.8	5	0	0	5	5	5	2	C2H2-type zinc-finger domain
FOXP-CC	PF16159.4	DPOGS209702	1.7e-05	25.2	27	0.11	13	0.1	6.2	4	1	3	7	7	7	4	FOXP coiled-coil domain
zf-C2H2_2	PF12756.6	DPOGS209613	2.8e-16	59.6	9.7	9.3e-05	22.6	0.1	4.6	4	0	0	4	4	4	3	C2H2 type zinc-finger (2 copies)
zf-C2H2_4	PF13894.5	DPOGS209613	7.5e-10	38.7	20.4	0.017	15.8	0.1	5.2	5	0	0	5	5	5	4	C2H2-type zinc finger
zf-C2H2	PF00096.25	DPOGS209613	1.5e-09	37.7	28.5	0.0016	18.7	0.2	5.5	5	1	0	5	5	5	4	Zinc finger, C2H2 type
zf-C2H2_6	PF13912.5	DPOGS209613	1e-05	25.3	14.6	0.014	15.2	0.6	3.6	3	0	0	3	3	3	3	C2H2-type zinc finger
zf-C2HE	PF16278.4	DPOGS209613	1.1e-05	25.7	1.9	0.47	10.9	0.1	4	3	0	0	3	3	3	2	C2HE / C2H2 / C2HCzinc-bindingfinger
Actin_micro	PF17003.4	DPOGS209613	0.00055	19.1	4.3	0.079	12	0.5	3.3	3	0	0	3	3	3	2	Putative actin-like family
zf-C2H2	PF00096.25	DPOGS209787	1.5e-09	37.7	53.9	0.021	15.2	1.2	7.7	7	0	0	7	7	7	6	Zinc finger, C2H2 type
zf-C2H2_6	PF13912.5	DPOGS209787	2e-07	30.7	43.5	0.00028	20.7	0.5	6.9	7	0	0	7	7	7	6	C2H2-type zinc finger
zf-C2H2_4	PF13894.5	DPOGS209787	1.1e-05	25.8	53.6	0.027	15.2	1.2	7.7	7	0	0	7	7	7	6	C2H2-type zinc finger
zf-C2H2	PF00096.25	DPOGS214613	1.6e-09	37.6	44.7	0.00048	20.3	3.4	7.1	7	0	0	7	7	7	6	Zinc finger, C2H2 type
zf-C2H2_4	PF13894.5	DPOGS214613	4.8e-08	33.1	45.9	0.0031	18.1	2.3	7.6	8	0	0	8	8	8	5	C2H2-type zinc finger
zf-H2C2_2	PF13465.5	DPOGS214613	9.4e-05	22.6	37.4	0.0019	18.5	0.5	6.8	6	1	0	6	6	6	3	Zinc-finger double domain
zf-C2H2	PF00096.25	DPOGS207750	2.8e-09	36.8	29.5	0.0065	16.8	2.9	5.9	5	0	0	5	5	5	5	Zinc finger, C2H2 type
zf-C2H2_4	PF13894.5	DPOGS207750	2e-05	25	34.7	0.25	12.2	0.1	6.6	6	0	0	6	6	6	5	C2H2-type zinc finger
zf-C2H2	PF00096.25	DPOGS205195	4.7e-09	36.1	48.4	0.0002	21.5	0.1	6.9	7	0	0	7	7	7	4	Zinc finger, C2H2 type
zf-C2H2_4	PF13894.5	DPOGS205195	8.8e-09	35.4	57.5	0.0037	17.9	2.2	7.9	8	0	0	8	8	8	5	C2H2-type zinc finger
zf-H2C2_2	PF13465.5	DPOGS205195	9.8e-08	32	5.1	0.00012	22.2	0.2	7.3	7	0	0	7	7	7	3	Zinc-finger double domain
zf-AD	PF07776.14	DPOGS205195	3e-07	30.5	5.6	3e-07	30.5	3.9	3.3	3	1	0	3	3	3	1	Zinc-finger associated domain (zf-AD)
zf-met	PF12874.6	DPOGS205195	0.0001	22.5	14.4	0.0064	16.7	0.1	5.3	5	0	0	5	5	5	2	Zinc-finger of C2H2 type
CENP-B_N	PF04218.12	DPOGS205195	0.00084	18.8	2.5	0.00084	18.8	1.7	2	2	0	0	2	2	2	1	CENP-B N-terminal DNA-binding domain
zf-C2H2_4	PF13894.5	DPOGS215704	1e-14	53.9	65.1	0.0065	17.1	0.4	9.5	9	0	0	9	9	9	7	C2H2-type zinc finger
zf-AD	PF07776.14	DPOGS215704	1.3e-09	38	0.2	1.3e-09	38	0.1	5.1	2	1	4	6	6	6	1	Zinc-finger associated domain (zf-AD)
zf-C2H2	PF00096.25	DPOGS215704	7e-09	35.6	61.1	0.048	14	0.2	8.7	8	0	0	8	8	8	6	Zinc finger, C2H2 type
zf-C2H2	PF00096.25	DPOGS209605	7.1e-09	35.5	93	0.00021	21.5	0.1	14.6	15	1	0	15	15	15	6	Zinc finger, C2H2 type
zf-C2H2_4	PF13894.5	DPOGS209605	4.3e-06	27	106.3	0.0095	16.6	0.9	16.1	16	1	0	16	16	16	7	C2H2-type zinc finger
zf-H2C2_2	PF13465.5	DPOGS209605	4.6e-06	26.7	91.2	0.0011	19.1	0.1	13.6	16	0	0	16	16	16	6	Zinc-finger double domain
AKAP95	PF04988.11	DPOGS209605	1.5e-05	25.2	4.8	0.00047	20.3	0.4	6.5	5	2	1	6	6	6	2	A-kinase anchoring protein 95 (AKAP95)
zf-met	PF12874.6	DPOGS209605	0.0002	21.6	2.1	0.0021	18.3	0.1	8.7	10	0	0	10	10	10	2	Zinc-finger of C2H2 type
zf-C2H2	PF00096.25	DPOGS202578	8.5e-09	35.3	24.1	0.073	13.5	2.1	4.6	4	0	0	4	4	4	4	Zinc finger, C2H2 type
zf-C2H2_2	PF12756.6	DPOGS202578	1.7e-07	31.4	4.6	0.12	12.6	0.7	3.5	3	0	0	3	3	3	3	C2H2 type zinc-finger (2 copies)
zf-C2H2_4	PF13894.5	DPOGS202578	6.4e-07	29.6	19.6	0.028	15.1	0.8	4.5	4	0	0	4	4	4	4	C2H2-type zinc finger
zf-C2H2	PF00096.25	DPOGS211463	1.5e-08	34.5	8.8	0.00023	21.3	0.7	2.7	2	0	0	2	2	2	2	Zinc finger, C2H2 type
zf-H2C2_2	PF13465.5	DPOGS211463	4.2e-08	33.2	0.4	4.2e-08	33.2	0.3	2.9	3	0	0	3	3	3	1	Zinc-finger double domain
zf-C2H2_4	PF13894.5	DPOGS211463	5e-06	26.8	8	0.0093	16.6	0.5	2.8	2	0	0	2	2	2	2	C2H2-type zinc finger
zf-met	PF12874.6	DPOGS211463	0.00073	19.7	6.7	0.2	12	0.4	2.5	2	0	0	2	2	2	2	Zinc-finger of C2H2 type
zf-H2C2_5	PF13909.5	DPOGS201552	2.4e-10	39.9	27.6	2.4e-06	27.1	2.8	5.2	5	0	0	5	5	5	4	C2H2-type zinc-finger domain
zf-C2H2	PF00096.25	DPOGS201552	1.8e-08	34.3	60.4	0.0095	16.3	0.9	9.6	9	0	0	9	9	9	8	Zinc finger, C2H2 type
zf-C2H2_4	PF13894.5	DPOGS201552	5.6e-08	32.9	55.8	0.036	14.8	0.6	9.5	9	0	0	9	9	9	7	C2H2-type zinc finger
zf-C2H2	PF00096.25	DPOGS216159	2.9e-08	33.6	26.3	0.0016	18.7	0.3	5.1	4	1	0	4	4	4	3	Zinc finger, C2H2 type
zf-C2H2_4	PF13894.5	DPOGS216159	1.1e-05	25.8	18.6	0.024	15.3	0.4	4.4	4	1	0	4	4	4	3	C2H2-type zinc finger
zf-H2C2_2	PF13465.5	DPOGS216159	2.7e-05	24.3	23.5	4.4e-05	23.6	1.5	4.9	5	1	0	5	5	5	3	Zinc-finger double domain
zf-C2H2	PF00096.25	DPOGS202179	3.3e-08	33.5	22.9	0.029	14.7	0.2	5.2	5	0	0	5	5	5	4	Zinc finger, C2H2 type
zf-AD	PF07776.14	DPOGS202179	4.4e-08	33.1	1.3	4.4e-08	33.1	0.9	4	3	1	0	3	3	3	1	Zinc-finger associated domain (zf-AD)
zf-C2H2_4	PF13894.5	DPOGS202179	2.6e-06	27.7	30.9	0.014	16	0.1	5.5	6	0	0	6	6	6	4	C2H2-type zinc finger
zf-C2H2_jaz	PF12171.7	DPOGS202179	1.5e-05	25	7.7	0.12	12.6	0	4.3	4	0	0	4	4	4	2	Zinc-finger double-stranded RNA-binding
zf-C2HE	PF16278.4	DPOGS202179	0.00021	21.6	15.4	0.012	15.9	0	4.8	3	1	1	4	4	4	2	C2HE / C2H2 / C2HCzinc-bindingfinger
zf-C2H2	PF00096.25	DPOGS210075	4.7e-08	33	13.1	0.00089	19.5	2.5	2.7	2	0	0	2	2	2	2	Zinc finger, C2H2 type
zf-C2H2_4	PF13894.5	DPOGS210075	1.6e-06	28.4	11.6	0.0021	18.6	2	2.8	2	0	0	2	2	2	2	C2H2-type zinc finger
zf-C2H2_9	PF16293.4	DPOGS210075	0.00017	21.2	2.8	0.071	12.9	0.1	2.7	2	0	0	2	2	2	2	C2H2 type zinc-finger (1 copy)
zf-H2C2_2	PF13465.5	DPOGS210075	0.0006	20	0.9	0.0006	20	0.7	2.5	2	0	0	2	2	2	1	Zinc-finger double domain
BTB	PF00651.30	DPOGS210911	3.7e-21	75.3	0.1	6e-21	74.7	0	1.3	1	0	0	1	1	1	1	BTB/POZ domain
zf-C2H2_4	PF13894.5	DPOGS210911	3.1e-08	33.7	5.5	0.00061	20.3	0.6	3.2	2	0	0	2	2	2	2	C2H2-type zinc finger
zf-C2H2	PF00096.25	DPOGS210911	5.4e-08	32.8	7.3	0.00055	20.1	1.2	3	2	0	0	2	2	2	2	Zinc finger, C2H2 type
zf-Di19	PF05605.11	DPOGS210911	2.5e-06	27.6	5.6	0.034	14.3	0.1	2.7	1	1	1	2	2	2	2	Drought induced 19 protein (Di19),zinc-binding
zf-BED	PF02892.14	DPOGS210911	0.00013	21.9	6.1	0.0056	16.6	0.1	2.6	2	0	0	2	2	2	2	BED zinc finger
zf-H2C2_2	PF13465.5	DPOGS211934	3.5e-11	42.9	31.8	2e-08	34.2	1.1	4.8	5	0	0	5	5	5	3	Zinc-finger double domain
zf-C2H2	PF00096.25	DPOGS211934	7.1e-08	32.4	36.3	0.00088	19.5	1.2	4.8	4	0	0	4	4	4	4	Zinc finger, C2H2 type
zf-C2H2_4	PF13894.5	DPOGS211934	4e-07	30.2	35.1	0.0036	17.9	0.6	4.8	4	0	0	4	4	4	3	C2H2-type zinc finger
zf-H2C2_2	PF13465.5	DPOGS208685	3.4e-10	39.8	42.8	7.6e-07	29.2	2	6.9	7	0	0	7	7	7	5	Zinc-finger double domain
zf-C2H2	PF00096.25	DPOGS208685	1.4e-07	31.5	52.2	0.0047	17.2	2.9	6.5	6	0	0	6	6	6	5	Zinc finger, C2H2 type
zf-H2C2_5	PF13909.5	DPOGS208685	4.5e-06	26.2	49.7	0.0016	18.1	4.1	6	6	0	0	6	6	6	4	C2H2-type zinc-finger domain
zf-C2H2	PF00096.25	DPOGS204915	1.8e-07	31.1	24.7	0.015	15.7	0.3	5.1	4	0	0	4	4	4	4	Zinc finger, C2H2 type
zf-AD	PF07776.14	DPOGS204915	4e-07	30.1	1.2	4e-07	30.1	0.8	3.5	4	1	0	4	4	4	1	Zinc-finger associated domain (zf-AD)
zf-C2H2_4	PF13894.5	DPOGS204915	5e-05	23.7	34.5	0.014	16.1	0.2	5.8	6	0	0	6	6	6	3	C2H2-type zinc finger
zf-C2H2_4	PF13894.5	DPOGS209014	1.2e-08	34.9	34.6	0.01	16.5	1.1	7	6	1	0	6	6	6	5	C2H2-type zinc finger
zf-C2H2	PF00096.25	DPOGS209014	2e-07	31	27.9	0.035	14.5	0	6.7	6	0	0	6	6	6	4	Zinc finger, C2H2 type
zf-met	PF12874.6	DPOGS209014	0.00078	19.6	12.9	0.05	13.9	0.3	4.8	4	0	0	4	4	4	3	Zinc-finger of C2H2 type
Robl_LC7	PF03259.16	DPOGS207222	1.2e-24	85.8	0.1	1.5e-24	85.4	0	1.2	1	0	0	1	1	1	1	Roadblock/LC7 domain
zf-H2C2_2	PF13465.5	DPOGS207222	2.2e-15	56.2	8.6	7.3e-09	35.6	0.4	3.2	3	0	0	3	3	3	2	Zinc-finger double domain
zf-C2H2	PF00096.25	DPOGS207222	3.7e-07	30.1	8	1.4e-05	25.2	1.2	3.1	3	0	0	3	3	3	2	Zinc finger, C2H2 type
zf-C2H2_4	PF13894.5	DPOGS207222	2.9e-06	27.6	7.2	0.00017	22.1	1.1	3.4	5	0	0	5	5	5	2	C2H2-type zinc finger
LAMTOR5	PF16672.4	DPOGS207222	8.3e-06	25.5	0.1	1.2e-05	25.1	0	1.2	1	0	0	1	1	1	1	Ragulator complex protein LAMTOR5
zf-H2C2_5	PF13909.5	DPOGS207222	5.5e-05	22.7	2.2	5.5e-05	22.7	1.5	4.5	5	0	0	5	5	5	1	C2H2-type zinc-finger domain
BTB	PF00651.30	DPOGS204256	1.6e-27	95.8	0.4	2.7e-27	95.1	0.3	1.3	1	0	0	1	1	1	1	BTB/POZ domain
zf-Di19	PF05605.11	DPOGS204256	2.6e-07	30.7	6.3	5.7e-07	29.6	4.3	1.6	1	0	0	1	1	1	1	Drought induced 19 protein (Di19),zinc-binding
zf-C2H2	PF00096.25	DPOGS204256	1.1e-06	28.6	13.3	0.00027	21.1	0.1	3.3	3	0	0	3	3	3	2	Zinc finger, C2H2 type
zf-C2H2_4	PF13894.5	DPOGS204256	0.00015	22.2	11.9	0.0022	18.6	0.1	3.1	3	0	0	3	3	3	2	C2H2-type zinc finger
zf-C2H2_6	PF13912.5	DPOGS204256	0.00036	20.3	0.9	0.074	13	0	2.6	2	0	0	2	2	2	2	C2H2-type zinc finger
zf-AD	PF07776.14	DPOGS208099	3.8e-07	30.1	3.7	3.8e-07	30.1	2.6	2.9	2	1	0	2	2	2	1	Zinc-finger associated domain (zf-AD)
zf-C2H2	PF00096.25	DPOGS208099	1.2e-06	28.5	14.8	0.0066	16.7	4.1	3.8	3	0	0	3	3	3	2	Zinc finger, C2H2 type
zf-C2H2_jaz	PF12171.7	DPOGS208099	0.00068	19.8	8.5	0.018	15.2	0.4	3.1	3	0	0	3	3	3	2	Zinc-finger double-stranded RNA-binding
zf-H2C2_2	PF13465.5	DPOGS204136	1.6e-16	59.8	64	1.7e-05	24.9	0.8	8	7	1	1	8	8	8	6	Zinc-finger double domain
zf-H2C2_5	PF13909.5	DPOGS204136	2.2e-08	33.6	64.7	4.3e-07	29.5	1.6	7.1	8	1	0	8	8	8	4	C2H2-type zinc-finger domain
zf-C2H2	PF00096.25	DPOGS204136	1.4e-06	28.4	82.7	0.00061	20	1.8	9.3	9	0	0	9	9	9	5	Zinc finger, C2H2 type
zf-C2H2_4	PF13894.5	DPOGS204136	6.9e-06	26.4	77.7	0.0036	17.9	1.3	9.2	9	0	0	9	9	9	6	C2H2-type zinc finger
zf-C2H2_4	PF13894.5	DPOGS205627	2.4e-10	40.2	54.5	0.023	15.4	0.4	7.5	7	0	0	7	7	7	5	C2H2-type zinc finger
zf-met	PF12874.6	DPOGS205627	6.7e-08	32.6	42.8	0.0014	18.9	0.1	6.7	7	0	0	7	7	7	4	Zinc-finger of C2H2 type
zf-C2H2_jaz	PF12171.7	DPOGS205627	4.2e-07	30	25	0.012	15.7	0.1	6.2	6	0	0	6	6	6	4	Zinc-finger double-stranded RNA-binding
zf-C2H2	PF00096.25	DPOGS205627	1.5e-06	28.3	53.2	0.01	16.1	0.7	7.3	7	0	0	7	7	7	5	Zinc finger, C2H2 type
zf-H2C2_2	PF13465.5	DPOGS205627	2.1e-06	27.8	13.3	1e-05	25.6	1.8	7	7	0	0	7	7	7	4	Zinc-finger double domain
zf-C2H2_6	PF13912.5	DPOGS205627	0.00019	21.2	2.5	0.0076	16.1	0.1	6.5	7	1	0	7	7	7	3	C2H2-type zinc finger
zf-C2H2_4	PF13894.5	DPOGS208300	7.2e-08	32.5	7.7	0.0071	17	1.4	3.5	3	0	0	3	3	3	3	C2H2-type zinc finger
zf-C2H2	PF00096.25	DPOGS208300	1.6e-06	28.1	8.6	0.077	13.4	0	3.6	3	0	0	3	3	3	3	Zinc finger, C2H2 type
zf-C2H2_aberr	PF17017.4	DPOGS208300	7.7e-05	22.8	5.9	0.00025	21.1	0.3	3	2	1	1	3	3	3	1	Aberrant zinc-finger
FOXP-CC	PF16159.4	DPOGS208300	0.00023	21.6	0.3	1.3	9.6	0.1	2.5	2	1	0	2	2	2	2	FOXP coiled-coil domain
zf-C2H2_4	PF13894.5	DPOGS210642	1.3e-10	41.1	145.8	0.0013	19.3	1	18.4	18	0	0	18	18	18	10	C2H2-type zinc finger
zf-C2H2	PF00096.25	DPOGS210642	1.7e-06	28.1	9	4.2e-05	23.7	1.5	16.9	18	0	0	18	18	18	8	Zinc finger, C2H2 type
zf-met	PF12874.6	DPOGS210642	2e-05	24.7	78.6	0.019	15.2	1.5	12.3	14	0	0	14	14	14	9	Zinc-finger of C2H2 type
zf-Di19	PF05605.11	DPOGS210642	0.00023	21.3	0.8	0.00023	21.3	0.5	9.8	8	2	1	11	11	11	3	Drought induced 19 protein (Di19),zinc-binding
zf-C2H2	PF00096.25	DPOGS212559	2.7e-06	27.4	54.5	0.00014	22	4.6	6.3	6	0	0	6	6	6	4	Zinc finger, C2H2 type
zf-C2H2_jaz	PF12171.7	DPOGS212559	2.8e-05	24.2	2.5	2.8e-05	24.2	1.7	6.7	7	0	0	7	7	7	2	Zinc-finger double-stranded RNA-binding
zf-H2C2_2	PF13465.5	DPOGS212559	9.6e-05	22.5	63.4	0.0014	18.9	1	7.5	8	0	0	8	8	8	5	Zinc-finger double domain
zf-met	PF12874.6	DPOGS212559	0.00023	21.4	2.7	0.00023	21.4	1.9	5.6	5	0	0	5	5	5	3	Zinc-finger of C2H2 type
BTB	PF00651.30	DPOGS203320	9.4e-24	83.7	0	1.8e-23	82.8	0	1.4	1	0	0	1	1	1	1	BTB/POZ domain
zf-C2H2	PF00096.25	DPOGS203320	5.7e-06	26.4	14.2	0.00041	20.5	1.6	2.7	2	0	0	2	2	2	2	Zinc finger, C2H2 type
zf-C2H2	PF00096.25	DPOGS212371	7.5e-06	26	11.7	0.00036	20.7	0.5	2.4	2	0	0	2	2	2	2	Zinc finger, C2H2 type
zf-H2C2_5	PF13909.5	DPOGS212371	0.00046	19.8	8.4	0.021	14.5	2.6	2.4	2	0	0	2	2	2	2	C2H2-type zinc-finger domain
zf-C2H2_4	PF13894.5	DPOGS205192	1.2e-13	50.5	72.6	0.001	19.6	2.9	9.3	9	0	0	9	9	9	7	C2H2-type zinc finger
zf-H2C2_2	PF13465.5	DPOGS205192	1.9e-07	31.1	63.3	0.00057	20.1	0.4	9.3	9	1	0	9	9	9	5	Zinc-finger double domain
HTH_psq	PF05225.15	DPOGS205192	6.2e-06	25.8	0	1.3e-05	24.7	0	1.5	1	0	0	1	1	1	1	helix-turn-helix, Psq domain
zf-C2H2	PF00096.25	DPOGS205192	7.8e-06	26	75.1	0.0096	16.2	4.1	9	9	0	0	9	9	9	6	Zinc finger, C2H2 type
BTB	PF00651.30	DPOGS201452	2.2e-13	50.3	0	4e-13	49.5	0	1.4	1	0	0	1	1	1	1	BTB/POZ domain
zf-H2C2_2	PF13465.5	DPOGS201452	2.1e-07	30.9	10.1	2.5e-06	27.6	0.2	3.3	3	0	0	3	3	3	2	Zinc-finger double domain
zf-C2H2_4	PF13894.5	DPOGS201452	6.1e-06	26.6	17.7	0.0076	16.9	0.5	4	3	0	0	3	3	3	3	C2H2-type zinc finger
zf-C2H2	PF00096.25	DPOGS201452	1.2e-05	25.4	25.1	0.00011	22.3	0.5	4.6	5	0	0	5	5	5	3	Zinc finger, C2H2 type
zf-C2H2_4	PF13894.5	DPOGS204257	2.8e-07	30.7	9.5	2.3e-05	24.8	1.8	2.6	2	1	0	2	2	2	2	C2H2-type zinc finger
zf-C2H2	PF00096.25	DPOGS204257	1.3e-05	25.2	10.4	0.0014	18.9	2.1	2.5	2	0	0	2	2	2	2	Zinc finger, C2H2 type
zf-C2H2	PF00096.25	DPOGS202983	1.7e-05	24.9	29.9	0.028	14.8	1.2	6	5	0	0	5	5	5	4	Zinc finger, C2H2 type
BTB	PF00651.30	DPOGS210888	4.9e-25	87.8	0	8.2e-25	87.1	0	1.3	1	0	0	1	1	1	1	BTB/POZ domain
zf-C2H2_4	PF13894.5	DPOGS210888	1.5e-05	25.3	8.9	0.028	15.1	0.6	2.9	2	0	0	2	2	2	2	C2H2-type zinc finger
zf-C2H2	PF00096.25	DPOGS210888	2.1e-05	24.6	9.4	0.041	14.3	0.7	3	2	0	0	2	2	2	2	Zinc finger, C2H2 type
zf-C2H2_2	PF12756.6	DPOGS210888	0.00056	20.1	2.3	0.048	13.9	0.5	2.6	1	1	1	2	2	2	2	C2H2 type zinc-finger (2 copies)
BTB	PF00651.30	DPOGS211707	3.1e-22	78.8	0	5.4e-22	78	0	1.3	1	0	0	1	1	1	1	BTB/POZ domain
zf-C2H2	PF00096.25	DPOGS211707	2.2e-05	24.6	0.6	2.2e-05	24.6	0.4	2.9	3	0	0	3	3	3	1	Zinc finger, C2H2 type
zf-C2H2_4	PF13894.5	DPOGS211707	4e-05	24	10.9	0.001	19.6	0.2	2.7	2	0	0	2	2	2	2	C2H2-type zinc finger
zf-C2H2_4	PF13894.5	DPOGS200780	1.6e-10	40.8	96.3	0.34	11.8	0.1	13.6	13	0	0	13	13	13	10	C2H2-type zinc finger
zf-C2H2	PF00096.25	DPOGS200780	3.1e-05	24.1	98.6	0.0035	17.6	0.4	12.9	13	0	0	13	13	13	7	Zinc finger, C2H2 type
zf-C2H2_4	PF13894.5	DPOGS211011	1.3e-05	25.6	8	0.00018	22	0.2	2.5	2	0	0	2	2	2	2	C2H2-type zinc finger
zf-C2H2	PF00096.25	DPOGS211011	3.3e-05	24	8.2	0.00081	19.6	0.3	2.6	2	0	0	2	2	2	2	Zinc finger, C2H2 type
zf-BED	PF02892.14	DPOGS211011	0.00013	21.8	12.6	0.00033	20.5	4.4	2.3	1	1	1	2	2	2	2	BED zinc finger
zf-C2H2_6	PF13912.5	DPOGS204913	4.9e-06	26.3	18.8	0.0003	20.6	0.8	4.4	4	0	0	4	4	4	3	C2H2-type zinc finger
zf-AD	PF07776.14	DPOGS204913	5.2e-06	26.5	5.2	5.2e-06	26.5	3.6	3.6	2	1	1	3	3	3	1	Zinc-finger associated domain (zf-AD)
zf-C2H2	PF00096.25	DPOGS204913	3.7e-05	23.8	43	0.031	14.7	1.1	6.4	6	0	0	6	6	6	4	Zinc finger, C2H2 type
zf-C2H2_4	PF13894.5	DPOGS204913	0.00037	21	41.8	0.038	14.7	0.2	6.8	6	1	1	7	7	7	4	C2H2-type zinc finger
zf-met	PF12874.6	DPOGS204913	0.0009	19.5	16.4	1.2	9.5	0	5.1	5	0	0	5	5	5	3	Zinc-finger of C2H2 type
zf-H2C2_2	PF13465.5	DPOGS215601	6.8e-12	45.1	10.3	5.8e-07	29.5	1	3.5	2	1	1	3	3	3	3	Zinc-finger double domain
zf-C2H2_4	PF13894.5	DPOGS215601	6.7e-07	29.5	13.8	0.0054	17.4	1	3.6	3	0	0	3	3	3	3	C2H2-type zinc finger
zf-C2H2	PF00096.25	DPOGS215601	5.2e-05	23.4	19.9	0.0007	19.8	1.1	3.7	3	1	0	3	3	3	3	Zinc finger, C2H2 type
zf-C2H2	PF00096.25	DPOGS203801	7.2e-05	22.9	0.8	0.00015	21.9	0.6	1.6	1	0	0	1	1	1	1	Zinc finger, C2H2 type
zf-C2H2_6	PF13912.5	DPOGS207436	2.2e-07	30.5	5.9	6.7e-06	25.8	1.2	2.4	2	0	0	2	2	2	2	C2H2-type zinc finger
zf-C2H2_4	PF13894.5	DPOGS207436	2e-05	24.9	10.2	0.013	16.2	1.2	2.5	2	0	0	2	2	2	2	C2H2-type zinc finger
zf-C2H2	PF00096.25	DPOGS207436	9.1e-05	22.6	12	0.014	15.7	2.2	2.6	2	0	0	2	2	2	2	Zinc finger, C2H2 type
zf-C2H2_jaz	PF12171.7	DPOGS207436	0.00011	22.3	0.8	0.097	12.9	0.5	2.5	2	0	0	2	2	2	2	Zinc-finger double-stranded RNA-binding
zf-met	PF12874.6	DPOGS207436	0.00041	20.5	6.7	0.32	11.3	1.3	2.7	2	0	0	2	2	2	2	Zinc-finger of C2H2 type
zf-H2C2_5	PF13909.5	DPOGS214262	1.8e-20	72.3	165.5	8.8e-06	25.3	0.8	19.2	19	0	0	19	19	19	15	C2H2-type zinc-finger domain
zf-H2C2_2	PF13465.5	DPOGS214262	6.2e-05	23.1	2.3	0.0024	18.1	0.3	25.4	28	0	0	28	28	28	8	Zinc-finger double domain
zf-C2H2	PF00096.25	DPOGS214262	0.00012	22.2	213.1	0.0077	16.5	1.1	24.4	25	0	0	25	25	25	17	Zinc finger, C2H2 type
BTB	PF00651.30	DPOGS207435	1e-24	86.8	0.1	1.6e-24	86.2	0.1	1.3	1	0	0	1	1	1	1	BTB/POZ domain
zf-C2H2_4	PF13894.5	DPOGS207435	1.3e-07	31.7	5.5	0.0066	17.1	0.4	2.9	2	0	0	2	2	2	2	C2H2-type zinc finger
zf-C2H2_6	PF13912.5	DPOGS207435	1.7e-06	27.7	2.7	0.00033	20.4	0.3	2.5	2	0	0	2	2	2	2	C2H2-type zinc finger
zf-met	PF12874.6	DPOGS207435	4.2e-06	26.9	3.6	0.018	15.3	0.2	2.6	2	0	0	2	2	2	2	Zinc-finger of C2H2 type
zf-C2H2_jaz	PF12171.7	DPOGS207435	0.00012	22.2	0.4	0.54	10.5	0	2.8	2	0	0	2	2	2	2	Zinc-finger double-stranded RNA-binding
zf-C2H2	PF00096.25	DPOGS207435	0.00015	22	9.5	0.052	13.9	0.5	3.1	3	0	0	3	3	3	2	Zinc finger, C2H2 type
zf-Di19	PF05605.11	DPOGS207435	0.00028	21	1	0.00065	19.8	0.7	1.7	1	0	0	1	1	1	1	Drought induced 19 protein (Di19),zinc-binding
zf-C2H2	PF00096.25	DPOGS210495	0.00017	21.8	12.6	0.00098	19.4	0	3.5	3	0	0	3	3	3	2	Zinc finger, C2H2 type
zf-AD	PF07776.14	DPOGS204457	1e-10	41.6	9.8	1.4e-08	34.7	2.3	3.5	3	0	0	3	3	3	2	Zinc-finger associated domain (zf-AD)
zf-C2H2	PF00096.25	DPOGS204457	0.00019	21.6	1.7	0.0008	19.6	1.2	2.2	1	0	0	1	1	1	1	Zinc finger, C2H2 type
zf-C2H2_4	PF13894.5	DPOGS215356	6.4e-06	26.5	39.7	0.0065	17.1	0.4	6.8	7	0	0	7	7	7	3	C2H2-type zinc finger
zf-H2C2_2	PF13465.5	DPOGS215356	1.8e-05	24.8	0.1	1.8e-05	24.8	0.1	5.1	5	0	0	5	5	5	2	Zinc-finger double domain
zf-C2H2	PF00096.25	DPOGS215356	0.00022	21.4	20.4	0.0045	17.3	2.2	6.7	7	1	0	7	7	7	3	Zinc finger, C2H2 type
zf-C2H2	PF00096.25	DPOGS208640	0.00022	21.4	7.8	0.0029	17.9	0.3	19.5	21	0	0	21	21	21	9	Zinc finger, C2H2 type
zf-C2H2_4	PF13894.5	DPOGS207437	1.1e-07	32	15.7	0.00016	22.1	2.9	2.4	2	0	0	2	2	2	2	C2H2-type zinc finger
zf-Di19	PF05605.11	DPOGS207437	2.1e-07	31	4.6	3.8e-07	30.2	3.2	1.4	1	0	0	1	1	1	1	Drought induced 19 protein (Di19),zinc-binding
zf-C2H2	PF00096.25	DPOGS207437	0.00044	20.5	17.3	0.024	15	3.4	2.4	2	0	0	2	2	2	2	Zinc finger, C2H2 type
zf-AD	PF07776.14	DPOGS214855	2.9e-14	52.9	1.6	2.9e-14	52.9	1.1	2.4	3	0	0	3	3	3	1	Zinc-finger associated domain (zf-AD)
zf-C2H2	PF00096.25	DPOGS214855	0.00062	20	6.2	0.0038	17.5	1.1	2.8	2	0	0	2	2	2	2	Zinc finger, C2H2 type
zf-C2H2_6	PF13912.5	DPOGS202383	2e-08	33.9	3.7	0.0027	17.5	0.1	2.5	1	1	1	2	2	2	2	C2H2-type zinc finger
zf-C2H2_4	PF13894.5	DPOGS202383	3.1e-06	27.5	2.9	0.0037	17.9	0.1	2.8	2	0	0	2	2	2	2	C2H2-type zinc finger
zf-met	PF12874.6	DPOGS202383	1.9e-05	24.8	3.5	0.00046	20.4	0.4	2.4	2	0	0	2	2	2	1	Zinc-finger of C2H2 type
zf-C2H2_jaz	PF12171.7	DPOGS202383	1.9e-05	24.7	1.3	0.00054	20.1	0.2	2.2	1	1	1	2	2	2	1	Zinc-finger double-stranded RNA-binding
zf-C2H2	PF00096.25	DPOGS202383	0.00065	19.9	0.9	0.00065	19.9	0.6	2.9	3	1	0	3	3	3	1	Zinc finger, C2H2 type
BTB	PF00651.30	DPOGS207965	9.2e-26	90.2	0.1	2.3e-25	88.9	0.1	1.7	1	0	0	1	1	1	1	BTB/POZ domain
zf-C2H2_4	PF13894.5	DPOGS207965	6.8e-05	23.3	11.5	0.0081	16.8	0.8	2.9	2	0	0	2	2	2	2	C2H2-type zinc finger
zf-Di19	PF05605.11	DPOGS207965	0.00017	21.7	5.1	0.00037	20.6	3.5	1.5	1	0	0	1	1	1	1	Drought induced 19 protein (Di19),zinc-binding
zf-C2H2	PF00096.25	DPOGS207965	0.0007	19.8	15.8	0.00072	19.8	0.8	2.9	3	0	0	3	3	3	2	Zinc finger, C2H2 type
zf-met	PF12874.6	DPOGS205405	1.8e-05	24.8	5.7	0.087	13.1	0.4	3.1	2	0	0	2	2	2	2	Zinc-finger of C2H2 type
zf-C2H2	PF00096.25	DPOGS205405	0.00079	19.7	22.4	0.18	12.2	0.5	5	5	0	0	5	5	5	3	Zinc finger, C2H2 type
zf-C3HC4_3	PF13920.5	DPOGS214776	2.6e-08	33.5	10.1	2.6e-08	33.5	7	4.7	3	2	2	5	5	5	1	Zinc finger, C3HC4 type (RINGfinger)
zf-C2H2_4	PF13894.5	DPOGS214776	4.1e-05	24	4.7	0.0051	17.5	0.1	8.5	9	2	0	9	9	9	2	C2H2-type zinc finger
zf-C2H2	PF00096.25	DPOGS214776	0.00083	19.6	6	0.0069	16.7	0.9	8.1	9	1	0	9	9	9	2	Zinc finger, C2H2 type
zf-C2H2_4	PF13894.5	DPOGS210640	3e-05	24.4	63.8	0.39	11.6	0.8	8.4	8	0	0	8	8	8	6	C2H2-type zinc finger
zf-C2H2	PF00096.25	DPOGS210640	0.00097	19.4	68.1	0.048	14	1.1	8.3	9	0	0	9	9	9	6	Zinc finger, C2H2 type
zf-C2H2_4	PF13894.5	DPOGS201222	0.00028	21.4	3.1	0.0089	16.7	0.1	2.9	2	0	0	2	2	2	2	C2H2-type zinc finger
zf-C2H2_4	PF13894.5	DPOGS205034	2.2e-06	27.9	15.3	0.0047	17.6	0.1	4.7	4	0	0	4	4	4	3	C2H2-type zinc finger
zf-met	PF12874.6	DPOGS205034	1.5e-05	25.1	1.5	0.0057	16.9	0	3.4	3	0	0	3	3	3	2	Zinc-finger of C2H2 type
zf-met	PF12874.6	DPOGS202384	0.00059	20	0.6	0.0011	19.1	0.4	1.5	1	0	0	1	1	1	1	Zinc-finger of C2H2 type
zf-C3HC4_3	PF13920.5	DPOGS204023	2.3e-10	40	14.5	2.3e-10	40	10	3.2	4	0	0	4	4	4	1	Zinc finger, C3HC4 type (RINGfinger)
THAP	PF05485.11	DPOGS203095	3.1e-12	47.2	0.1	3.1e-12	47.2	0	2.2	2	0	0	2	2	2	1	THAP domain
zf-C2H2_2	PF12756.6	DPOGS204476	9.4e-34	115.7	15.6	1.7e-27	95.6	1.2	3.6	2	1	0	2	2	2	2	C2H2 type zinc-finger (2 copies)
zf-C2H2_jaz	PF12171.7	DPOGS204476	7.3e-11	42	23.4	2e-08	34.2	6.9	4.1	4	0	0	4	4	4	2	Zinc-finger double-stranded RNA-binding
zf-met	PF12874.6	DPOGS204476	2.9e-05	24.2	13.4	0.0001	22.5	4.6	3.7	3	0	0	3	3	3	1	Zinc-finger of C2H2 type
zf-C2H2_4	PF13894.5	DPOGS204476	0.00053	20.5	11.3	0.0013	19.3	0.6	4.2	4	0	0	4	4	4	1	C2H2-type zinc finger
zf-C2HC_2	PF13913.5	DPOGS214728	1.4e-15	56.7	8.3	1.3e-07	31.3	0.5	2.4	2	0	0	2	2	2	2	zinc-finger of a C2HC-type
zf-CpG_bind_C	PF12269.7	DPOGS214728	0.00066	19.4	1.6	0.43	10.2	0	3.1	2	1	0	3	3	3	2	CpG binding protein zinc fingerCterminaldomain
BTB	PF00651.30	DPOGS212369	6.8e-25	87.4	0.1	1.2e-24	86.6	0.1	1.3	1	0	0	1	1	1	1	BTB/POZ domain
zf-Di19	PF05605.11	DPOGS212369	1e-07	32	9.4	0.0017	18.5	1.1	3.5	3	0	0	3	3	3	3	Drought induced 19 protein (Di19),zinc-binding
zf-H2C2_5	PF13909.5	DPOGS212369	1.8e-05	24.3	6.8	1.8e-05	24.3	4.7	2.8	3	0	0	3	3	3	1	C2H2-type zinc-finger domain
DnaJ	PF00226.30	DPOGS202592	6.6e-27	93.3	0.3	3e-26	91.2	0.2	2.2	1	0	0	1	1	1	1	DnaJ domain
zf-C2H2_2	PF12756.6	DPOGS202592	6.2e-10	39.2	0.6	0.00071	19.8	0	3	2	0	0	2	2	2	2	C2H2 type zinc-finger (2 copies)
zf-C2H2_jaz	PF12171.7	DPOGS202592	7.5e-10	38.7	12.2	1.9e-09	37.5	3.9	2.6	2	0	0	2	2	2	2	Zinc-finger double-stranded RNA-binding
zf-met	PF12874.6	DPOGS202592	3.5e-07	30.3	7.3	2.8e-06	27.4	1.9	2.5	2	0	0	2	2	2	1	Zinc-finger of C2H2 type
zf-C2H2_4	PF13894.5	DPOGS202592	3.1e-05	24.3	3.6	0.097	13.5	0.2	2.8	2	0	0	2	2	2	2	C2H2-type zinc finger

## Sheet: Drosophila melanogaster
				full sequence			best 1 domain					domain number estimation
target name	accession	query name	E-value	score	bias	E-value	score	bias	exp	reg	clu	ov	env	dom	rep	inc	description of target
zf-H2C2_2	PF13465.5	FBpp0079845	6.6e-102	329.7	163.2	5.5e-08	32.8	1.6	19.2	19	0	0	19	19	19	17	Zinc-finger double domain
zf-C2H2	PF00096.25	FBpp0079845	1e-72	236.6	206	9.6e-06	25.7	1.4	18.5	18	0	0	18	18	18	18	Zinc finger, C2H2 type
zf-C2H2_4	PF13894.5	FBpp0079845	1.1e-57	187.6	186.2	0.00085	19.9	3.7	18.5	18	0	0	18	18	18	18	C2H2-type zinc finger
zf-met	PF12874.6	FBpp0079845	2e-20	72.4	146.8	0.00012	22.2	0.9	18.1	18	0	0	18	18	18	12	Zinc-finger of C2H2 type
zf-C2H2_jaz	PF12171.7	FBpp0079845	8.2e-18	64.1	137.8	0.00034	20.7	0.6	18.8	18	1	1	19	19	19	11	Zinc-finger double-stranded RNA-binding
zf-C2H2_6	PF13912.5	FBpp0079845	1.6e-15	56.5	138.4	0.14	12.1	0.4	18.7	18	0	0	18	18	18	17	C2H2-type zinc finger
zf-Di19	PF05605.11	FBpp0079845	0.00059	20	129.3	0.15	12.3	3.8	11.1	8	1	1	11	11	11	9	Drought induced 19 protein (Di19),zinc-binding
zf-H2C2_2	PF13465.5	FBpp0082061	4.6e-72	235.3	143.2	2.9e-06	27.3	0.2	15.3	15	0	0	15	15	15	15	Zinc-finger double domain
zf-C2H2	PF00096.25	FBpp0082061	1e-56	186.2	168.5	3.6e-06	27	1.7	15.2	15	0	0	15	15	15	15	Zinc finger, C2H2 type
zf-C2H2_4	PF13894.5	FBpp0082061	6.3e-51	166.5	154.4	0.00046	20.7	2.6	15.2	15	0	0	15	15	15	15	C2H2-type zinc finger
zf-C2H2_jaz	PF12171.7	FBpp0082061	1.7e-25	88.6	107.2	9e-05	22.6	1.8	15.2	15	0	0	15	15	15	12	Zinc-finger double-stranded RNA-binding
zf-C2H2_6	PF13912.5	FBpp0082061	8e-13	47.9	137.8	0.0085	15.9	0.7	16	15	1	0	15	15	15	12	C2H2-type zinc finger
zinc_ribbon_15	PF17032.4	FBpp0082061	5.7e-07	30.1	66.3	0.062	14	1.7	7.7	2	2	6	8	8	8	7	zinc-ribbon family
zf-C2HE	PF16278.4	FBpp0082061	1.7e-06	28.3	144.9	0.054	13.9	1	15.3	3	3	12	15	15	15	9	C2HE / C2H2 / C2HCzinc-bindingfinger
C1_1	PF00130.21	FBpp0082061	1.1e-05	25.2	71.2	0.084	12.7	2.7	10.6	3	3	4	9	9	9	6	Phorbol esters/diacylglycerol binding domain (C1domain)
zf-Di19	PF05605.11	FBpp0082061	2e-05	24.7	99.6	0.0044	17.2	1.7	9.7	3	3	5	9	9	9	6	Drought induced 19 protein (Di19),zinc-binding
zf-H2C2_2	PF13465.5	FBpp0305244	1.2e-59	196.1	101.1	8.1e-09	35.4	0.7	13.3	14	0	0	14	14	14	11	Zinc-finger double domain
zf-C2H2	PF00096.25	FBpp0305244	8.6e-52	170.7	104.3	5.5e-06	26.5	1.9	13	13	0	0	13	13	13	12	Zinc finger, C2H2 type
zf-C2H2_4	PF13894.5	FBpp0305244	1.2e-39	131.4	108.5	0.00081	19.9	0.6	13.2	14	1	1	15	15	15	12	C2H2-type zinc finger
zf-C2H2_6	PF13912.5	FBpp0305244	5.8e-21	73.9	84.8	4e-06	26.6	0.3	13.3	13	1	0	13	13	13	9	C2H2-type zinc finger
zf-C2H2_jaz	PF12171.7	FBpp0305244	3.9e-20	71.5	57.6	0.0088	16.2	0.3	12.2	11	1	1	12	12	12	9	Zinc-finger double-stranded RNA-binding
zf-AD	PF07776.14	FBpp0305244	4.4e-11	42.8	3.4	4.4e-11	42.8	2.4	2.8	2	0	0	2	2	2	1	Zinc-finger associated domain (zf-AD)
zf-C2H2_11	PF16622.4	FBpp0305244	4.7e-08	32.5	54.3	0.0017	18	0.1	10.6	11	0	0	11	11	11	5	zinc-finger C2H2-type
zf-C2H2_8	PF15909.4	FBpp0305244	5e-08	33	41.3	0.0068	16.6	2.1	7	1	1	8	9	9	9	6	C2H2-type zinc ribbon
zinc_ribbon_15	PF17032.4	FBpp0305244	0.00023	21.8	46.7	0.59	10.8	1	7.8	3	2	6	9	9	9	7	zinc-ribbon family
zf-C2H2	PF00096.25	FBpp0082404	3.7e-49	162.4	84.5	4.9e-05	23.5	0.3	12.5	12	0	0	12	12	12	11	Zinc finger, C2H2 type
zf-H2C2_2	PF13465.5	FBpp0082404	1.8e-36	122.9	78.3	4.7e-09	36.2	0.7	13.7	13	1	0	13	13	13	9	Zinc-finger double domain
zf-C2H2_4	PF13894.5	FBpp0082404	2.3e-32	108.8	89.3	0.00019	21.9	0.6	13.1	13	0	0	13	13	13	12	C2H2-type zinc finger
zf-C2H2_6	PF13912.5	FBpp0082404	3e-24	84.4	63.1	8.8e-06	25.5	0.3	12.7	12	0	0	12	12	12	8	C2H2-type zinc finger
zf-C2H2_jaz	PF12171.7	FBpp0082404	7.3e-19	67.5	59.9	0.00047	20.3	0.4	11.7	12	0	0	12	12	12	8	Zinc-finger double-stranded RNA-binding
zf-met	PF12874.6	FBpp0082404	2.9e-14	52.8	64.8	0.011	16	0.2	12.3	12	0	0	12	12	12	9	Zinc-finger of C2H2 type
zf-C2H2_11	PF16622.4	FBpp0082404	2.3e-09	36.8	39.4	0.44	10.3	0.2	10.5	10	1	0	10	10	10	6	zinc-finger C2H2-type
zf-H2C2_2	PF13465.5	FBpp0079702	1.4e-49	164.3	71.4	3.4e-09	36.6	0.3	10.6	13	0	0	13	13	10	8	Zinc-finger double domain
zf-C2H2	PF00096.25	FBpp0079702	4.4e-49	162.2	67	1.3e-06	28.4	0.6	10.7	10	0	0	10	10	10	9	Zinc finger, C2H2 type
zf-C2H2_4	PF13894.5	FBpp0079702	2.5e-35	118	72.2	0.00032	21.2	0.3	11.5	11	0	0	11	11	11	9	C2H2-type zinc finger
zf-C2H2_6	PF13912.5	FBpp0079702	7.7e-14	51.2	44.2	0.06	13.2	0.1	9.5	9	0	0	9	9	9	7	C2H2-type zinc finger
zf-met	PF12874.6	FBpp0079702	2.1e-10	40.6	76.7	0.00049	20.3	0.6	11.1	12	0	0	12	12	10	7	Zinc-finger of C2H2 type
zf-C2H2_11	PF16622.4	FBpp0079702	2.6e-09	36.6	55	0.0019	17.8	0.9	10	11	0	0	11	11	11	5	zinc-finger C2H2-type
zf-C2H2_jaz	PF12171.7	FBpp0079702	4.1e-09	36.4	69.6	0.036	14.3	0.4	11.8	11	1	1	12	12	11	7	Zinc-finger double-stranded RNA-binding
zf-Di19	PF05605.11	FBpp0079702	9.4e-07	28.9	60.8	0.00016	21.8	2.2	7.6	5	1	0	7	7	7	4	Drought induced 19 protein (Di19),zinc-binding
zf-C2H2_8	PF15909.4	FBpp0079702	2.9e-06	27.4	32.1	0.00021	21.4	3.5	4.8	2	1	4	6	6	6	4	C2H2-type zinc ribbon
zf-C2HC_2	PF13913.5	FBpp0079702	7.2e-05	22.5	25.3	1.7	8.6	0	8.5	9	0	0	9	9	9	3	zinc-finger of a C2HC-type
zf-C2H2_2	PF12756.6	FBpp0079702	0.0004	20.6	69.9	0.00096	19.3	3.8	9.9	3	2	3	7	7	6	5	C2H2 type zinc-finger (2 copies)
zf-C2H2	PF00096.25	FBpp0289959	9.1e-47	154.9	231.1	1.1e-05	25.5	1.6	27.6	28	0	0	28	28	28	23	Zinc finger, C2H2 type
zf-C2H2_4	PF13894.5	FBpp0289959	7e-34	113.5	225.2	0.0048	17.5	0.8	28.7	29	0	0	29	29	29	21	C2H2-type zinc finger
zf-H2C2_2	PF13465.5	FBpp0289959	2e-28	97.4	170.6	7.4e-08	32.4	0.9	26.8	29	2	0	29	29	29	10	Zinc-finger double domain
zf-AD	PF07776.14	FBpp0289959	4.7e-15	55.5	2.3	4.7e-15	55.5	1.6	8	9	0	0	9	9	9	1	Zinc-finger associated domain (zf-AD)
zf-C2H2	PF00096.25	FBpp0081919	9e-44	145.5	152.1	9.4e-05	22.6	1.8	18.9	20	0	0	20	20	20	16	Zinc finger, C2H2 type
zf-C2H2_4	PF13894.5	FBpp0081919	5.1e-31	104.6	145.1	0.00019	21.9	1.3	19.1	19	0	0	19	19	19	15	C2H2-type zinc finger
zf-H2C2_2	PF13465.5	FBpp0081919	4.7e-28	96.2	125.9	7e-08	32.5	0.2	19.5	19	3	0	19	19	19	10	Zinc-finger double domain
zf-AD	PF07776.14	FBpp0081919	1.1e-10	41.5	3	1.1e-10	41.5	2.1	6.9	6	2	2	8	8	8	1	Zinc-finger associated domain (zf-AD)
zf-C2H2_jaz	PF12171.7	FBpp0081919	5.8e-09	35.9	72.5	0.55	10.5	0.2	15	14	1	1	15	15	15	8	Zinc-finger double-stranded RNA-binding
zf-met	PF12874.6	FBpp0081919	1.2e-06	28.6	75.9	0.17	12.2	1	14.1	14	0	0	14	14	14	7	Zinc-finger of C2H2 type
zf-H2C2_2	PF13465.5	FBpp0083307	2e-43	144.8	75.1	2.6e-09	37	0.8	11.9	12	0	0	12	12	12	7	Zinc-finger double domain
zf-C2H2	PF00096.25	FBpp0083307	1.1e-40	135.7	77.8	5e-05	23.4	0.4	9.5	9	0	0	9	9	9	9	Zinc finger, C2H2 type
zf-C2H2_4	PF13894.5	FBpp0083307	1.1e-32	109.8	69.5	0.002	18.7	1.2	9.5	9	0	0	9	9	9	9	C2H2-type zinc finger
zf-C2H2_jaz	PF12171.7	FBpp0083307	1.6e-19	69.6	56.1	0.0024	18	0.4	9.2	9	0	0	9	9	9	8	Zinc-finger double-stranded RNA-binding
zf-C2H2_6	PF13912.5	FBpp0083307	6.9e-11	41.7	56.5	0.07	13	0.1	9.5	10	0	0	10	10	10	7	C2H2-type zinc finger
zf-C2H2_8	PF15909.4	FBpp0083307	6.1e-07	29.6	40.7	0.049	13.8	1	6.1	3	3	3	6	6	6	6	C2H2-type zinc ribbon
zf-C2H2_2	PF12756.6	FBpp0083307	7.1e-07	29.4	57.8	0.14	12.4	2.2	9	2	2	5	8	8	8	4	C2H2 type zinc-finger (2 copies)
zf-met	PF12874.6	FBpp0083307	7.6e-07	29.2	75	0.068	13.5	0.4	9.5	9	0	0	9	9	9	6	Zinc-finger of C2H2 type
GAGA	PF09237.10	FBpp0083307	1.3e-05	24.8	19.5	0.59	9.9	0.2	6.7	3	2	4	7	7	7	3	GAGA factor
zf-H2C2_5	PF13909.5	FBpp0083307	0.0008	19	71.4	0.00097	18.7	1.5	10	8	3	0	8	8	8	5	C2H2-type zinc-finger domain
zf-C2H2_4	PF13894.5	FBpp0310171	1.1e-44	147.1	129.2	0.00092	19.8	0.1	20.9	21	0	0	21	21	21	16	C2H2-type zinc finger
zf-C2H2	PF00096.25	FBpp0310171	1.2e-39	132.4	122.7	0.0039	17.5	0.7	19.9	19	0	0	19	19	19	15	Zinc finger, C2H2 type
zf-met	PF12874.6	FBpp0310171	1e-15	57.4	84.3	0.0011	19.2	0.3	16.2	15	0	0	15	15	15	7	Zinc-finger of C2H2 type
zf-C2H2_jaz	PF12171.7	FBpp0310171	2.2e-15	56.4	105.7	0.0013	18.9	1	16.9	17	0	0	17	17	17	9	Zinc-finger double-stranded RNA-binding
zf-AD	PF07776.14	FBpp0310171	3.2e-12	46.4	7.7	3.2e-12	46.4	5.3	6.5	7	1	0	7	7	7	1	Zinc-finger associated domain (zf-AD)
zf-C2H2_11	PF16622.4	FBpp0310171	6.5e-05	22.5	68.3	0.33	10.6	0	13.6	14	0	0	14	14	14	7	zinc-finger C2H2-type
zf-C2H2_6	PF13912.5	FBpp0310171	0.0004	20.2	1.4	0.0013	18.6	0.3	15	15	0	0	15	15	15	5	C2H2-type zinc finger
GAGA	PF09237.10	FBpp0310171	0.00045	19.9	10.1	0.096	12.4	0.2	5.5	5	0	0	5	5	5	2	GAGA factor
zf-H2C2_2	PF13465.5	FBpp0078112	1.5e-50	167.3	79.7	7e-09	35.6	0.4	11.4	11	0	0	11	11	11	11	Zinc-finger double domain
zf-C2H2	PF00096.25	FBpp0078112	1.9e-39	131.8	80.9	1.5e-05	25.1	0.9	11.5	11	0	0	11	11	11	10	Zinc finger, C2H2 type
zf-C2H2_4	PF13894.5	FBpp0078112	2.9e-32	108.5	78.6	0.00031	21.2	0.4	11.4	11	0	0	11	11	11	10	C2H2-type zinc finger
zf-met	PF12874.6	FBpp0078112	7.4e-10	38.8	57.8	0.00038	20.7	0.1	10.5	7	2	1	9	9	9	5	Zinc-finger of C2H2 type
zf-C2H2_jaz	PF12171.7	FBpp0078112	1.6e-08	34.5	65.4	0.0072	16.5	0.1	10.7	10	1	0	10	10	10	7	Zinc-finger double-stranded RNA-binding
zf-C2H2_6	PF13912.5	FBpp0078112	1e-07	31.7	67.9	0.002	17.9	0.3	11.1	11	0	0	11	11	11	6	C2H2-type zinc finger
zinc_ribbon_15	PF17032.4	FBpp0078112	1.8e-05	25.3	43	0.22	12.2	2.1	6.2	4	2	2	6	6	6	4	zinc-ribbon family
zf-H2C2_2	PF13465.5	FBpp0082593	1.4e-42	142.2	63	1.1e-08	35	1.7	10.6	10	0	0	10	10	10	7	Zinc-finger double domain
zf-C2H2	PF00096.25	FBpp0082593	1.1e-37	126.3	67.4	6.1e-06	26.3	0.5	10.5	10	0	0	10	10	10	10	Zinc finger, C2H2 type
zf-C2H2_4	PF13894.5	FBpp0082593	7.6e-33	110.3	63.7	0.0012	19.4	0.4	10.6	10	0	0	10	10	10	10	C2H2-type zinc finger
zf-C2H2_6	PF13912.5	FBpp0082593	1.9e-23	81.8	53.7	0.0014	18.5	0	10.7	10	1	0	10	10	10	7	C2H2-type zinc finger
zf-AD	PF07776.14	FBpp0082593	6.7e-15	55	2.6	6.7e-15	55	1.8	4.1	2	1	3	5	5	5	1	Zinc-finger associated domain (zf-AD)
zf-met	PF12874.6	FBpp0082593	1e-14	54.3	56.4	0.023	15	0.3	10.4	10	0	0	10	10	10	7	Zinc-finger of C2H2 type
zf-C2H2_jaz	PF12171.7	FBpp0082593	7.1e-07	29.3	43.8	0.11	12.7	0.1	10.1	10	0	0	10	10	10	5	Zinc-finger double-stranded RNA-binding
zf-Di19	PF05605.11	FBpp0082593	1.2e-05	25.4	4.8	1.2e-05	25.4	3.3	6.1	2	1	5	7	7	7	4	Drought induced 19 protein (Di19),zinc-binding
zf-C2H2_8	PF15909.4	FBpp0082593	0.00054	20.1	32.3	0.0099	16.1	7.5	5.3	1	1	3	5	5	5	2	C2H2-type zinc ribbon
zf-H2C2_2	PF13465.5	FBpp0073236	4.2e-38	128	104.4	3.4e-09	36.6	0.4	14.6	15	0	0	15	15	15	10	Zinc-finger double domain
zf-C2H2	PF00096.25	FBpp0073236	2.9e-37	124.9	134.9	2.4e-06	27.6	0.8	14	14	0	0	14	14	14	11	Zinc finger, C2H2 type
zf-C2H2_4	PF13894.5	FBpp0073236	7.2e-34	113.4	130.7	0.00027	21.4	0.5	14.8	15	0	0	15	15	15	13	C2H2-type zinc finger
zf-AD	PF07776.14	FBpp0073236	1.2e-12	47.7	3.4	1.2e-12	47.7	2.3	5.7	5	2	1	6	6	5	2	Zinc-finger associated domain (zf-AD)
zf-C2H2_jaz	PF12171.7	FBpp0073236	1.3e-11	44.3	75	0.038	14.2	0.2	12.4	11	1	1	12	12	12	8	Zinc-finger double-stranded RNA-binding
zf-C2H2_6	PF13912.5	FBpp0073236	2.5e-09	36.8	96.3	0.00024	20.9	0.6	12.9	13	0	0	13	13	13	8	C2H2-type zinc finger
Actin_micro	PF17003.4	FBpp0073236	0.00043	19.5	13.2	0.0079	15.3	0	5	2	2	0	2	2	2	1	Putative actin-like family
zf-C2H2	PF00096.25	FBpp0290219	6.2e-37	123.9	79.6	8.5e-06	25.9	0.5	10.6	11	0	0	11	11	11	9	Zinc finger, C2H2 type
zf-H2C2_2	PF13465.5	FBpp0290219	1e-33	114.1	65	2.9e-07	30.5	0.2	10	9	1	1	10	10	10	8	Zinc-finger double domain
zf-C2H2_4	PF13894.5	FBpp0290219	1.1e-29	100.4	72.1	0.00027	21.4	0.9	10.9	11	0	0	11	11	11	9	C2H2-type zinc finger
zf-C2H2_6	PF13912.5	FBpp0290219	1.2e-15	56.9	44.2	0.00048	19.9	0.1	8.7	8	0	0	8	8	8	6	C2H2-type zinc finger
zf-met	PF12874.6	FBpp0290219	5.1e-10	39.3	60.9	0.00049	20.3	0.3	9.5	9	0	0	9	9	9	6	Zinc-finger of C2H2 type
zf-C2H2_jaz	PF12171.7	FBpp0290219	1.2e-08	34.9	55.8	0.0019	18.3	0.3	9.8	9	0	0	9	9	9	6	Zinc-finger double-stranded RNA-binding
zf-C2H2_8	PF15909.4	FBpp0290219	3.6e-06	27.1	35.4	0.0035	17.5	3.2	5.5	1	1	5	6	6	6	4	C2H2-type zinc ribbon
zf-C2H2_4	PF13894.5	FBpp0082437	1.3e-36	122	104.9	0.0012	19.4	0.6	16	16	0	0	16	16	16	15	C2H2-type zinc finger
zf-C2H2	PF00096.25	FBpp0082437	5.5e-36	120.9	102.8	0.00046	20.4	1.4	15.6	15	0	0	15	15	15	15	Zinc finger, C2H2 type
zf-H2C2_2	PF13465.5	FBpp0082437	5.3e-19	67.6	97.3	5.7e-08	32.7	0.3	15.3	15	2	0	15	15	15	9	Zinc-finger double domain
zf-C2H2_jaz	PF12171.7	FBpp0082437	4.9e-13	48.9	74.6	0.24	11.6	0.1	15.5	16	0	0	16	16	16	10	Zinc-finger double-stranded RNA-binding
zf-C2H2_6	PF13912.5	FBpp0082437	7.7e-13	48	83.8	0.00025	20.8	0.1	13.5	14	0	0	14	14	14	8	C2H2-type zinc finger
zf-C2H2_8	PF15909.4	FBpp0082437	7.6e-10	38.9	37.4	0.0089	16.2	3.2	8.7	4	2	5	9	9	9	4	C2H2-type zinc ribbon
zf-C2H2	PF00096.25	FBpp0304335	2.2e-35	119	79.3	9.8e-07	28.8	1	10	10	0	0	10	10	10	9	Zinc finger, C2H2 type
zf-C2H2_4	PF13894.5	FBpp0304335	6.7e-27	91.8	67.9	0.00048	20.6	0.7	10.4	9	1	1	10	10	10	8	C2H2-type zinc finger
zf-H2C2_2	PF13465.5	FBpp0304335	1.1e-24	85.5	72.5	2.3e-08	34	0.6	11.1	11	0	0	11	11	11	6	Zinc-finger double domain
zf-C2H2_6	PF13912.5	FBpp0304335	1.3e-10	40.9	55.8	0.0006	19.6	1.4	9	9	0	0	9	9	9	6	C2H2-type zinc finger
zf-C2H2_jaz	PF12171.7	FBpp0304335	5.8e-10	39.1	41.3	0.016	15.4	0.1	8.5	9	0	0	9	9	9	6	Zinc-finger double-stranded RNA-binding
zf-H2C2_5	PF13909.5	FBpp0304335	4.1e-05	23.1	43.7	0.0025	17.4	0.4	7.4	7	1	0	7	7	7	4	C2H2-type zinc-finger domain
zf-met	PF12874.6	FBpp0304335	8.5e-05	22.7	37.6	0.017	15.4	0.3	7.9	8	0	0	8	8	8	4	Zinc-finger of C2H2 type
zf-H2C2_2	PF13465.5	FBpp0078231	1.7e-43	145	64	7.4e-08	32.4	0.2	10.8	11	0	0	11	11	11	8	Zinc-finger double domain
zf-C2H2	PF00096.25	FBpp0078231	3.5e-35	118.4	66.8	6.6e-07	29.4	1.2	9.4	9	0	0	9	9	9	9	Zinc finger, C2H2 type
zf-C2H2_4	PF13894.5	FBpp0078231	1.3e-27	93.9	57.8	0.0013	19.3	0.9	9.5	9	0	0	9	9	9	9	C2H2-type zinc finger
zf-C2H2_jaz	PF12171.7	FBpp0078231	2.4e-13	49.9	25.7	0.5	10.6	0.1	9.6	9	0	0	9	9	9	6	Zinc-finger double-stranded RNA-binding
zf-Di19	PF05605.11	FBpp0078231	8.6e-07	29.1	40.1	0.0036	17.5	2.4	6.1	4	2	1	5	5	5	5	Drought induced 19 protein (Di19),zinc-binding
zf-C2H2_6	PF13912.5	FBpp0078231	2.8e-06	27	40.8	0.038	13.9	0.3	8.1	8	0	0	8	8	8	5	C2H2-type zinc finger
YhfH	PF14149.5	FBpp0078231	0.00013	21.7	12.3	8.3	6.4	0	5.6	5	0	0	5	5	5	2	YhfH-like protein
Zn-ribbon_8	PF09723.9	FBpp0078231	0.00028	20.8	32.8	0.14	12.2	2.8	5.3	3	1	2	5	5	5	4	Zinc ribbon domain
HypA	PF01155.18	FBpp0078231	0.00037	20.4	19.3	0.92	9.4	0.6	4.7	2	2	2	4	4	4	4	Hydrogenase/urease nickel incorporation, metallochaperone, hypA
zf-C2H2	PF00096.25	FBpp0081985	3.6e-35	118.4	57.1	1.3e-05	25.3	1.5	8.8	8	0	0	8	8	8	8	Zinc finger, C2H2 type
zf-H2C2_2	PF13465.5	FBpp0081985	9.5e-30	101.6	54.8	1.4e-07	31.5	0.5	9.7	9	2	0	9	9	9	5	Zinc-finger double domain
zf-C2H2_4	PF13894.5	FBpp0081985	2.4e-26	90	56.8	0.00022	21.7	1.5	9	9	0	0	9	9	9	8	C2H2-type zinc finger
zf-AD	PF07776.14	FBpp0081985	3.4e-12	46.3	2.3	2.4e-11	43.6	0.2	3.2	2	0	0	2	2	2	1	Zinc-finger associated domain (zf-AD)
zf-C2H2_jaz	PF12171.7	FBpp0081985	3.8e-11	42.9	33.9	0.0029	17.7	0.1	7.3	8	0	0	8	8	8	5	Zinc-finger double-stranded RNA-binding
zf-C2H2_6	PF13912.5	FBpp0081985	1.6e-10	40.6	51.1	3.2e-05	23.7	0.1	8.8	9	0	0	9	9	9	5	C2H2-type zinc finger
zf-C2H2_2	PF12756.6	FBpp0081985	1.3e-06	28.5	37	0.017	15.4	1.3	7.9	3	1	5	8	8	8	7	C2H2 type zinc-finger (2 copies)
zf-met	PF12874.6	FBpp0081985	3.4e-06	27.1	38.9	0.096	13	0.2	8	8	0	0	8	8	8	4	Zinc-finger of C2H2 type
zf-H2C2_2	PF13465.5	FBpp0080264	6.3e-41	136.9	67.6	2.8e-09	36.9	0.2	9.2	9	0	0	9	9	9	7	Zinc-finger double domain
zf-C2H2	PF00096.25	FBpp0080264	1.9e-34	116.1	71.2	9.3e-06	25.7	3.3	8.8	9	0	0	9	9	9	8	Zinc finger, C2H2 type
zf-C2H2_4	PF13894.5	FBpp0080264	4.9e-26	89.1	65.2	0.0006	20.3	2.4	8.9	9	0	0	9	9	9	8	C2H2-type zinc finger
zf-C2H2_jaz	PF12171.7	FBpp0080264	6.4e-13	48.5	32	0.08	13.2	0.5	7.6	7	0	0	7	7	7	6	Zinc-finger double-stranded RNA-binding
zf-met	PF12874.6	FBpp0080264	4.9e-09	36.2	48.2	0.049	13.9	0.2	8	8	0	0	8	8	8	6	Zinc-finger of C2H2 type
zf-C2H2_6	PF13912.5	FBpp0080264	3.7e-05	23.5	51.2	0.021	14.7	1.6	9	9	1	0	9	9	9	5	C2H2-type zinc finger
zf-H2C2_2	PF13465.5	FBpp0078048	7.7e-37	124	67.4	6.8e-10	38.8	0.5	10.7	10	1	0	10	10	10	8	Zinc-finger double domain
zf-C2H2	PF00096.25	FBpp0078048	3.6e-34	115.2	70.8	9.1e-06	25.8	0.8	8.8	8	0	0	8	8	8	8	Zinc finger, C2H2 type
zf-C2H2_4	PF13894.5	FBpp0078048	4e-28	95.6	73.7	0.00014	22.3	0.6	8.8	9	0	0	9	9	9	8	C2H2-type zinc finger
zf-C2H2_jaz	PF12171.7	FBpp0078048	9.8e-14	51.1	40.9	0.033	14.4	0	8.5	8	0	0	8	8	8	7	Zinc-finger double-stranded RNA-binding
zf-AD	PF07776.14	FBpp0078048	6.4e-10	39	0.1	6.4e-10	39	0.1	3.1	2	0	0	2	2	2	1	Zinc-finger associated domain (zf-AD)
zf-C2HE	PF16278.4	FBpp0078048	1.2e-05	25.5	59.8	0.044	14.2	0.6	8.4	2	1	6	8	8	8	4	C2HE / C2H2 / C2HCzinc-bindingfinger
zf-met	PF12874.6	FBpp0078048	3.5e-05	23.9	59.4	0.006	16.8	0.8	8.5	7	1	0	8	8	8	5	Zinc-finger of C2H2 type
zf-C2H2_6	PF13912.5	FBpp0078048	0.00032	20.5	8.4	0.0021	17.9	1.7	9.2	9	1	0	9	9	9	5	C2H2-type zinc finger
zf-Di19	PF05605.11	FBpp0078048	0.00048	20.3	43.1	0.0015	18.7	4.5	6.4	4	1	1	6	6	6	3	Drought induced 19 protein (Di19),zinc-binding
zf-C2H2	PF00096.25	FBpp0292052	1.1e-33	113.7	136.9	4.6e-05	23.5	2.4	20.1	20	0	0	20	20	20	16	Zinc finger, C2H2 type
zf-C2H2_4	PF13894.5	FBpp0292052	2.6e-25	86.8	182.6	0.00025	21.5	1.5	22.1	23	0	0	23	23	23	17	C2H2-type zinc finger
zf-H2C2_2	PF13465.5	FBpp0292052	1.7e-13	50.2	123.3	0.00046	20.4	2.1	20.8	23	0	0	23	23	23	14	Zinc-finger double domain
zf-C2H2	PF00096.25	FBpp0071109	1.1e-32	110.5	49.5	1.4e-05	25.2	0.1	8.7	8	0	0	8	8	8	8	Zinc finger, C2H2 type
zf-C2H2_4	PF13894.5	FBpp0071109	1.6e-25	87.5	55.3	0.00014	22.3	0.1	8.9	9	0	0	9	9	9	8	C2H2-type zinc finger
zf-H2C2_2	PF13465.5	FBpp0071109	1.8e-25	88	47.6	2.6e-07	30.7	0.2	10.1	9	1	0	9	9	9	6	Zinc-finger double domain
zf-C2H2_6	PF13912.5	FBpp0071109	4.2e-18	64.7	49.6	4.3e-05	23.3	1.3	9	9	0	0	9	9	9	7	C2H2-type zinc finger
zf-C2H2_jaz	PF12171.7	FBpp0071109	1.7e-11	44	25	0.15	12.3	0.1	8.9	9	0	0	9	9	9	4	Zinc-finger double-stranded RNA-binding
zf-met	PF12874.6	FBpp0071109	1.7e-10	40.8	32.6	0.026	14.8	0.2	9	9	0	0	9	9	9	5	Zinc-finger of C2H2 type
zf-C2H2	PF00096.25	FBpp0292053	1.2e-32	110.4	136.9	5.2e-05	23.4	2.4	19.9	20	0	0	20	20	20	15	Zinc finger, C2H2 type
zf-C2H2_4	PF13894.5	FBpp0292053	4.6e-24	82.9	183.1	0.00028	21.4	1.5	22.1	23	0	0	23	23	23	17	C2H2-type zinc finger
zf-H2C2_2	PF13465.5	FBpp0292053	3.3e-12	46.1	124.1	0.00052	20.2	2.1	20.6	23	0	0	23	23	23	13	Zinc-finger double domain
zf-C2H2	PF00096.25	FBpp0086657	9.9e-32	107.5	97.6	0.00059	20.1	0	11.4	11	0	0	11	11	11	11	Zinc finger, C2H2 type
zf-H2C2_2	PF13465.5	FBpp0086657	1.9e-28	97.5	79.6	7.1e-05	23	0.4	13.8	14	1	0	14	14	14	9	Zinc-finger double domain
zf-C2H2_4	PF13894.5	FBpp0086657	4.1e-20	70.7	95	0.0031	18.1	1.5	11.5	11	0	0	11	11	11	10	C2H2-type zinc finger
Zn-ribbon_8	PF09723.9	FBpp0086657	7.5e-06	25.9	39.1	0.25	11.4	1.2	7.3	6	2	0	6	6	6	5	Zinc ribbon domain
zf-C2H2_6	PF13912.5	FBpp0086657	0.00017	21.3	76.4	0.19	11.7	0.3	11.3	11	1	0	11	11	11	8	C2H2-type zinc finger
[truncated: 1,126 more rows]

## Sheet: Homo sapines
					full sequence			this domain					hmm coord ali coord env coord
[truncated: 154,419 more rows]

## Sheet: mouse
					full sequence			this domain					hmm coord ali coord env coord
[truncated: 84,190 more rows]

[truncated: 4 more sheets: elegans, BTB-ZF, KRAB-ZF, SCAN-ZF]
