# Supplementary material for: Genome-wide identification and expression profiling of the C2H2-type zinc finger protein genes in the silkworm Bombyx mori
Source: PeerJ. 2019 Jul 5;7:e7222. doi: 10.7717/peerj.7222 (PMC6613534; doi:10.7717/peerj.7222)
Supplement: Supplemental Information 7 — The orthologous genes of Drosophila melanogaster, Bombyx mori and Danaus plexippus are listed. [file peerj-07-7222-s007.xlsx]

## Sheet: Sheet1
Annotation Symbol	Symbol	Bombyx mori	Danaus plexippus
CG14938	crol	BGIBMGA001681	DPOGS205904-PA
CG14938	crol	BGIBMGA007089
CG14938	crol	BGIBMGA009252
CG14938	crol	BGIBMGA014623
CG14938	crol	BGIBMGA001680
CG5245
CG8474	Meics
CG8573	su(Hw)	BGIBMGA004914	DPOGS202265-PA
CG8573	su(Hw)	BGIBMGA004915
CG12299
CG11902
CG18476
CG4360
CG32575	hang
CG11247		BGIBMGA012052	DPOGS214819-PA
CG6654		BGIBMGA003260
CG2202
CG32772
CG7987		BGIBMGA005450	DPOGS206446-PA
CG31753	ham	BGIBMGA008996	DPOGS200421-PA
CG31753	ham		DPOGS200422-PA
CG11352	jim	BGIBMGA011610	DPOGS212967-PA
CG3281
CG15269		BGIBMGA000376	DPOGS207933-PA
CG7204	Neu2
CG18262
CG42702	Oaz	BGIBMGA003705	DPOGS203802-PA
CG8367	cg	BGIBMGA005268	DPOGS206322-PA
CG15436
CG2711	dwg
CG11924	Cf2
CG4158	wor	BGIBMGA006230	DPOGS214187-PA
CG10959
CG17385
CG4881	salr
CG30443	Opbp	BGIBMGA008897	DPOGS200439-PA
CG9233	prg		DPOGS204382-PA
CG7672	gl	BGIBMGA002234	DPOGS213231-PA
CG3941	pita
CG8591	CTCF	BGIBMGA002091	DPOGS203330-PA
CG3032
CG45074	Kr-h1	BGIBMGA003160	DPOGS211127-PA
CG1832	Clamp	BGIBMGA007867	DPOGS213107-PA
CG2712
CG10274
CG10669
CG2889
CG6464	salm	BGIBMGA002946	DPOGS215846-PA
CG3407
CG2129
CG2678
CG42726
CG7372
CG3956	sna
CG7386
CG3758	esg	BGIBMGA006230	DPOGS214187-PA
CG9609			DPOGS205625-PA
CG8301
CG1322	zfh1	BGIBMGA002551	DPOGS210231-PA
CG10269	D19A
CG33133	grau	BGIBMGA008794	DPOGS209594-PA
CG33133	grau	BGIBMGA008750	DPOGS205196-PA
CG33133	grau	BGIBMGA006653	DPOGS205243-PA
CG33133	grau	BGIBMGA014614	DPOGS205201-PA
CG33133	grau	BGIBMGA008800
CG33133	grau	BGIBMGA008787
CG33133	grau	BGIBMGA008764
CG33133	grau	BGIBMGA008742
CG33133	grau	BGIBMGA008746
CG33133	grau	BGIBMGA008798
CG33133	grau	BGIBMGA008740
CG17958	Sry-δ
CG31670	erm	BGIBMGA004593	DPOGS200072-PA
CG4707		BGIBMGA008794	DPOGS209594-PA
CG4707		BGIBMGA008750	DPOGS205196-PA
CG4707		BGIBMGA006653	DPOGS205243-PA
CG4707		BGIBMGA014614	DPOGS205201-PA
CG4707		BGIBMGA008800
CG4707		BGIBMGA008787
CG4707		BGIBMGA008764
CG4707		BGIBMGA008742
CG4707		BGIBMGA008746
CG4707		BGIBMGA008798
CG4707		BGIBMGA008740
CG31224		BGIBMGA013626	DPOGS204141-PA
CG31224
CG18011
CG14711		BGIBMGA010721
CG6254
CG10147
CG17328		BGIBMGA010317	DPOGS213686-PA
CG3743	MTF-1	BGIBMGA010900	DPOGS211420-PA
CG17181	Kah	BGIBMGA000607	DPOGS201360-PA
CG17181	Kah	BGIBMGA000604	DPOGS201361-PA
CG17181	Kah	BGIBMGA000605
CG12605		BGIBMGA000607	DPOGS201360-PA
CG12605		BGIBMGA000604	DPOGS201361-PA
CG12605		BGIBMGA000605
CG10021	bowl	BGIBMGA008808	DPOGS208434-PA
CG10270	D19B
CG3242	sob	BGIBMGA008844	DPOGS208437-PA
CG3242	sob	BGIBMGA008843
CG10654
CG3998	zf30C
CG7938	Sry-β
CG4424		BGIBMGA010721
CG1602
CG8388		BGIBMGA008794	DPOGS209594-PA
CG8388		BGIBMGA008750	DPOGS205196-PA
CG8388		BGIBMGA006653	DPOGS205243-PA
CG8388		BGIBMGA014614	DPOGS205201-PA
CG8388		BGIBMGA008800
CG8388		BGIBMGA008787
CG8388		BGIBMGA008764
CG8388		BGIBMGA008742
CG8388		BGIBMGA008746
CG8388		BGIBMGA008798
CG8388		BGIBMGA008740
CG10366
CG1130	scrt	BGIBMGA000607	DPOGS201360-PA
CG1130	scrt	BGIBMGA000604	DPOGS201361-PA
CG1130	scrt	BGIBMGA000605
CG8484	topi
CG2052	dati	BGIBMGA013384	DPOGS208604-PA
CG2052	dati	BGIBMGA013385
CG30431
CG8643	rgr
CG11695
CG2120
CG1454	wdn
CG9650		Bmo.5067	DPOGS208522-PA
CG34100	mld
CG14655		BGIBMGA007538
CG12296	klu	BGIBMGA002090	DPOGS203329-PA
CG1605	az2
CG42277	rn	BGIBMGA013390	DPOGS214489-PA
CG3065
CG31632	sens-2	BGIBMGA003190	DPOGS211808-PA
CG31632	sens-2	BGIBMGA006132	DPOGS211207-PA
CG7734	shn	BGIBMGA003672	DPOGS215612-PA
CG7734	shn	BGIBMGA003673
CG17359
CG44002
CG6689
CG1449	zfh2	BGIBMGA012021	DPOGS207288-PA
CG2125	ci	BGIBMGA004545	DPOGS216199-PA
CG5249	Blimp-1	BGIBMGA000319	DPOGS207967-PA
CG17803
CG8944
CG5683	Aef1
CG3850	sug	BGIBMGA007864	DPOGS213104-PA
CG9215		BGIBMGA010721
CG10348
CG32120	sens	BGIBMGA003190	DPOGS211808-PA
CG32120	sens	BGIBMGA006132	DPOGS211207-PA
CG10462
CG7963
CG9768	hkb	BGIBMGA002238	DPOGS213224-PA
CG3340	Kr	BGIBMGA000905	DPOGS211954-PA
CG13296	Prdm13	BGIBMGA010886	DPOGS205844-PA
CG1603
CG7928	ZIPIC
CG45477	mamo	BGIBMGA012517	DPOGS202607-PA
CG45477	mamo	BGIBMGA012518	DPOGS202608-PA
CG3851	odd	BGIBMGA009541	DPOGS208435-PA
CG6813
CG17568
CG16779		BGIBMGA005001
CG1663
CG32767
CG5557	sqz	BGIBMGA013390	DPOGS214489-PA
CG4936
CG10309	pad
CG12212	peb	BGIBMGA004355	DPOGS202711-PA
CG17612
CG1233		BGIBMGA013621	DPOGS204136-PA
CG30020
CG4854
CG15073		BGIBMGA008794	DPOGS209594-PA
CG15073		BGIBMGA008750	DPOGS205196-PA
CG15073		BGIBMGA006653	DPOGS205243-PA
CG15073		BGIBMGA014614	DPOGS205201-PA
CG15073		BGIBMGA008800
CG15073		BGIBMGA008787
CG15073		BGIBMGA008764
CG15073		BGIBMGA008742
CG15073		BGIBMGA008746
CG15073		BGIBMGA008798
CG15073		BGIBMGA008740
CG14710
CG4413	trem
CG1529
CG7368		BGIBMGA005627	DPOGS200305-PA
CG17743	pho	BGIBMGA011179	DPOGS200468-PA
CG31365
CG7847	sr	BGIBMGA011498	DPOGS203153-PA
CG9786	hb	BGIBMGA003334	DPOGS208685-PA
CG12071		BGIBMGA010420	DPOGS200484-PA
CG3445	phol	BGIBMGA011179	DPOGS200468-PA
CG6930	l(3)neo38
CG11762	ouib
CG4730
CG7101
CG14667
CG2762	ush	BGIBMGA006027	DPOGS201552-PA
CG42741		BGIBMGA002047	DPOGS204925-PA
CG42741		BGIBMGA000499	DPOGS206047-PA
CG42741		BGIBMGA011419	DPOGS203386-PA
CG2932	Klf15	BGIBMGA001422	DPOGS202502-PA
CG12630	tio	BGIBMGA006678	DPOGS209613-PA
CG4427	cbt	BGIBMGA006120	DPOGS201573-PA
CG17801
CG15336
CG4148	wek
CG2116
CG18764
CG4677	md
CG11696
CG33473	luna	BGIBMGA002047	DPOGS204925-PA
CG33473	luna	BGIBMGA000499	DPOGS206047-PA
CG33473	luna	BGIBMGA011419	DPOGS203386-PA
CG4282		BGIBMGA008794	DPOGS209594-PA
CG4282		BGIBMGA008750	DPOGS205196-PA
CG4282		BGIBMGA006653	DPOGS205243-PA
CG4282		BGIBMGA014614	DPOGS205201-PA
CG4282		BGIBMGA008800
CG4282		BGIBMGA008787
CG4282		BGIBMGA008764
CG4282		BGIBMGA008742
CG4282		BGIBMGA008746
CG4282		BGIBMGA008798
CG4282		BGIBMGA008740
CG12942
CG1133	opa	BGIBMGA007595	DPOGS203071-PA
CG1792
CG11456
CG17806
CG17829		BGIBMGA001602	DPOGS209702-PA
CG17829
CG11398
CG6791
CG17802
CG13906	nerfin-1
CG31388
CG10543
CG10267	Zif
CG8159
CG10321
CG3847
CG7691		BGIBMGA014176	DPOGS216159-PA
CG18265		BGIBMGA004634	DPOGS213927-PA
CG8145	nom
CG10016	drm	BGIBMGA009038	DPOGS208431-PA
CG13123
CG9793	ranshi
CG7357	Odj
CG4496
CG6792	Plzf
CG9797	M1BP
CG1374	tsh	BGIBMGA006678	DPOGS209613-PA
CG1343	Sp1	BGIBMGA006942	DPOGS213022-PA
CG1343	Sp1	BGIBMGA006943	DPOGS213025-PA
CG4694	her
CG12052	lola	BGIBMGA004640	DPOGS212369-PA
CG12052	lola	BGIBMGA000147	DPOGS212370-PA
CG12052	lola		DPOGS212372-PA
CG10979		BGIBMGA012553	DPOGS209014-PA
CG10979			DPOGS209005-PA
CG6808
CG4374		BGIBMGA007797	DPOGS216089-PA
CG5669	Spps	BGIBMGA003050	DPOGS201302-PA
CG12391
CG2199
CG11798	chn	BGIBMGA008260	DPOGS213978-PA
CG12653	btd	BGIBMGA006942	DPOGS213022-PA
CG12653	btd	BGIBMGA006943	DPOGS213025-PA
CG4318
CG12701	zld	Bmo.10663	DPOGS212559-PA
CG31441
CG12809	nerfin-2	BGIBMGA005016	DPOGS211295-PA
CG6215	CkIIα-i1
CG11971	E(var)3-9
CG1024
CG7752	pzg
CG11966	ich	BGIBMGA002168	DPOGS211463-PA
CG13287		BGIBMGA012741	DPOGS210075-PA
CG12769		BGIBMGA001139	DPOGS205627-PA
CG8478
CG1856	ttk	BGIBMGA007530	DPOGS204256-PA
CG1856	ttk	BGIBMGA007531	DPOGS204257-PA
CG17172	ATbp
CG31666	chinmo	BGIBMGA003094	DPOGS210911-PA
CG12029	dar1	BGIBMGA002047	DPOGS204925-PA
CG12029	dar1	BGIBMGA000499	DPOGS206047-PA
CG12029	dar1	BGIBMGA011419	DPOGS203386-PA
CG17361
CG6765		BGIBMGA010850	DPOGS205830-PA
CG12236		BGIBMGA002948	DPOGS215848-PA
CG12744
CG6824	ovo	BGIBMGA000988	DPOGS211934-PA
CG12219
CG44025	pre-lola-G	BGIBMGA004640	DPOGS212369-PA
CG44025	pre-lola-G	BGIBMGA000147	DPOGS212370-PA
CG44025	pre-lola-G		DPOGS212372-PA
CG43860	ab	BGIBMGA003766	DPOGS210888-PA
CG12054		BGIBMGA006466	DPOGS208300-PA
CG10431
CG11491	br	BGIBMGA009907	DPOGS207435-PA
CG11491	br	BGIBMGA001779
CG32121
CG8089		BGIBMGA001690	DPOGS204915-PA
CG8089		BGIBMGA002207	DPOGS212070-PA
CG5575	ken	BGIBMGA002702	DPOGS201452-PA
CG14962	Asciz	BGIBMGA001690	DPOGS204915-PA
CG14962	Asciz	BGIBMGA002207	DPOGS212070-PA
CG6384	Cp190	BGIBMGA001575	DPOGS205406-PA
CG4491	noc	BGIBMGA008080	DPOGS201265-PA
CG32904	seq	BGIBMGA008774	DPOGS205374-PA
CG4820
CG9890		BGIBMGA008936	DPOGS213049-PA
CG4220	elB
CG1647		BGIBMGA001817	DPOGS208099-PA
CG15446
CG11414		BGIBMGA005601	DPOGS214776-PA
CG13617
CG14307	fru	BGIBMGA006492	DPOGS211010-PA
CG4903	MESR4	BGIBMGA002817	DPOGS212418-PA
CG15710
CG16910	key
CG42675		BGIBMGA005135	DPOGS214728-PA
